# Supplementary material for: Diel niche variation in mammalian declines in the Anthropocene
Source: Sci Rep. 2023 Jan 19;13:1031. doi: 10.1038/s41598-023-28104-2 (PMC9852540; doi:10.1038/s41598-023-28104-2)
Supplement: Supplementary file 1 — Supplementary Information 1. [file 41598_2023_28104_MOESM1_ESM.xlsx]

## Sheet: Sheet1
Binomial_iucn	Order	Family	Genus	Species	common.name	Activity_DD	Activity_IM	Activity_source	Body_mass_DD	Body_mass_IM	Body_mass_Source	IUCN	Trend	Trend_source	ExceptionsToDecline	habitat	hunting	conflict	climate	NonNatives	pollution	hybrid	prey	disease	inbreeding	Source_threat
Abditomys_latidens	Rodentia	Muridae	Abditomys	latidens	Luzon Broad-toothed Rat	Nocturnal	Nocturnal	1	269	269	44	DD	Decreasing	Bland et al. 2015	na	1	0	0	0	0	0	0	0	0	0	The Handbook of Mammals of the World
Abeomelomys_sevia	Rodentia	Muridae	Abeomelomys	sevia	Menzies' Mouse	Nocturnal	Nocturnal	1	52	52	44	LC	Stable	Handbook of Mammals of the World	na	0	0	0	0	0	0	0	0	0	0	Brodie et al. 2021
Abrawayaomys_ruschii	Rodentia	Cricetidae	Abrawayaomys	ruschii	Ruschi's Rat	Nocturnal	Nocturnal	1	63	63	44	LC	Unknown	Handbook of Mammals of the World	na	1	0	0	0	0	0	0	0	0	0	Brodie et al. 2021
Abrocoma_bennettii	Rodentia	Abrocomidae	Abrocoma	bennettii	Bennett's Chinchilla Rat	Nocturnal	Nocturnal	1	250	250	44	LC	Stable	Handbook of Mammals of the World	na	1	0	0	0	0	0	0	0	0	0	Brodie et al. 2021
Abrocoma_boliviensis	Rodentia	Abrocomidae	Abrocoma	boliviensis	Bolivian Chinchilla Rat	Diurnal	Diurnal	1	158	158	44	CR	Decreasing	Brodie et al. 2021	na	1	0	0	0	0	0	0	0	0	0	Brodie et al. 2021
Abrocoma_budini	Rodentia	Abrocomidae	Abrocoma	budini	Budin's Chinchilla Rat	Nocturnal	Nocturnal	4	360.7	360.7	44	DD	Decreasing	Bland et al. 2015	na	1	0	0	0	0	0	0	0	0	0	Brodie et al. 2021
Abrocoma_cinerea	Rodentia	Abrocomidae	Abrocoma	cinerea	Ashy Chinchilla Rat	Diurnal	Diurnal	1	250	250	44	LC	Stable	Brodie et al. 2021	na	0	0	0	0	0	0	0	0	0	0	Brodie et al. 2021
Abrocoma_famatina	Rodentia	Abrocomidae	Abrocoma	famatina	Famatina Chinchilla Rat	Nocturnal	Nocturnal	8	233.4	233.4	44	DD	Decreasing	Bland et al. 2015	na	1	0	0	0	0	0	0	0	0	0	The Handbook of Mammals of the World
Abrocoma_shistacea	Rodentia	Abrocomidae	Abrocoma	shistacea	Sierra Del Tontal Chinchilla Rat	Diurnal	Diurnal	1	276.3	276.3	44	LC	Decreasing	Bland et al. 2015	na	1	0	0	0	0	0	0	0	0	0	The Handbook of Mammals of the World
Abrocoma_uspallata	Rodentia	Abrocomidae	Abrocoma	uspallata	Uspallata Chinchilla Rat	Diurnal	Diurnal	1	245.8	245.8	44	DD	Decreasing	Handbook of Mammals of the World	na	1	0	0	0	0	0	0	0	0	0	The Handbook of Mammals of the World
Abrocoma_vaccarum	Rodentia	Abrocomidae	Abrocoma	vaccarum	Mendozan Chinchilla Rat	Nocturnal	Nocturnal	9	254.3	254.3	44	DD	Unknown	Handbook of Mammals of the World	na	0	0	0	0	0	0	0	0	0	0	Brodie et al. 2021
Abrothrix_andinus	Rodentia	Cricetidae	Abrothrix	andinus	Andean Akodont	Diurnal	Diurnal	1	18	18	44	LC	Unknown	Handbook of Mammals of the World	na	0	0	0	0	0	0	0	0	0	0	Brodie et al. 2021
Abrothrix_illutea	Rodentia	Cricetidae	Abrothrix	illutea	Gray Akodont	Cathemeral	Cathemeral	2	47.8	47.8	44	LC	Decreasing	Brodie et al. 2021	na	1	0	0	0	0	0	0	0	0	0	Brodie et al. 2021
Abrothrix_jelskii	Rodentia	Cricetidae	Abrothrix	jelskii	Jelski's Altiplano Mouse	Cathemeral	Cathemeral	1	34.5	34.5	44	LC	Stable	Brodie et al. 2021	na	0	0	0	0	0	0	0	0	0	0	Brodie et al. 2021
Abrothrix_lanosus	Rodentia	Cricetidae	Abrothrix	lanosus	Woolly Grass Mouse	Nocturnal	Nocturnal	1	32.5	32.5	44	LC	Stable	Brodie et al. 2021	na	0	0	0	0	0	0	0	0	0	0	Brodie et al. 2021
Abrothrix_longipilis	Rodentia	Cricetidae	Abrothrix	longipilis	Long-haired Akodont	Cathemeral	Cathemeral	1	37.6	37.6	44	LC	Decreasing	Brodie et al. 2021	na	1	0	0	0	0	0	0	0	0	0	The Handbook of Mammals of the World
Abrothrix_olivaceus	Rodentia	Cricetidae	Abrothrix	olivaceus	Olive Grass Mouse	Cathemeral	Cathemeral	1	27	27	44	LC	Stable	Brodie et al. 2021	na	0	0	0	0	0	0	0	0	0	0	Brodie et al. 2021
Abrothrix_sanborni	Rodentia	Cricetidae	Abrothrix	sanborni	Sanborn's Grass Mouse	Cathemeral	Cathemeral	33	24.7	24.7	44	NT	Decreasing	Brodie et al. 2021	na	1	0	0	0	0	0	0	0	0	0	Brodie et al. 2021
Acerodon_celebensis	Chiroptera	Pteropodidae	Acerodon	celebensis	Sulawesi Fruit Bat	Nocturnal	Nocturnal	1	390	390	44	VU	Decreasing	Brodie et al. 2021	na	1	1	0	0	0	0	0	0	0	0	Brodie et al. 2021
Acerodon_humilis	Chiroptera	Pteropodidae	Acerodon	humilis	Talaud Fruit Bat	Nocturnal	Nocturnal	1	599.6	599.6	44	EN	Decreasing	Brodie et al. 2021	na	1	1	0	0	0	0	0	0	0	0	Brodie et al. 2021
Acerodon_jubatus	Chiroptera	Pteropodidae	Acerodon	jubatus	Golden-capped Fruit Bat	Diurnal	Diurnal	19	1075	1075	44	EN	Decreasing	Brodie et al. 2021	na	1	1	0	0	0	0	0	0	0	0	Brodie et al. 2021
Acerodon_leucotis	Chiroptera	Pteropodidae	Acerodon	leucotis	Palawan Fruit Bat	Nocturnal	Nocturnal	1	513.2	513.2	44	VU	Decreasing	Brodie et al. 2021	na	0	1	0	0	0	0	0	0	0	0	Brodie et al. 2021
Acerodon_mackloti	Chiroptera	Pteropodidae	Acerodon	mackloti	Sunda Fruit Bat	Nocturnal	Nocturnal	1	470.3	470.3	44	VU	Decreasing	Brodie et al. 2021	na	1	1	0	0	0	0	0	0	0	0	Brodie et al. 2021
Acinonyx_jubatus	Carnivora	Felidae	Acinonyx	jubatus	Cheetah	Cathemeral	Cathemeral	1	46700	46700	44	VU	Decreasing	Brodie et al. 2021	na	1	0	0	0	0	0	0	1	0	0	Brodie et al. 2021
Acomys_airensis	Rodentia	Muridae	Acomys	airensis	Western Saharan Spiny Mouse	Nocturnal	Nocturnal	11	48.3	48.3	44	LC	Stable	Brodie et al. 2021	na	0	0	0	0	0	0	0	0	0	0	Brodie et al. 2021
Acomys_cahirinus	Rodentia	Muridae	Acomys	cahirinus	Cairo Spiny Mouse	Nocturnal	Nocturnal	1	52.5	52.5	44	LC	Stable	Brodie et al. 2021	na	0	0	0	0	0	0	0	0	0	0	Brodie et al. 2021
Acomys_cilicicus	Rodentia	Muridae	Acomys	cilicicus	Asia Minor Spiny Mouse	Nocturnal	Nocturnal	2	42.5	42.5	44	DD	Decreasing	Jetz & Freckleton 2015	na	0	0	0	0	0	0	0	0	0	0	The Handbook of Mammals of the World
Acomys_cineraceus	Rodentia	Muridae	Acomys	cineraceus	Gray Spiny Mouse	Nocturnal	Nocturnal	1	20.3	20.3	44	LC	Stable	Brodie et al. 2021	na	0	0	0	0	0	0	0	0	0	0	Brodie et al. 2021
Acomys_dimidiatus	Rodentia	Muridae	Acomys	dimidiatus	Arabian Spiny Mouse	Nocturnal	Nocturnal	1	37.5	37.5	44	LC	Stable	Handbook of Mammals of the World	na	0	0	0	0	0	0	0	0	0	0	Brodie et al. 2021
Acomys_ignitus	Rodentia	Muridae	Acomys	ignitus	Fiery Spiny Mouse	Nocturnal	Nocturnal	2	24	24	44	LC	Stable	Brodie et al. 2021	na	0	0	0	0	0	0	0	0	0	0	Brodie et al. 2021
Acomys_johannis	Rodentia	Muridae	Acomys	johannis	Johan's Spiny Mouse	Nocturnal	Nocturnal	1	18.5	18.5	44	LC	Stable	Brodie et al. 2021	na	0	0	0	0	0	0	0	0	0	0	Brodie et al. 2021
Acomys_kempi	Rodentia	Muridae	Acomys	kempi	Kemp's Spiny Mouse	Nocturnal	Nocturnal	2	22	22	44	LC	Stable	Brodie et al. 2021	na	0	0	0	0	0	0	0	0	0	0	Brodie et al. 2021
Acomys_louisae	Rodentia	Muridae	Acomys	louisae	Louise's Spiny Mouse	Nocturnal	Nocturnal	2	20.2	20.2	44	LC	Stable	Brodie et al. 2021	na	0	0	0	0	0	0	0	0	0	0	Brodie et al. 2021
Acomys_minous	Rodentia	Muridae	Acomys	minous	Crete Spiny Mouse	Nocturnal	Nocturnal	1	62.5	62.5	44	DD	Decreasing	Jetz & Freckleton 2015	na	1	0	0	0	0	0	0	0	0	0	The Handbook of Mammals of the World
Acomys_mullah	Rodentia	Muridae	Acomys	mullah	Mullah Spiny Mouse	Nocturnal	Nocturnal	1	28.4	28.4	44	LC	Unknown	Handbook of Mammals of the World	na	0	0	0	0	0	0	0	0	0	0	Brodie et al. 2021
Acomys_nesiotes	Rodentia	Muridae	Acomys	nesiotes	Cyprus Spiny Mouse	Nocturnal	Nocturnal	1	52.5	52.5	44	DD	Decreasing	Jetz & Freckleton 2015	na	1	0	0	0	1	0	0	0	0	0	Brodie et al. 2021
Acomys_percivali	Rodentia	Muridae	Acomys	percivali	Percival's Spiny Mouse	Nocturnal	Nocturnal	1	22	22	44	LC	Stable	Brodie et al. 2021	na	0	0	0	0	0	0	0	0	0	0	Brodie et al. 2021
Acomys_russatus	Rodentia	Muridae	Acomys	russatus	Golden Spiny Mouse	Diurnal	Diurnal	1	49.8	49.8	44	LC	Unknown	Handbook of Mammals of the World	na	0	0	0	0	0	0	0	0	0	0	Brodie et al. 2021
Acomys_seurati	Rodentia	Muridae	Acomys	seurati	Seurat's Spiny Mouse	Nocturnal	Nocturnal	1	71.2	71.2	44	LC	Stable	Brodie et al. 2021	na	0	0	0	0	0	0	0	0	0	0	Brodie et al. 2021
Acomys_spinosissimus	Rodentia	Muridae	Acomys	spinosissimus	Spiny Mouse	Nocturnal	Nocturnal	1	26.5	26.5	44	LC	Stable	Brodie et al. 2021	na	0	0	0	0	0	0	0	0	0	0	Brodie et al. 2021
Acomys_subspinosus	Rodentia	Muridae	Acomys	subspinosus	Cape Spiny Mouse	Nocturnal	Nocturnal	1	21	21	44	LC	Stable	Brodie et al. 2021	na	0	0	0	0	0	0	0	0	0	0	Brodie et al. 2021
Acomys_wilsoni	Rodentia	Muridae	Acomys	wilsoni	Wilson's Spiny Mouse	Nocturnal	Nocturnal	1	18.5	18.5	44	LC	Stable	Brodie et al. 2021	na	0	0	0	0	0	0	0	0	0	0	Brodie et al. 2021
Aconaemys_fuscus	Rodentia	Octodontidae	Aconaemys	fuscus	Chilean Rock Rat	Nocturnal	Nocturnal	1	133.5	133.5	44	LC	Stable	Handbook of Mammals of the World	na	1	0	0	0	0	0	0	0	0	0	Brodie et al. 2021
Aconaemys_porteri	Rodentia	Octodontidae	Aconaemys	porteri	Porter's Rock Rat	Nocturnal	Nocturnal	1	92	92	44	DD	Stable	Bland et al. 2015	na	0	0	0	0	0	0	0	0	0	0	Brodie et al. 2021
Acrobates_pygmaeus	Diprotodontia	Acrobatidae	Acrobates	pygmaeus	Feathertail Glider	Nocturnal	Nocturnal	22	12	12	44	LC	Stable	Brodie et al. 2021	na	0	0	0	0	0	0	0	0	0	0	Brodie et al. 2021
Addax_nasomaculatus	Cetartiodactyla	Bovidae	Addax	nasomaculatus	Addax	Diurnal	Diurnal	1	70000.3	70000.3	44	CR	Decreasing	Brodie et al. 2021	na	1	1	0	0	0	0	0	0	0	0	Brodie et al. 2021
Aegialomys_xanthaeolus	Rodentia	Cricetidae	Aegialomys	xanthaeolus	Yellowish Rice Rat	Nocturnal	Nocturnal	1	79.8	79.8	44	LC	Stable	Brodie et al. 2021	na	0	0	0	0	0	0	0	0	0	0	Brodie et al. 2021
Aepeomys_lugens	Rodentia	Cricetidae	Aepeomys	lugens	Olive Montane Mouse	Nocturnal	Nocturnal	1	37	37	44	LC	Unknown	Handbook of Mammals of the World	na	0	0	0	0	0	0	0	0	0	0	Brodie et al. 2021
Aepeomys_reigi	Rodentia	Cricetidae	Aepeomys	reigi	Reig's Montane Mouse	Nocturnal	Nocturnal	1	40.6	40.6	44	VU	Decreasing	Brodie et al. 2021	na	1	0	0	0	0	0	0	0	0	0	Brodie et al. 2021
Aepyceros_melampus	Cetartiodactyla	Bovidae	Aepyceros	melampus	Impala	Cathemeral	Cathemeral	1	52500.1	52500.1	44	LC	Stable	Brodie et al. 2021	na	1	1	0	0	0	0	0	0	0	0	Brodie et al. 2021
Aepyprymnus_rufescens	Diprotodontia	Potoroidae	Aepyprymnus	rufescens	Rufous Bettong	Nocturnal	Nocturnal	1	3250	3250	44	LC	Decreasing	Handbook of Mammals of the World	na	1	0	1	0	0	0	0	0	0	0	Brodie et al. 2021
Aeretes_melanopterus	Rodentia	Sciuridae	Aeretes	melanopterus	Northern Chinese Flying Squirrel	Nocturnal	Nocturnal	1	732.4	732.4	44	NT	Decreasing	Brodie et al. 2021	na	1	1	0	0	0	0	0	0	0	0	Brodie et al. 2021
Aeromys_tephromelas	Rodentia	Sciuridae	Aeromys	tephromelas	Black Flying Squirrel	Nocturnal	Nocturnal	1	1075	1075	44	DD	Stable	Bland et al. 2015	na	0	0	0	0	0	0	0	0	0	0	Brodie et al. 2021
Aeromys_thomasi	Rodentia	Sciuridae	Aeromys	thomasi	Thomas's Flying Squirrel	Nocturnal	Nocturnal	1	1435	1435	44	LC	Decreasing	Bland et al. 2015	na	1	0	0	0	0	0	0	0	0	0	The Handbook of Mammals of the World
Aethalops_aequalis	Chiroptera	Pteropodidae	Aethalops	aequalis	Borneo Fruit Bat	Nocturnal	Nocturnal	1	11.6	11.6	44	LC	Stable	Handbook of Mammals of the World	na	1	0	0	0	0	0	0	0	0	0	Brodie et al. 2021
Aethalops_alecto	Chiroptera	Pteropodidae	Aethalops	alecto	Pygmy Fruit Bat	Nocturnal	Nocturnal	1	15	15	44	LC	Unknown	Handbook of Mammals of the World	na	1	0	0	1	0	0	0	0	0	0	Brodie et al. 2021
Aethomys_bocagei	Rodentia	Muridae	Aethomys	bocagei	Bocage's Rock Rat	Nocturnal	Nocturnal	1	107.6	107.6	44	LC	Unknown	Handbook of Mammals of the World	na	0	0	0	0	0	0	0	0	0	0	Brodie et al. 2021
Aethomys_chrysophilus	Rodentia	Muridae	Aethomys	chrysophilus	Red Rock Rat	Nocturnal	Nocturnal	1	74.9	74.9	44	LC	Unknown	Handbook of Mammals of the World	na	0	0	0	0	0	0	0	0	0	0	Brodie et al. 2021
Aethomys_granti	Rodentia	Muridae	Aethomys	granti	Grant's rock rat	Nocturnal	Nocturnal	2	40	40	44	LC	Unknown	Handbook of Mammals of the World	na	0	0	0	0	0	0	0	0	0	0	Brodie et al. 2021
Aethomys_hindei	Rodentia	Muridae	Aethomys	hindei	Hinde's Rock Rat	Cathemeral	Cathemeral	1	103.5	103.5	44	LC	Unknown	Handbook of Mammals of the World	na	0	0	0	0	0	0	0	0	0	0	Brodie et al. 2021
Aethomys_ineptus	Rodentia	Muridae	Aethomys	ineptus	Tete Veld Aethomys	Nocturnal	Nocturnal	1	74.9	74.9	44	LC	Unknown	Handbook of Mammals of the World	na	0	0	0	0	0	0	0	0	0	0	Brodie et al. 2021
Aethomys_kaiseri	Rodentia	Muridae	Aethomys	kaiseri	Kaiser's Rock Rat	Nocturnal	Nocturnal	1	90	90	44	LC	Unknown	Handbook of Mammals of the World	na	0	0	0	0	0	0	0	0	0	0	Brodie et al. 2021
Aethomys_namaquensis	Rodentia	Muridae	Aethomys	namaquensis	Namaqua Rock Rat	Nocturnal	Nocturnal	1	50.6	50.6	44	LC	Stable	Brodie et al. 2021	na	0	0	0	0	0	0	0	0	0	0	Brodie et al. 2021
Aethomys_nyikae	Rodentia	Muridae	Aethomys	nyikae	Nyika Rock Rat	Nocturnal	Nocturnal	1	77	77	44	LC	Unknown	Handbook of Mammals of the World	na	0	0	0	0	0	0	0	0	0	0	Brodie et al. 2021
Aethomys_silindensis	Rodentia	Muridae	Aethomys	silindensis	Selinda Veld Rat	Nocturnal	Nocturnal	2	107.6	107.6	44	DD	Decreasing	Bland et al. 2015	na	1	0	0	0	0	0	0	0	0	0	The Handbook of Mammals of the World
Aethomys_stannarius	Rodentia	Muridae	Aethomys	stannarius	Tinfields Rock Rat	Nocturnal	Nocturnal	2	107.6	107.6	44	DD	Decreasing	Bland et al. 2015	na	1	0	0	0	0	0	0	0	0	0	The Handbook of Mammals of the World
Aethomys_thomasi	Rodentia	Muridae	Aethomys	thomasi	Thomas's Rock Rat	Nocturnal	Nocturnal	2	107.6	107.6	44	LC	Unknown	Handbook of Mammals of the World	na	0	0	0	0	0	0	0	0	0	0	Brodie et al. 2021
Ailuropoda_melanoleuca	Carnivora	Ursidae	Ailuropoda	melanoleuca	Giant Panda	Cathemeral	Cathemeral	1	108400	108400	44	VU	Increasing	Brodie et al. 2021	na	0	0	0	0	0	0	0	0	0	0	Brodie et al. 2021
Ailurops_melanotis	Diprotodontia	Phalangeridae	Ailurops	melanotis	Talaud Bear Cuscus	Nocturnal	Nocturnal	10	6669	6669	44	CR	Decreasing	Brodie et al. 2021	na	1	1	0	0	0	0	0	0	0	0	Brodie et al. 2021
Ailurops_ursinus	Diprotodontia	Phalangeridae	Ailurops	ursinus	Bear Cuscus	Diurnal	Diurnal	1	10000	10000	44	VU	Decreasing	Brodie et al. 2021	na	1	1	0	0	0	0	0	0	0	0	Brodie et al. 2021
Ailurus_fulgens	Carnivora	Ailuridae	Ailurus	fulgens	Red Panda	Cathemeral	Cathemeral	1	4900	4900	44	EN	Decreasing	Brodie et al. 2021	na	1	1	0	1	0	0	0	0	0	0	Brodie et al. 2021
Akodon_aerosus	Rodentia	Cricetidae	Akodon	aerosus	Highland Grass Mouse	Nocturnal	Nocturnal	1	60	60	44	LC	Stable	Brodie et al. 2021	na	0	0	0	0	0	0	0	0	0	0	Brodie et al. 2021
Akodon_affinis	Rodentia	Cricetidae	Akodon	affinis	Colombian Grass Mouse	Diurnal	Diurnal	1	24.9	24.9	44	LC	Stable	Brodie et al. 2021	na	0	0	0	0	0	0	0	0	0	0	Brodie et al. 2021
Akodon_albiventer	Rodentia	Cricetidae	Akodon	albiventer	White-bellied Grass Mouse	Diurnal	Diurnal	1	21.8	21.8	44	LC	Stable	Brodie et al. 2021	na	0	0	0	0	0	0	0	0	0	0	Brodie et al. 2021
Akodon_aliquantulus	Rodentia	Cricetidae	Akodon	aliquantulus	Uncolored grass mouse	Cathemeral	Cathemeral	2	14	14	44	DD	Decreasing	Bland et al. 2015	na	1	0	0	0	0	0	0	0	0	0	The Handbook of Mammals of the World
Akodon_azarae	Rodentia	Cricetidae	Akodon	azarae	Azara's Grass Mouse	Cathemeral	Cathemeral	1	25	25	44	LC	Stable	Brodie et al. 2021	na	0	0	0	0	0	0	0	0	0	0	Brodie et al. 2021
Akodon_boliviensis	Rodentia	Cricetidae	Akodon	boliviensis	Bolivian Grass Mouse	Cathemeral	Cathemeral	2	27.5	27.5	44	LC	Stable	Brodie et al. 2021	na	0	0	0	0	0	0	0	0	0	0	Brodie et al. 2021
Akodon_budini	Rodentia	Cricetidae	Akodon	budini	Budin's Grass Mouse	Nocturnal	Nocturnal	1	26.9	26.9	44	LC	Stable	Brodie et al. 2021	na	1	0	0	0	0	0	0	0	0	0	Brodie et al. 2021
Akodon_cursor	Rodentia	Cricetidae	Akodon	cursor	Cursor Grass Mouse	Nocturnal	Nocturnal	1	39.9	39.9	44	LC	Unknown	Handbook of Mammals of the World	na	0	0	0	0	0	0	0	0	0	0	Brodie et al. 2021
Akodon_dayi	Rodentia	Cricetidae	Akodon	dayi	Day's Grass Mouse	Cathemeral	Cathemeral	2	32.5	32.5	44	LC	Stable	Brodie et al. 2021	na	0	0	0	0	0	0	0	0	0	0	Brodie et al. 2021
Akodon_dolores	Rodentia	Cricetidae	Akodon	dolores	Crdoba Akodont	Nocturnal	Nocturnal	1	50.5	50.5	44	LC	Stable	Brodie et al. 2021	na	0	0	0	0	0	0	0	0	0	0	Brodie et al. 2021
Akodon_fumeus	Rodentia	Cricetidae	Akodon	fumeus	Smoky Grass Mouse	Cathemeral	Cathemeral	2	22.7	22.7	44	LC	Stable	Brodie et al. 2021	na	0	0	0	0	0	0	0	0	0	0	Brodie et al. 2021
Akodon_iniscatus	Rodentia	Cricetidae	Akodon	iniscatus	Intelligent Grass Mouse	Nocturnal	Nocturnal	1	28.7	28.7	44	LC	Stable	Brodie et al. 2021	na	0	0	0	0	0	0	0	0	0	0	Brodie et al. 2021
Akodon_juninensis	Rodentia	Cricetidae	Akodon	juninensis	Junin Grass Mouse	Cathemeral	Cathemeral	2	39	39	44	LC	Stable	Brodie et al. 2021	na	0	0	0	0	0	0	0	0	0	0	Brodie et al. 2021
Akodon_kofordi	Rodentia	Cricetidae	Akodon	kofordi	Koford's Grass Mouse	Cathemeral	Cathemeral	2	29.5	29.5	44	LC	Unknown	Handbook of Mammals of the World	na	0	0	0	0	0	0	0	0	0	0	Brodie et al. 2021
Akodon_leucolimnaeus	Rodentia	Cricetidae	Akodon	leucolimnaeus	NA	Nocturnal	Nocturnal	1	23.5	23.5	1	DD	Decreasing	Bland et al. 2015	na	1	0	0	0	0	0	0	0	0	0	The Handbook of Mammals of the World
Akodon_lindberghi	Rodentia	Cricetidae	Akodon	lindberghi	Lindbergh's Grass Mouse	Nocturnal	Nocturnal	1	26.4	26.4	44	DD	Decreasing	Bland et al. 2015	na	1	0	0	0	0	0	0	0	0	0	The Handbook of Mammals of the World
Akodon_lutescens	Rodentia	Cricetidae	Akodon	lutescens	Altiplano Grass Mouse	Cathemeral	Cathemeral	2	20.7	20.7	44	LC	Stable	Brodie et al. 2021	na	1	0	0	0	0	0	0	0	0	0	Brodie et al. 2021
Akodon_mimus	Rodentia	Cricetidae	Akodon	mimus	Thespian Grass Mouse	Cathemeral	Cathemeral	2	24	24	44	LC	Stable	Brodie et al. 2021	na	0	0	0	0	0	0	0	0	0	0	Brodie et al. 2021
Akodon_molinae	Rodentia	Cricetidae	Akodon	molinae	Molina's Grass Mouse	Nocturnal	Nocturnal	1	33	33	44	LC	Decreasing	Brodie et al. 2021	na	1	0	0	0	0	0	0	0	0	0	Brodie et al. 2021
Akodon_mollis	Rodentia	Cricetidae	Akodon	mollis	Soft Grass Mouse	Nocturnal	Nocturnal	1	30.4	30.4	44	LC	Stable	Brodie et al. 2021	na	0	0	0	0	0	0	0	0	0	0	Brodie et al. 2021
Akodon_montensis	Rodentia	Cricetidae	Akodon	montensis	Montane Akodont	Nocturnal	Nocturnal	1	44.1	44.1	44	LC	Decreasing	Brodie et al. 2021	na	1	0	0	0	0	0	0	0	0	0	Brodie et al. 2021
Akodon_mystax	Rodentia	Cricetidae	Akodon	mystax	Capara Akodont	Cathemeral	Cathemeral	2	18.5	18.5	44	DD	Decreasing	Bland et al. 2015	na	1	0	0	0	0	0	0	0	0	0	The Handbook of Mammals of the World
Akodon_neocenus	Rodentia	Cricetidae	Akodon	neocenus	NA	Nocturnal	Nocturnal	1	42.4	42.4	44	DD	Stable	Bland et al. 2015	na	0	0	0	0	0	0	0	0	0	0	Brodie et al. 2021
Akodon_oenos	Rodentia	Cricetidae	Akodon	oenos	NA	Nocturnal	Nocturnal	1	24.8	24.8	44	DD	Decreasing	Bland et al. 2015	na	1	0	0	0	0	0	0	0	0	0	The Handbook of Mammals of the World
Akodon_orophilus	Rodentia	Cricetidae	Akodon	orophilus	El Dorado Grass Mouse	Nocturnal	Nocturnal	1	39	39	44	LC	Stable	Brodie et al. 2021	na	0	0	0	0	0	0	0	0	0	0	Brodie et al. 2021
Akodon_paranaensis	Rodentia	Cricetidae	Akodon	paranaensis	Paran Akodont	Cathemeral	Cathemeral	2	40.3	40.3	44	LC	Unknown	Handbook of Mammals of the World	na	0	0	0	0	0	0	0	0	0	0	Brodie et al. 2021
Akodon_pervalens	Rodentia	Cricetidae	Akodon	pervalens	Tarija Akodont	Cathemeral	Cathemeral	2	61.3	61.3	44	DD	Stable	Bland et al. 2015	na	0	0	0	0	0	0	0	0	0	0	Brodie et al. 2021
Akodon_philipmyersi	Rodentia	Cricetidae	Akodon	philipmyersi	NA	Nocturnal	Nocturnal	1	18.7	18.7	44	DD	Unknown	Handbook of Mammals of the World	na	0	0	0	0	0	0	0	0	0	0	Brodie et al. 2021
Akodon_reigi	Rodentia	Cricetidae	Akodon	reigi	Reigs Akodont	Nocturnal	Nocturnal	1	41.3	41.3	44	LC	Stable	Brodie et al. 2021	na	0	0	0	0	0	0	0	0	0	0	Brodie et al. 2021
Akodon_sanctipaulensis	Rodentia	Cricetidae	Akodon	sanctipaulensis	Sao Paulo Grass Mouse	Cathemeral	Cathemeral	2	27.1	27.1	44	DD	Decreasing	Bland et al. 2015	na	1	0	0	0	0	0	0	0	0	0	The Handbook of Mammals of the World
Akodon_serrensis	Rodentia	Cricetidae	Akodon	serrensis	Serrado Do Mar Grass Mouse	Cathemeral	Cathemeral	2	28.3	28.3	44	LC	Unknown	Handbook of Mammals of the World	na	0	0	0	0	0	0	0	0	0	0	Brodie et al. 2021
Akodon_siberiae	Rodentia	Cricetidae	Akodon	siberiae	Cochabamba Grass Mouse	Cathemeral	Cathemeral	2	34.6	34.6	44	NT	Decreasing	Brodie et al. 2021	na	1	0	0	0	0	0	0	0	0	0	Brodie et al. 2021
Akodon_simulator	Rodentia	Cricetidae	Akodon	simulator	Gray-bellied Grass Mouse	Nocturnal	Nocturnal	1	42.5	42.5	44	LC	Stable	Brodie et al. 2021	na	0	0	0	0	0	0	0	0	0	0	Brodie et al. 2021
Akodon_spegazzinii	Rodentia	Cricetidae	Akodon	spegazzinii	Spegazzinis Grass Mouse	Nocturnal	Nocturnal	1	28.6	28.6	44	LC	Stable	Brodie et al. 2021	na	0	0	0	0	0	0	0	0	0	0	Brodie et al. 2021
Akodon_subfuscus	Rodentia	Cricetidae	Akodon	subfuscus	Puno Grass Mouse	Cathemeral	Cathemeral	2	30.4	30.4	44	LC	Stable	Brodie et al. 2021	na	0	0	0	0	0	0	0	0	0	0	Brodie et al. 2021
Akodon_surdus	Rodentia	Cricetidae	Akodon	surdus	Silent Grass Mouse	Cathemeral	Cathemeral	2	39	39	44	VU	Decreasing	Brodie et al. 2021	na	1	0	0	0	0	0	0	0	0	0	Brodie et al. 2021
Akodon_sylvanus	Rodentia	Cricetidae	Akodon	sylvanus	Forest Grass Mouse	Cathemeral	Cathemeral	2	39	39	44	LC	Stable	Brodie et al. 2021	na	0	0	0	0	0	0	0	0	0	0	Brodie et al. 2021
Akodon_toba	Rodentia	Cricetidae	Akodon	toba	Chaco Grass Mouse	Cathemeral	Cathemeral	2	51.2	51.2	44	LC	Stable	Brodie et al. 2021	na	0	0	0	0	0	0	0	0	0	0	Brodie et al. 2021
Akodon_torques	Rodentia	Cricetidae	Akodon	torques	Cloud Forest Grass Mouse	Cathemeral	Cathemeral	2	39	39	44	LC	Stable	Brodie et al. 2021	na	0	0	0	0	0	0	0	0	0	0	Brodie et al. 2021
Akodon_varius	Rodentia	Cricetidae	Akodon	varius	Variable Grass Mouse	Cathemeral	Cathemeral	2	40	40	44	DD	Stable	Bland et al. 2015	na	0	0	0	0	0	0	0	0	0	0	Brodie et al. 2021
Alcelaphus_buselaphus	Cetartiodactyla	Bovidae	Alcelaphus	buselaphus	Hartebeest	Diurnal	Diurnal	1	171002	171002	44	LC	Decreasing	Brodie et al. 2021	na	1	1	0	0	0	0	0	0	0	0	Brodie et al. 2021
Alces_alces	Cetartiodactyla	Cervidae	Alces	alces	Moose	Cathemeral	Cathemeral	1	356998	356998	44	LC	Increasing	Brodie et al. 2021	na	0	0	0	0	0	0	0	0	0	0	Brodie et al. 2021
Alionycteris_paucidentata	Chiroptera	Pteropodidae	Alionycteris	paucidentata	Mindanao Pygmy Fruit Bat	Nocturnal	Nocturnal	1	16.2	16.2	44	LC	Stable	Brodie et al. 2021	na	0	0	0	0	0	0	0	0	0	0	Brodie et al. 2021
Allactaga_balikunica	Rodentia	Dipodidae	Allactaga	balikunica	Balikun Jerboa	Nocturnal	Nocturnal	1	72.5	72.5	44	LC	Unknown	Handbook of Mammals of the World	na	0	0	0	0	0	0	0	0	0	0	Brodie et al. 2021
Allactaga_bullata	Rodentia	Dipodidae	Allactaga	bullata	Gobi Jerboa	Nocturnal	Nocturnal	1	87	87	44	LC	Unknown	Handbook of Mammals of the World	na	0	0	0	0	0	0	0	0	0	0	Brodie et al. 2021
Allactaga_elater	Rodentia	Dipodidae	Allactaga	elater	Small Five-toed Jerboa	Nocturnal	Nocturnal	1	59	59	44	LC	Decreasing	Brodie et al. 2021	na	1	0	0	0	0	0	0	0	0	0	The Handbook of Mammals of the World
Allactaga_euphratica	Rodentia	Dipodidae	Allactaga	euphratica	Euphrates Jerboa	Nocturnal	Nocturnal	1	70	70	44	NT	Decreasing	Brodie et al. 2021	na	1	0	0	0	0	0	0	0	0	0	Brodie et al. 2021
Allactaga_firouzi	Rodentia	Dipodidae	Allactaga	firouzi	Iranian Jerboa	Nocturnal	Nocturnal	2	98.6	98.6	44	DD	Decreasing	Bland et al. 2015	na	1	0	0	0	0	0	0	0	0	0	Brodie et al. 2021
Allactaga_hotsoni	Rodentia	Dipodidae	Allactaga	hotsoni	Hotson's Five-toed Jerboa	Nocturnal	Nocturnal	1	76.5	76.5	44	LC	Unknown	Handbook of Mammals of the World	na	0	0	0	0	0	0	0	0	0	0	Brodie et al. 2021
Allactaga_major	Rodentia	Dipodidae	Allactaga	major	Great Jerboa	Nocturnal	Nocturnal	1	350	350	44	LC	Decreasing	Brodie et al. 2021	na	1	0	0	0	0	0	0	0	0	0	Brodie et al. 2021
Allactaga_severtzovi	Rodentia	Dipodidae	Allactaga	severtzovi	Svertzov's Jerboa	Nocturnal	Nocturnal	1	159	159	44	LC	Unknown	Handbook of Mammals of the World	na	0	0	0	0	0	0	0	0	0	0	Brodie et al. 2021
Allactaga_sibirica	Rodentia	Dipodidae	Allactaga	sibirica	Siberian Jerboa	Nocturnal	Nocturnal	1	97.5	97.5	44	LC	Unknown	Handbook of Mammals of the World	na	0	0	0	0	0	0	0	0	0	0	Brodie et al. 2021
Allactaga_tetradactyla	Rodentia	Dipodidae	Allactaga	tetradactyla	Four-toed Jerboa	Nocturnal	Nocturnal	1	52	52	44	VU	Decreasing	Estimated based on 'Vu' or higher IUCN status	na	1	0	0	1	0	0	0	0	0	0	The Handbook of Mammals of the World
Allactaga_vinogradovi	Rodentia	Dipodidae	Allactaga	vinogradovi	Vinogradov's Jerboa	Nocturnal	Nocturnal	1	75.2	75.2	44	NT	Decreasing	Brodie et al. 2021	na	1	0	0	0	0	0	0	0	0	0	Brodie et al. 2021
Allactaga_williamsi	Rodentia	Dipodidae	Allactaga	williamsi	Williams's Jerboa	Nocturnal	Nocturnal	1	100	100	44	LC	Decreasing	Brodie et al. 2021	na	1	0	0	0	0	0	0	0	0	0	Brodie et al. 2021
Allactodipus_bobrinskii	Rodentia	Dipodidae	Allactodipus	bobrinskii	Bobrinski's Jerboa	Nocturnal	Nocturnal	1	70	70	44	LC	Unknown	Handbook of Mammals of the World	na	0	0	0	0	0	0	0	0	0	0	Brodie et al. 2021
Allenopithecus_nigroviridis	Primates	Cercopithecidae	Allenopithecus	nigroviridis	Allen's Swamp Monkey	Diurnal	Diurnal	1	4750	4750	44	LC	Stable	Handbook of Mammals of the World	na	0	1	0	0	0	0	0	0	0	0	Brodie et al. 2021
Allocebus_trichotis	Primates	Cheirogaleidae	Allocebus	trichotis	Hairy-eared Dwarf Lemur	Nocturnal	Nocturnal	1	77.5	77.5	44	VU	Decreasing	Bland et al. 2015	na	1	0	0	0	0	0	0	0	0	0	Brodie et al. 2021
Allochrocebus_lhoesti	Primates	Cercopithecidae	Allochrocebus	lhoesti	L'Hoest's Monkey	Diurnal	Diurnal	1	5375	5375	44	VU	Decreasing	Brodie et al. 2021	na	1	0	0	0	0	0	0	0	0	0	Brodie et al. 2021
Allochrocebus_preussi	Primates	Cercopithecidae	Allochrocebus	preussi	Preusss Monkey	Diurnal	Diurnal	1	5250	5250	44	EN	Decreasing	Brodie et al. 2021	na	1	1	0	0	0	0	0	0	0	0	Brodie et al. 2021
Allochrocebus_solatus	Primates	Cercopithecidae	Allochrocebus	solatus	Sun-tailed Monkey	Diurnal	Diurnal	1	6500	6500	44	VU	Decreasing	Estimated based on 'Vu' or higher IUCN status	na	1	1	0	0	0	0	0	0	0	0	The Handbook of Mammals of the World
Allocricetulus_curtatus	Rodentia	Cricetidae	Allocricetulus	curtatus	Mongolian Hamster	Nocturnal	Nocturnal	1	47.8	47.8	44	LC	Unknown	Handbook of Mammals of the World	na	0	0	0	0	0	0	0	0	0	0	Brodie et al. 2021
Allocricetulus_eversmanni	Rodentia	Cricetidae	Allocricetulus	eversmanni	Eversmann's Hamster	Nocturnal	Nocturnal	1	115.6	115.6	44	LC	Unknown	Handbook of Mammals of the World	na	0	0	0	0	0	0	0	0	0	0	Brodie et al. 2021
Alouatta_arctoidea	Primates	Atelidae	Alouatta	arctoidea	Ursine Howler Monkey	Diurnal	Diurnal	1	5390	5390	44	LC	Stable	Handbook of Mammals of the World	na	0	1	0	0	0	0	0	0	0	0	Brodie et al. 2021
Alouatta_belzebul	Primates	Atelidae	Alouatta	belzebul	Red-handed Howler Monkey	Diurnal	Diurnal	1	6400	6400	44	VU	Decreasing	Brodie et al. 2021	na	1	0	0	0	0	0	0	0	0	0	Brodie et al. 2021
Alouatta_caraya	Primates	Atelidae	Alouatta	caraya	Black-and-gold Howler Monkey	Diurnal	Diurnal	1	5862.5	5862.5	44	LC	Decreasing	Brodie et al. 2021	na	1	0	0	0	0	0	0	0	0	0	Brodie et al. 2021
Alouatta_discolor	Primates	Atelidae	Alouatta	discolor	Spix's Red-handed Howler Monkey	Diurnal	Diurnal	1	6262.8	6262.8	44	VU	Decreasing	Brodie et al. 2021	na	1	0	0	0	0	0	0	0	0	0	Brodie et al. 2021
Alouatta_guariba	Primates	Atelidae	Alouatta	guariba	Brown Howler Monkey	Diurnal	Diurnal	1	5589.2	5589.2	44	LC	Decreasing	Brodie et al. 2021	na	1	1	0	0	0	0	0	0	1	0	Brodie et al. 2021
Alouatta_macconnelli	Primates	Atelidae	Alouatta	macconnelli	Guianan Red Howler Monkey	Diurnal	Diurnal	1	7554.8	7554.8	44	LC	Stable	Handbook of Mammals of the World	na	0	1	0	0	0	0	0	0	0	0	Brodie et al. 2021
Alouatta_nigerrima	Primates	Atelidae	Alouatta	nigerrima	Black Howler Monkey	Diurnal	Diurnal	1	7662	7662	44	LC	Stable	Handbook of Mammals of the World	na	0	0	0	0	0	0	0	0	0	0	Brodie et al. 2021
Alouatta_palliata	Primates	Atelidae	Alouatta	palliata	Mantled Howler Monkey	Diurnal	Diurnal	1	7275	7275	44	LC	Unknown	Handbook of Mammals of the World	na	1	1	0	0	0	0	0	0	0	0	Brodie et al. 2021
Alouatta_pigra	Primates	Atelidae	Alouatta	pigra	Yucatan Black Howler Monkey	Diurnal	Diurnal	1	7000	7000	44	EN	Decreasing	Brodie et al. 2021	na	1	1	0	0	0	0	0	0	1	0	Brodie et al. 2021
Alouatta_sara	Primates	Atelidae	Alouatta	sara	Bolivian Red Howler Monkey	Diurnal	Diurnal	2	6611	6611	44	LC	Decreasing	Brodie et al. 2021	na	0	1	0	0	0	0	0	0	0	0	Brodie et al. 2021
Alouatta_ululata	Primates	Atelidae	Alouatta	ululata	Maranh Red-handed Howler Monkey	NA	Diurnal	Imputed	6682.1	6682.1	44	EN	Decreasing	Brodie et al. 2021	na	1	0	0	0	0	0	0	0	0	0	Brodie et al. 2021
Alticola_albicaudus	Rodentia	Cricetidae	Alticola	albicaudus	White-tailed Mountain Vole	Cathemeral	Cathemeral	29	31	31	44	DD	Stable	Bland et al. 2015	na	0	0	0	0	0	0	0	0	0	0	Brodie et al. 2021
Alticola_argentatus	Rodentia	Cricetidae	Alticola	argentatus	Silver Mountain Vole	Diurnal	Diurnal	1	37.7	37.7	44	LC	Unknown	Handbook of Mammals of the World	na	0	0	0	0	0	0	0	0	0	0	Brodie et al. 2021
Alticola_barakshin	Rodentia	Cricetidae	Alticola	barakshin	Gobi Altai Mountain Vole	Nocturnal	Nocturnal	1	35	35	44	LC	Unknown	Handbook of Mammals of the World	na	0	0	0	0	0	0	0	0	0	0	Brodie et al. 2021
Alticola_lemminus	Rodentia	Cricetidae	Alticola	lemminus	Lemming Vole	Cathemeral	Cathemeral	1	15.5	15.5	44	LC	Stable	Handbook of Mammals of the World	na	0	0	0	0	0	0	0	0	0	0	Brodie et al. 2021
Alticola_macrotis	Rodentia	Cricetidae	Alticola	macrotis	Large-eared Vole	Cathemeral	Cathemeral	1	36	36	44	LC	Unknown	Handbook of Mammals of the World	na	0	0	0	0	0	0	0	0	0	0	Brodie et al. 2021
Alticola_montosa	Rodentia	Cricetidae	Alticola	montosa	Central Kashmir Vole	Diurnal	Diurnal	30	19.7	19.7	44	VU	Decreasing	Brodie et al. 2021	na	1	0	0	0	0	0	0	0	0	0	Brodie et al. 2021
Alticola_olchonensis	Rodentia	Cricetidae	Alticola	olchonensis	Olkhon Mountain Vole	Cathemeral	Cathemeral	29	33.5	33.5	1	EN	Decreasing	Bland et al. 2015	na	1	0	0	0	0	0	0	0	0	0	Brodie et al. 2021
Alticola_roylei	Rodentia	Cricetidae	Alticola	roylei	Royle's Mountain Vole	Diurnal	Diurnal	25	37	37	44	NT	Decreasing	Brodie et al. 2021	na	1	0	0	0	0	0	0	0	0	0	Brodie et al. 2021
Alticola_semicanus	Rodentia	Cricetidae	Alticola	semicanus	Mongolian Silver Vole	Nocturnal	Nocturnal	1	53.2	53.2	44	LC	Unknown	Handbook of Mammals of the World	na	0	0	0	0	0	0	0	0	0	0	Brodie et al. 2021
Alticola_stoliczkanus	Rodentia	Cricetidae	Alticola	stoliczkanus	Stoliczka's Mountain Vole	Nocturnal	Nocturnal	1	27.5	27.5	44	LC	Unknown	Handbook of Mammals of the World	na	0	0	0	0	0	0	0	0	0	0	Brodie et al. 2021
Alticola_strelzowi	Rodentia	Cricetidae	Alticola	strelzowi	Flat-headed Vole	Cathemeral	Cathemeral	1	50	50	44	LC	Unknown	Handbook of Mammals of the World	na	0	0	0	0	0	0	0	0	0	0	Brodie et al. 2021
Alticola_tuvinicus	Rodentia	Cricetidae	Alticola	tuvinicus	Tuva Silver Vole	Cathemeral	Cathemeral	40	41	41	1	LC	Unknown	Handbook of Mammals of the World	na	0	0	0	0	0	0	0	0	0	0	Brodie et al. 2021
Ametrida_centurio	Chiroptera	Phyllostomidae	Ametrida	centurio	Little White-shouldered Bat	Nocturnal	Nocturnal	1	10.3	10.3	44	LC	Unknown	Handbook of Mammals of the World	na	0	0	0	0	0	0	0	0	0	0	Brodie et al. 2021
Ammodillus_imbellis	Rodentia	Muridae	Ammodillus	imbellis	Ammodile	Nocturnal	Nocturnal	1	50	50	44	DD	Stable	Bland et al. 2015	na	0	0	0	0	0	0	0	0	0	0	Brodie et al. 2021
Ammodorcas_clarkei	Cetartiodactyla	Bovidae	Ammodorcas	clarkei	Dibatag	Diurnal	Diurnal	1	28049.8	28049.8	44	VU	Decreasing	Brodie et al. 2021	na	1	1	0	0	0	0	0	0	0	0	Brodie et al. 2021
Ammospermophilus_harrisii	Rodentia	Sciuridae	Ammospermophilus	harrisii	Harris's Antelope Squirrel	Diurnal	Diurnal	1	122	122	44	LC	Stable	Handbook of Mammals of the World	na	0	1	0	0	0	0	0	0	0	0	Brodie et al. 2021
Ammospermophilus_interpres	Rodentia	Sciuridae	Ammospermophilus	interpres	Texas Antelope Squirrel	Diurnal	Diurnal	1	110.3	110.3	44	LC	Stable	Handbook of Mammals of the World	na	0	1	0	0	0	0	0	0	0	0	Brodie et al. 2021
Ammospermophilus_leucurus	Rodentia	Sciuridae	Ammospermophilus	leucurus	White-tailed Antelope Squirrel	Diurnal	Diurnal	1	120.5	120.5	44	LC	Stable	Brodie et al. 2021	na	0	0	0	0	0	0	0	0	0	0	Brodie et al. 2021
Ammospermophilus_nelsoni	Rodentia	Sciuridae	Ammospermophilus	nelsoni	Nelson's Antelope Squirrel	Diurnal	Diurnal	1	160.4	160.4	44	EN	Decreasing	Brodie et al. 2021	na	1	0	0	0	1	1	0	0	0	0	Brodie et al. 2021
Ammotragus_lervia	Cetartiodactyla	Bovidae	Ammotragus	lervia	Aoudad	Diurnal	Diurnal	1	48000	48000	44	VU	Decreasing	Brodie et al. 2021	na	1	1	0	0	0	0	0	0	0	0	Brodie et al. 2021
Amorphochilus_schnablii	Chiroptera	Furipteridae	Amorphochilus	schnablii	Smoky Bat	Nocturnal	Nocturnal	1	3.3	3.3	44	VU	Stable	Brodie et al. 2021	na	1	0	0	0	0	0	0	0	0	0	Brodie et al. 2021
Amphinectomys_savamis	Rodentia	Cricetidae	Amphinectomys	savamis	Ucayali Water Rat	NA	Nocturnal	Imputed	217.3	217.3	44	DD	Unknown	Handbook of Mammals of the World	na	0	0	0	0	0	0	0	0	0	0	Brodie et al. 2021
Anathana_ellioti	Scandentia	Tupaiidae	Anathana	ellioti	Madras Treeshrew	Diurnal	Diurnal	1	160	160	44	LC	Decreasing	Brodie et al. 2021	na	1	0	0	0	0	0	0	0	0	0	The Handbook of Mammals of the World
Andalgalomys_olrogi	Rodentia	Cricetidae	Andalgalomys	olrogi	Olrog's Pericote	Nocturnal	Nocturnal	1	32.9	32.9	44	LC	Unknown	Handbook of Mammals of the World	na	0	0	0	0	0	0	0	0	0	0	Brodie et al. 2021
Andalgalomys_pearsoni	Rodentia	Cricetidae	Andalgalomys	pearsoni	Pearson's Chaco Mouse	Nocturnal	Nocturnal	1	25.4	25.4	44	LC	Stable	Brodie et al. 2021	na	0	0	0	0	0	0	0	0	0	0	Brodie et al. 2021
Andinomys_edax	Rodentia	Cricetidae	Andinomys	edax	Andean Mouse	Nocturnal	Nocturnal	1	69.7	69.7	44	LC	Stable	Brodie et al. 2021	na	0	0	0	0	0	0	0	0	0	0	Brodie et al. 2021
Anisomys_imitator	Rodentia	Muridae	Anisomys	imitator	Uneven-toothed Rat	Nocturnal	Nocturnal	1	510.5	510.5	44	LC	Stable	Brodie et al. 2021	na	0	0	0	0	0	0	0	0	0	0	Brodie et al. 2021
Anomalurus_beecrofti	Rodentia	Anomaluridae	Anomalurus	beecrofti	Beecroft's Scaly-tailed Squirrel	Nocturnal	Nocturnal	1	389	389	44	LC	Stable	Handbook of Mammals of the World	na	0	0	0	0	0	0	0	0	0	0	Brodie et al. 2021
Anomalurus_derbianus	Rodentia	Anomaluridae	Anomalurus	derbianus	Lord Derby's Scaly-tailed Squirrel	Nocturnal	Nocturnal	1	650	650	44	LC	Stable	Handbook of Mammals of the World	na	0	0	0	0	0	0	0	0	0	0	Brodie et al. 2021
Anomalurus_pelii	Rodentia	Anomaluridae	Anomalurus	pelii	Pel's Flying Squirrel	Nocturnal	Nocturnal	1	1770	1770	44	DD	Stable	Bland et al. 2015	na	1	0	0	0	0	0	0	0	0	0	Brodie et al. 2021
Anomalurus_pusillus	Rodentia	Anomaluridae	Anomalurus	pusillus	Dwarf Scaly-tailed Squirrel	Nocturnal	Nocturnal	2	250	250	44	LC	Unknown	Handbook of Mammals of the World	na	1	0	0	0	0	0	0	0	0	0	Brodie et al. 2021
Anonymomys_mindorensis	Rodentia	Muridae	Anonymomys	mindorensis	Mindoro Forest Anonymomys	Nocturnal	Nocturnal	1	59.6	59.6	44	DD	Decreasing	Bland et al. 2015	na	1	0	0	0	0	0	0	0	0	0	The Handbook of Mammals of the World
Anotomys_leander	Rodentia	Cricetidae	Anotomys	leander	Ecuadoran Ichthyomyine	Nocturnal	Nocturnal	1	66.4	66.4	44	VU	Decreasing	Brodie et al. 2021	na	1	0	0	0	0	1	0	0	0	0	Brodie et al. 2021
Anoura_caudifer	Chiroptera	Phyllostomidae	Anoura	caudifer	Tailed Tailless Bat	Nocturnal	Nocturnal	1	10.1	10.1	44	LC	Stable	Handbook of Mammals of the World	na	0	0	0	0	0	0	0	0	0	0	Brodie et al. 2021
Anoura_cultrata	Chiroptera	Phyllostomidae	Anoura	cultrata	Handley's Tailless Bat	Nocturnal	Nocturnal	1	16.9	16.9	44	LC	Decreasing	Brodie et al. 2021	na	1	0	0	0	0	0	0	0	0	0	Brodie et al. 2021
Anoura_fistulata	Chiroptera	Phyllostomidae	Anoura	fistulata	Tube-lipped Tailless Bat	Nocturnal	Nocturnal	1	13	13	44	DD	Unknown	Handbook of Mammals of the World	na	1	0	0	0	0	0	0	0	0	0	Brodie et al. 2021
Anoura_geoffroyi	Chiroptera	Phyllostomidae	Anoura	geoffroyi	Geoffroy's Tailless Bat	Nocturnal	Nocturnal	1	14.6	14.6	44	LC	Stable	Brodie et al. 2021	na	0	0	0	0	0	0	0	0	0	0	Brodie et al. 2021
Anoura_latidens	Chiroptera	Phyllostomidae	Anoura	latidens	Broad-toothed Tailless Bat	Nocturnal	Nocturnal	1	14.7	14.7	44	LC	Stable	Brodie et al. 2021	na	0	0	0	0	0	0	0	0	0	0	Brodie et al. 2021
Anoura_luismanueli	Chiroptera	Phyllostomidae	Anoura	luismanueli	Luis Manuel's Tailless Bat	Nocturnal	Nocturnal	1	8.5	8.5	44	LC	Stable	Brodie et al. 2021	na	0	0	0	0	0	0	0	0	0	0	Brodie et al. 2021
Anourosorex_assamensis	Eulipotyphla	Soricidae	Anourosorex	assamensis	Assam Mole Shrew	Nocturnal	Nocturnal	1	25.2	25.2	44	LC	Stable	Handbook of Mammals of the World	na	0	0	0	0	0	0	0	0	0	0	Brodie et al. 2021
Anourosorex_schmidi	Eulipotyphla	Soricidae	Anourosorex	schmidi	Giant Mole Shrew	NA	Nocturnal	Imputed	37.2	37.2	44	DD	Decreasing	Bland et al. 2015	na	1	0	0	0	0	0	0	0	0	0	The Handbook of Mammals of the World
Anourosorex_squamipes	Eulipotyphla	Soricidae	Anourosorex	squamipes	Mole-shrew	Nocturnal	Nocturnal	1	20	20	44	LC	Stable	Handbook of Mammals of the World	na	0	0	0	0	0	0	0	0	0	0	Brodie et al. 2021
Anourosorex_yamashinai	Eulipotyphla	Soricidae	Anourosorex	yamashinai	Taiwanese Mole Shrew	Nocturnal	Nocturnal	1	11.4	11.4	44	LC	Stable	Handbook of Mammals of the World	na	0	0	0	0	0	0	0	0	0	0	Brodie et al. 2021
Antechinomys_laniger	Dasyuromorphia	Dasyuridae	Antechinomys	laniger	Kultarr	Nocturnal	Nocturnal	1	25	25	44	LC	Decreasing	Brodie et al. 2021	na	1	0	0	0	0	0	0	0	0	0	The Handbook of Mammals of the World
Antechinus_adustus	Dasyuromorphia	Dasyuridae	Antechinus	adustus	Rusty Antechinus	Diurnal	Diurnal	1	28.2	28.2	44	LC	Decreasing	Brodie et al. 2021	na	0	0	0	1	1	0	0	0	0	0	The Handbook of Mammals of the World
Antechinus_agilis	Dasyuromorphia	Dasyuridae	Antechinus	agilis	Agile Antechinus	Nocturnal	Nocturnal	1	24	24	44	LC	Stable	Handbook of Mammals of the World	na	0	0	0	0	0	0	0	0	0	0	Brodie et al. 2021
Antechinus_bellus	Dasyuromorphia	Dasyuridae	Antechinus	bellus	Fawn Antechinus	Nocturnal	Nocturnal	1	44.5	44.5	44	VU	Decreasing	Brodie et al. 2021	na	0	0	0	0	1	0	0	0	0	0	Brodie et al. 2021
Antechinus_flavipes	Dasyuromorphia	Dasyuridae	Antechinus	flavipes	Yellow-footed Antechinus	Nocturnal	Nocturnal	1	45	45	44	LC	Stable	Brodie et al. 2021	na	0	0	0	0	0	0	0	0	0	0	Brodie et al. 2021
Antechinus_godmani	Dasyuromorphia	Dasyuridae	Antechinus	godmani	Atherton Antechinus	Diurnal	Diurnal	1	76.5	76.5	44	NT	Stable	Brodie et al. 2021	na	0	0	0	0	0	0	0	0	0	0	Brodie et al. 2021
Antechinus_leo	Dasyuromorphia	Dasyuridae	Antechinus	leo	Cinnamon Antechinus	Nocturnal	Nocturnal	1	74	74	44	LC	Stable	Brodie et al. 2021	na	0	0	0	0	0	0	0	0	0	0	Brodie et al. 2021
Antechinus_minimus	Dasyuromorphia	Dasyuridae	Antechinus	minimus	Swamp Antechinus	Crepuscular	Crepuscular	1	53.5	53.5	44	LC	Decreasing	Brodie et al. 2021	na	1	0	0	0	1	0	0	0	0	0	Brodie et al. 2021
Antechinus_stuartii	Dasyuromorphia	Dasyuridae	Antechinus	stuartii	Brown Antechinus	Nocturnal	Nocturnal	1	27.5	27.5	44	LC	Stable	Brodie et al. 2021	na	0	0	0	0	0	0	0	0	0	0	Brodie et al. 2021
Antechinus_subtropicus	Dasyuromorphia	Dasyuridae	Antechinus	subtropicus	Subtropical Antechinus	Nocturnal	Nocturnal	1	33.1	33.1	44	LC	Decreasing	Brodie et al. 2021	na	0	0	0	0	1	0	0	0	0	0	The Handbook of Mammals of the World
Antechinus_swainsonii	Dasyuromorphia	Dasyuridae	Antechinus	swainsonii	Dusky Antechinus	Cathemeral	Cathemeral	1	53	53	44	LC	Stable	Handbook of Mammals of the World	na	0	0	0	0	0	0	0	0	0	0	Brodie et al. 2021
Anthops_ornatus	Chiroptera	Hipposideridae	Anthops	ornatus	Solomons Leaf-nosed Bat	Nocturnal	Nocturnal	1	8	8	44	DD	Stable	Bland et al. 2015	na	0	0	0	0	0	0	0	0	0	0	Brodie et al. 2021
Antidorcas_marsupialis	Cetartiodactyla	Bovidae	Antidorcas	marsupialis	Springbok	Cathemeral	Cathemeral	13	31500	31500	44	LC	Increasing	Brodie et al. 2021	na	0	0	0	0	0	0	0	0	0	0	Brodie et al. 2021
Antilocapra_americana	Cetartiodactyla	Antilocapridae	Antilocapra	americana	Pronghorn	Cathemeral	Cathemeral	1	46082.9	46082.9	44	LC	Stable	Brodie et al. 2021	na	0	0	0	0	0	0	0	0	0	0	Brodie et al. 2021
Antilope_cervicapra	Cetartiodactyla	Bovidae	Antilope	cervicapra	Blackbuck	Diurnal	Diurnal	1	37500	37500	44	NT	Decreasing	Estimated based on 'Vu' or higher IUCN status	na	0	1	0	0	0	0	0	0	0	0	The Handbook of Mammals of the World
Antrozous_pallidus	Chiroptera	Vespertilionidae	Antrozous	pallidus	Pallid Bat	Nocturnal	Nocturnal	1	20.8	20.8	44	LC	Stable	Brodie et al. 2021	na	0	0	0	0	0	0	0	0	0	0	Brodie et al. 2021
Aonyx_capensis	Carnivora	Mustelidae	Aonyx	capensis	African Clawless Otter	Nocturnal	Nocturnal	1	18999.8	18999.8	44	NT	Decreasing	Brodie et al. 2021	na	1	0	0	0	0	0	0	0	0	0	Brodie et al. 2021
Aonyx_cinereus	Carnivora	Mustelidae	Aonyx	cinereus	Asian Small-clawed Otter	Diurnal	Diurnal	1	1747.6	1747.6	44	VU	Decreasing	Brodie et al. 2021	na	1	1	0	0	0	1	0	1	0	0	Brodie et al. 2021
Aonyx_congicus	Carnivora	Mustelidae	Aonyx	congicus	Congo Clawless Otter	Nocturnal	Nocturnal	1	23800.2	23800.2	44	NT	Decreasing	Brodie et al. 2021	na	1	1	0	0	0	0	0	1	0	0	Brodie et al. 2021
Aotus_azarae	Primates	Aotidae	Aotus	azarae	Azaras Night Monkey	Cathemeral	Cathemeral	1	963	963	44	LC	Decreasing	Brodie et al. 2021	na	1	0	0	0	0	0	0	0	0	0	Brodie et al. 2021
Aotus_brumbacki	Primates	Aotidae	Aotus	brumbacki	Mico De Noche Llanero	Nocturnal	Nocturnal	1	800	800	44	VU	Decreasing	Brodie et al. 2021	na	1	0	0	0	0	0	0	0	0	0	Brodie et al. 2021
Aotus_griseimembra	Primates	Aotidae	Aotus	griseimembra	Grey-handed Night Monkey	Nocturnal	Nocturnal	1	966	966	44	VU	Decreasing	Brodie et al. 2021	na	1	0	0	0	0	0	0	0	0	0	Brodie et al. 2021
Aotus_jorgehernandezi	Primates	Aotidae	Aotus	jorgehernandezi	Herns Night Monkey	Nocturnal	Nocturnal	1	873	873	44	DD	Unknown	Handbook of Mammals of the World	na	0	0	0	0	0	0	0	0	0	0	Brodie et al. 2021
Aotus_lemurinus	Primates	Aotidae	Aotus	lemurinus	Colombian Night Monkey	Nocturnal	Nocturnal	1	873	873	44	VU	Decreasing	Brodie et al. 2021	na	1	0	0	0	0	0	0	0	0	0	Brodie et al. 2021
Aotus_miconax	Primates	Aotidae	Aotus	miconax	Andean Night Monkey	Nocturnal	Nocturnal	1	800	800	44	VU	Decreasing	Brodie et al. 2021	na	1	0	0	0	0	0	0	0	0	0	Brodie et al. 2021
Aotus_nancymaae	Primates	Aotidae	Aotus	nancymaae	Nancy Mas Night Monkey	Nocturnal	Nocturnal	1	788	788	44	LC	Decreasing	Brodie et al. 2021	na	1	0	0	0	0	0	0	0	0	0	Brodie et al. 2021
Aotus_nigriceps	Primates	Aotidae	Aotus	nigriceps	Black-headed Night Monkey	Nocturnal	Nocturnal	1	1060	1060	44	LC	Stable	Handbook of Mammals of the World	na	0	0	0	0	0	0	0	0	0	0	Brodie et al. 2021
Aotus_trivirgatus	Primates	Aotidae	Aotus	trivirgatus	Northern Night Monkey	Cathemeral	Cathemeral	1	900	900	44	LC	Stable	Handbook of Mammals of the World	na	0	0	0	0	0	0	0	0	0	0	Brodie et al. 2021
Aotus_vociferans	Primates	Aotidae	Aotus	vociferans	Spix's Night Monkey	Nocturnal	Nocturnal	1	873	873	44	LC	Decreasing	Brodie et al. 2021	na	1	1	0	0	0	0	0	0	0	0	The Handbook of Mammals of the World
Aotus_zonalis	Primates	Aotidae	Aotus	zonalis	Panamanian Night Monkey	Nocturnal	Nocturnal	1	902.5	902.5	44	DD	Unknown	Handbook of Mammals of the World	na	1	0	0	0	0	0	0	0	0	0	Brodie et al. 2021
Aplodontia_rufa	Rodentia	Aplodontiidae	Aplodontia	rufa	Mountain Beaver	Cathemeral	Cathemeral	1	1004	1004	44	LC	Stable	Brodie et al. 2021	na	1	0	1	0	0	0	0	0	0	0	Brodie et al. 2021
Apodemus_agrarius	Rodentia	Muridae	Apodemus	agrarius	Striped Field Mouse	Diurnal	Diurnal	1	23.3	23.3	44	LC	Stable	Brodie et al. 2021	na	0	0	0	0	0	0	0	0	0	0	Brodie et al. 2021
Apodemus_argenteus	Rodentia	Muridae	Apodemus	argenteus	Small Japanese Field Mouse	Nocturnal	Nocturnal	2	21	21	44	LC	Stable	Brodie et al. 2021	na	0	0	0	0	0	0	0	0	0	0	Brodie et al. 2021
Apodemus_avicennicus	Rodentia	Muridae	Apodemus	avicennicus	Persian Wood Mouse	Nocturnal	Nocturnal	1	25	25	1	DD	Unknown	Handbook of Mammals of the World	na	0	0	0	0	0	0	0	0	0	0	Brodie et al. 2021
Apodemus_chevrieri	Rodentia	Muridae	Apodemus	chevrieri	Chevrier's Field Mouse	Diurnal	Diurnal	1	32.9	32.9	44	LC	Unknown	Handbook of Mammals of the World	na	0	0	0	0	0	0	0	0	0	0	Brodie et al. 2021
Apodemus_draco	Rodentia	Muridae	Apodemus	draco	South China Field Mouse	Nocturnal	Nocturnal	1	22.3	22.3	44	LC	Stable	Brodie et al. 2021	na	0	0	0	0	0	0	0	0	0	0	Brodie et al. 2021
Apodemus_epimelas	Rodentia	Muridae	Apodemus	epimelas	Western Broad-toothed Field Mouse	Nocturnal	Nocturnal	1	42	42	44	LC	Stable	Brodie et al. 2021	na	0	0	0	0	0	0	0	0	0	0	Brodie et al. 2021
Apodemus_hyrcanicus	Rodentia	Muridae	Apodemus	hyrcanicus	Hyrcanian Field Mouse	Nocturnal	Nocturnal	2	28.5	28.5	44	NT	Decreasing	Brodie et al. 2021	na	1	0	0	0	0	0	0	0	0	0	Brodie et al. 2021
Apodemus_latronum	Rodentia	Muridae	Apodemus	latronum	Large-eared Field Mouse	Nocturnal	Nocturnal	1	35.2	35.2	44	LC	Unknown	Handbook of Mammals of the World	na	0	0	0	0	0	0	0	0	0	0	Brodie et al. 2021
Apodemus_mystacinus	Rodentia	Muridae	Apodemus	mystacinus	Eastern Broad-toothed Field Mouse	Nocturnal	Nocturnal	1	45.6	45.6	44	LC	Stable	Brodie et al. 2021	na	0	0	0	0	0	0	0	0	0	0	Brodie et al. 2021
Apodemus_pallipes	Rodentia	Muridae	Apodemus	pallipes	Himalayan Field Mouse	NA	Nocturnal	Imputed	NA	25.5	Imputed	LC	Unknown	Handbook of Mammals of the World	na	0	0	0	0	0	0	0	0	0	0	Brodie et al. 2021
Apodemus_peninsulae	Rodentia	Muridae	Apodemus	peninsulae	Korean Field Mouse	Nocturnal	Nocturnal	1	32.9	32.9	44	LC	Stable	Brodie et al. 2021	na	0	0	0	0	0	0	0	0	0	0	Brodie et al. 2021
Apodemus_ponticus	Rodentia	Muridae	Apodemus	ponticus	Black Sea Field Mouse	Nocturnal	Nocturnal	1	NA	33.8	Imputed	LC	Unknown	Handbook of Mammals of the World	na	0	0	0	0	0	0	0	0	0	0	Brodie et al. 2021
Apodemus_rusiges	Rodentia	Muridae	Apodemus	rusiges	Kashmir Field Mouse	Nocturnal	Nocturnal	1	37	37	1	LC	Unknown	Handbook of Mammals of the World	na	0	0	0	0	0	0	0	0	0	0	Brodie et al. 2021
Apodemus_semotus	Rodentia	Muridae	Apodemus	semotus	Taiwan Field Mouse	Nocturnal	Nocturnal	2	28.8	28.8	44	LC	Unknown	Handbook of Mammals of the World	na	0	0	0	0	0	0	0	0	0	0	Brodie et al. 2021
Apodemus_speciosus	Rodentia	Muridae	Apodemus	speciosus	Large Japanese Field Mouse	Nocturnal	Nocturnal	1	33.8	33.8	44	LC	Stable	Brodie et al. 2021	na	0	0	0	0	0	0	0	0	0	0	Brodie et al. 2021
Apodemus_witherbyi	Rodentia	Muridae	Apodemus	witherbyi	Steppe Field Mouse	Nocturnal	Nocturnal	1	30	30	44	LC	Unknown	Handbook of Mammals of the World	na	0	0	0	0	0	0	0	0	0	0	Brodie et al. 2021
Apomys_abrae	Rodentia	Muridae	Apomys	abrae	Luzon Cordillera Apomys	Nocturnal	Nocturnal	1	56.6	56.6	44	LC	Stable	Handbook of Mammals of the World	na	0	0	0	0	0	0	0	0	0	0	Brodie et al. 2021
Apomys_camiguinensis	Rodentia	Muridae	Apomys	camiguinensis	Camiguin Forest Mouse	NA	Nocturnal	Imputed	39.8	39.8	44	VU	Decreasing	Estimated based on 'Vu' or higher IUCN status	na	1	0	0	0	0	0	0	0	0	0	The Handbook of Mammals of the World
Apomys_datae	Rodentia	Muridae	Apomys	datae	Northern Luzon Apomys	Nocturnal	Nocturnal	1	106	106	44	LC	Stable	Handbook of Mammals of the World	na	0	0	0	0	0	0	0	0	0	0	Brodie et al. 2021
Apomys_gracilirostris	Rodentia	Muridae	Apomys	gracilirostris	Large Mindoro Apomys	Nocturnal	Nocturnal	2	88.1	88.1	44	LC	Decreasing	Bland et al. 2015	na	1	0	0	0	0	0	0	0	0	0	The Handbook of Mammals of the World
Apomys_hylocetes	Rodentia	Muridae	Apomys	hylocetes	Mindanao Mossy Forest Apomys	Nocturnal	Nocturnal	2	45.1	45.1	44	LC	Stable	Brodie et al. 2021	na	0	0	0	0	0	0	0	0	0	0	Brodie et al. 2021
Apomys_insignis	Rodentia	Muridae	Apomys	insignis	Mindanao Montane Forest Mouse	Nocturnal	Nocturnal	2	29.9	29.9	44	LC	Decreasing	Brodie et al. 2021	na	1	0	0	0	0	0	0	0	0	0	The Handbook of Mammals of the World
Apomys_littoralis	Rodentia	Muridae	Apomys	littoralis	Mindanao Lowland Apomys	Nocturnal	Nocturnal	2	31	31	44	DD	Decreasing	Bland et al. 2015	na	1	0	0	0	0	0	0	0	0	0	The Handbook of Mammals of the World
Apomys_microdon	Rodentia	Muridae	Apomys	microdon	Small Luzon Apomys	Nocturnal	Nocturnal	1	35.1	35.1	44	LC	Stable	Handbook of Mammals of the World	na	0	0	0	0	0	0	0	0	0	0	Brodie et al. 2021
Apomys_musculus	Rodentia	Muridae	Apomys	musculus	Least Philippine Apomys	Nocturnal	Nocturnal	1	21.2	21.2	44	LC	Stable	Brodie et al. 2021	na	0	0	0	0	0	0	0	0	0	0	Brodie et al. 2021
Apomys_sacobianus	Rodentia	Muridae	Apomys	sacobianus	Long-nosed Luzon Apomys	Nocturnal	Nocturnal	1	82.4	82.4	44	LC	Decreasing	Bland et al. 2015	na	1	0	0	0	0	0	0	0	0	0	The Handbook of Mammals of the World
Aproteles_bulmerae	Chiroptera	Pteropodidae	Aproteles	bulmerae	Bulmer's Fruit Bat	Nocturnal	Nocturnal	1	600	600	44	CR	Decreasing	Brodie et al. 2021	na	1	1	0	0	0	0	0	0	0	0	Brodie et al. 2021
Arabitragus_jayakari	Cetartiodactyla	Bovidae	Arabitragus	jayakari	Arabian Tahr	Cathemeral	Cathemeral	1	23000	23000	44	EN	Decreasing	Brodie et al. 2021	na	1	1	0	0	1	0	0	0	0	0	Brodie et al. 2021
Arborimus_albipes	Rodentia	Cricetidae	Arborimus	albipes	White-footed Vole	Nocturnal	Nocturnal	1	23	23	44	LC	Unknown	Handbook of Mammals of the World	na	1	0	0	0	0	0	0	0	0	0	Brodie et al. 2021
Arborimus_longicaudus	Rodentia	Cricetidae	Arborimus	longicaudus	Red Tree Vole	Nocturnal	Nocturnal	1	21.8	21.8	44	NT	Decreasing	Brodie et al. 2021	na	1	0	0	0	0	0	0	0	0	0	Brodie et al. 2021
Arborimus_pomo	Rodentia	Cricetidae	Arborimus	pomo	Sonoma Tree Vole	Nocturnal	Nocturnal	1	32.5	32.5	44	NT	Decreasing	Brodie et al. 2021	na	1	0	0	0	0	0	0	0	0	0	Brodie et al. 2021
Archboldomys_luzonensis	Rodentia	Muridae	Archboldomys	luzonensis	Isarog Shrew Mouse	Diurnal	Diurnal	1	35.4	35.4	44	VU	Stable	Brodie et al. 2021	na	0	0	0	0	0	0	0	0	0	0	Brodie et al. 2021
Arctictis_binturong	Carnivora	Viverridae	Arctictis	binturong	Binturong	Cathemeral	Cathemeral	1	9875	9875	44	VU	Decreasing	Brodie et al. 2021	na	1	1	0	0	0	0	0	0	0	0	Brodie et al. 2021
Arctocebus_aureus	Primates	Lorisidae	Arctocebus	aureus	Golden Angwantibo	Nocturnal	Nocturnal	1	235	235	44	LC	Stable	Handbook of Mammals of the World	na	1	0	0	0	0	0	0	0	0	0	Brodie et al. 2021
Arctocebus_calabarensis	Primates	Lorisidae	Arctocebus	calabarensis	Calabar Angwantibo	Nocturnal	Nocturnal	1	210	210	44	LC	Stable	Handbook of Mammals of the World	na	1	0	0	0	0	0	0	0	0	0	Brodie et al. 2021
Arctogalidia_trivirgata	Carnivora	Viverridae	Arctogalidia	trivirgata	Small-toothed Palm Civet	Nocturnal	Nocturnal	1	2250	2250	44	LC	Decreasing	Brodie et al. 2021	na	1	1	0	0	0	0	0	0	0	0	The Handbook of Mammals of the World
Arctonyx_albogularis	Carnivora	Mustelidae	Arctonyx	albogularis	Northern Hog Badger	Cathemeral	Cathemeral	17	9000	9000	45	LC	Decreasing	Brodie et al. 2021	na	0	1	0	0	0	0	0	0	0	0	Brodie et al. 2021
Arctonyx_collaris	Carnivora	Mustelidae	Arctonyx	collaris	Greater Hog Badger	Cathemeral	Cathemeral	17	10.5	10.5	1	VU	Decreasing	Brodie et al. 2021	na	1	1	0	0	0	0	0	0	0	0	Brodie et al. 2021
Arctonyx_hoevenii	Carnivora	Mustelidae	Arctonyx	hoevenii	Sumatran Hog Badger	Cathemeral	Cathemeral	1	7000	7000	45	LC	Stable	Brodie et al. 2021	na	0	0	0	0	0	0	0	0	0	0	Brodie et al. 2021
Ardops_nichollsi	Chiroptera	Phyllostomidae	Ardops	nichollsi	Tree Bat	Nocturnal	Nocturnal	1	17.2	17.2	44	LC	Stable	Handbook of Mammals of the World	na	1	0	0	0	0	0	0	0	0	0	Brodie et al. 2021
Arielulus_aureocollaris	Chiroptera	Vespertilionidae	Arielulus	aureocollaris	Collared Sprite	Nocturnal	Nocturnal	1	14.5	14.5	44	LC	Unknown	Handbook of Mammals of the World	na	0	0	0	0	0	0	0	0	0	0	Brodie et al. 2021
Arielulus_circumdatus	Chiroptera	Vespertilionidae	Arielulus	circumdatus	Bronze Sprite	Nocturnal	Nocturnal	1	10.4	10.4	44	LC	Unknown	Handbook of Mammals of the World	na	0	0	0	0	0	0	0	0	0	0	Brodie et al. 2021
Arielulus_cuprosus	Chiroptera	Vespertilionidae	Arielulus	cuprosus	Coppery Sprite	Nocturnal	Nocturnal	1	5.5	5.5	44	VU	Decreasing	Bland et al. 2015	na	1	0	0	0	0	0	0	0	0	0	Brodie et al. 2021
Arielulus_societatis	Chiroptera	Vespertilionidae	Arielulus	societatis	Social Sprite	Nocturnal	Nocturnal	1	4.9	4.9	44	VU	Decreasing	Brodie et al. 2021	na	1	0	0	0	0	0	0	0	0	0	Brodie et al. 2021
Arielulus_torquatus	Chiroptera	Vespertilionidae	Arielulus	torquatus	Necklace Sprite	Nocturnal	Nocturnal	1	6.3	6.3	44	LC	Stable	Brodie et al. 2021	na	0	0	0	0	0	0	0	0	0	0	Brodie et al. 2021
Ariteus_flavescens	Chiroptera	Phyllostomidae	Ariteus	flavescens	Jamaican Fig-eating Bat	Nocturnal	Nocturnal	1	11.9	11.9	44	LC	Stable	Handbook of Mammals of the World	na	0	0	0	0	0	0	0	0	0	0	Brodie et al. 2021
Artibeus_amplus	Chiroptera	Phyllostomidae	Artibeus	amplus	Large Fruit-eating Bat	Nocturnal	Nocturnal	1	60	60	44	LC	Unknown	Handbook of Mammals of the World	na	1	0	0	0	0	0	0	0	0	0	Brodie et al. 2021
Artibeus_concolor	Chiroptera	Phyllostomidae	Artibeus	concolor	Brown Fruit-eating Bat	Nocturnal	Nocturnal	1	19.4	19.4	44	LC	Stable	Brodie et al. 2021	na	0	0	0	0	0	0	0	0	0	0	Brodie et al. 2021
Artibeus_fimbriatus	Chiroptera	Phyllostomidae	Artibeus	fimbriatus	Fringed Fruit-eating Bat	Nocturnal	Nocturnal	1	63.9	63.9	44	LC	Stable	Brodie et al. 2021	na	0	0	0	0	0	0	0	0	0	0	Brodie et al. 2021
Artibeus_fraterculus	Chiroptera	Phyllostomidae	Artibeus	fraterculus	Fraternal Fruit-eating Bat	Nocturnal	Nocturnal	1	39.5	39.5	44	LC	Decreasing	Brodie et al. 2021	na	1	0	0	0	0	0	0	0	0	0	IUCN Red List
Artibeus_hirsutus	Chiroptera	Phyllostomidae	Artibeus	hirsutus	Hairy Fruit-eating Bat	Nocturnal	Nocturnal	1	38.7	38.7	44	LC	Stable	Brodie et al. 2021	na	1	0	0	0	0	0	0	0	0	0	Brodie et al. 2021
Artibeus_inopinatus	Chiroptera	Phyllostomidae	Artibeus	inopinatus	Honduran Fruit-eating Bat	Nocturnal	Nocturnal	1	29.3	29.3	44	DD	Decreasing	Bland et al. 2015	na	1	0	0	0	0	0	0	0	0	0	Brodie et al. 2021
Artibeus_jamaicensis	Chiroptera	Phyllostomidae	Artibeus	jamaicensis	Jamaican Fruit-eating Bat	Nocturnal	Nocturnal	1	42.2	42.2	44	LC	Stable	Brodie et al. 2021	na	0	0	0	0	0	0	0	0	0	0	Brodie et al. 2021
Artibeus_lituratus	Chiroptera	Phyllostomidae	Artibeus	lituratus	Great Fruit-eating Bat	Nocturnal	Nocturnal	1	60.5	60.5	44	LC	Stable	Brodie et al. 2021	na	0	0	0	0	0	0	0	0	0	0	Brodie et al. 2021
Artibeus_obscurus	Chiroptera	Phyllostomidae	Artibeus	obscurus	Dark Fruit-eating Bat	Nocturnal	Nocturnal	1	35.2	35.2	44	LC	Stable	Handbook of Mammals of the World	na	0	0	0	0	0	0	0	0	0	0	Brodie et al. 2021
Artibeus_planirostris	Chiroptera	Phyllostomidae	Artibeus	planirostris	Flat-faced Fruit-eating Bat	Nocturnal	Nocturnal	1	47	47	44	LC	Stable	Brodie et al. 2021	na	0	0	0	0	0	0	0	0	0	0	Brodie et al. 2021
Artibeus_schwartzi	Chiroptera	Phyllostomidae	Artibeus	schwartzi	NA	Nocturnal	Nocturnal	1	44	44	1	DD	Unknown	Handbook of Mammals of the World	na	0	0	0	0	0	0	0	0	0	0	Brodie et al. 2021
Arvicanthis_abyssinicus	Rodentia	Muridae	Arvicanthis	abyssinicus	Abyssinian Grass Rat	Diurnal	Diurnal	1	77.1	77.1	44	LC	Stable	Brodie et al. 2021	na	0	0	0	0	0	0	0	0	0	0	Brodie et al. 2021
Arvicanthis_ansorgei	Rodentia	Muridae	Arvicanthis	ansorgei	Sudanian Arvicanthis	Diurnal	Diurnal	1	124.5	124.5	1	LC	Unknown	Handbook of Mammals of the World	na	0	0	0	0	0	0	0	0	0	0	Brodie et al. 2021
Arvicanthis_blicki	Rodentia	Muridae	Arvicanthis	blicki	Blick's Grass Rat	Diurnal	Diurnal	1	128	128	44	NT	Decreasing	Estimated based on 'Vu' or higher IUCN status	na	1	0	0	0	0	0	0	0	0	0	The Handbook of Mammals of the World
Arvicanthis_nairobae	Rodentia	Muridae	Arvicanthis	nairobae	Nairobi Grass Rat	Diurnal	Diurnal	1	104	104	44	LC	Stable	Brodie et al. 2021	na	0	0	0	0	0	0	0	0	0	0	Brodie et al. 2021
Arvicanthis_neumanni	Rodentia	Muridae	Arvicanthis	neumanni	Neumann's Arvicanthis	Diurnal	Diurnal	1	60	60	1	LC	Unknown	Handbook of Mammals of the World	na	0	0	0	0	0	0	0	0	0	0	Brodie et al. 2021
Arvicanthis_niloticus	Rodentia	Muridae	Arvicanthis	niloticus	African Grass Rat	Diurnal	Diurnal	1	106.9	106.9	44	LC	Unknown	Handbook of Mammals of the World	na	0	0	0	0	0	0	0	0	0	0	Brodie et al. 2021
Arvicanthis_rufinus	Rodentia	Muridae	Arvicanthis	rufinus	Guinean Arvicanthis	Diurnal	Diurnal	1	144.1	144.1	44	LC	Unknown	Handbook of Mammals of the World	na	0	0	0	0	0	0	0	0	0	0	Brodie et al. 2021
Arvicola_amphibius	Rodentia	Cricetidae	Arvicola	amphibius	European Water Vole	Cathemeral	Cathemeral	1	225	225	44	LC	Stable	Brodie et al. 2021	na	0	0	0	0	0	0	0	0	0	0	Brodie et al. 2021
Arvicola_sapidus	Rodentia	Cricetidae	Arvicola	sapidus	Southern Water Vole	Cathemeral	Cathemeral	1	220	220	44	VU	Decreasing	Brodie et al. 2021	na	1	0	0	0	1	1	0	0	0	0	Brodie et al. 2021
Arvicola_scherman	Rodentia	Cricetidae	Arvicola	scherman	Montane Water Vole	NA	Nocturnal	Imputed	97.5	97.5	44	LC	Stable	Brodie et al. 2021	na	0	0	0	0	0	0	0	0	0	0	Brodie et al. 2021
Asellia_patrizii	Chiroptera	Hipposideridae	Asellia	patrizii	Patrizi's Trident Leaf-nosed Bat	Nocturnal	Nocturnal	1	6	6	44	LC	Stable	Handbook of Mammals of the World	na	0	0	0	0	0	0	0	0	0	0	Brodie et al. 2021
Asellia_tridens	Chiroptera	Hipposideridae	Asellia	tridens	Geoffroy's Trident Leaf-nosed Bat	Nocturnal	Nocturnal	1	11.9	11.9	44	LC	Stable	Brodie et al. 2021	na	0	0	0	0	0	1	0	0	0	0	Brodie et al. 2021
Aselliscus_stoliczkanus	Chiroptera	Hipposideridae	Aselliscus	stoliczkanus	Stoliczka's Asian Trident Bat	Nocturnal	Nocturnal	1	4.9	4.9	44	LC	Stable	Handbook of Mammals of the World	na	0	0	0	0	0	0	0	0	0	0	Brodie et al. 2021
Aselliscus_tricuspidatus	Chiroptera	Hipposideridae	Aselliscus	tricuspidatus	Trident Leaf-nosed Bat	Nocturnal	Nocturnal	1	4.1	4.1	44	LC	Stable	Brodie et al. 2021	na	0	0	0	0	0	0	0	0	0	0	Brodie et al. 2021
Atelerix_albiventris	Eulipotyphla	Erinaceidae	Atelerix	albiventris	Four-toed Hedgehog	Nocturnal	Nocturnal	1	600	600	44	LC	Stable	Brodie et al. 2021	na	0	0	0	0	0	0	0	0	0	0	Brodie et al. 2021
Atelerix_algirus	Eulipotyphla	Erinaceidae	Atelerix	algirus	North African Hedgehog	Nocturnal	Nocturnal	1	1250	1250	44	LC	Decreasing	Handbook of Mammals of the World	na	1	0	0	0	0	0	0	0	0	0	Brodie et al. 2021
Atelerix_frontalis	Eulipotyphla	Erinaceidae	Atelerix	frontalis	Southern African Hedgehog	Nocturnal	Nocturnal	1	309.5	309.5	44	LC	Stable	Brodie et al. 2021	na	0	0	0	0	0	0	0	0	0	0	Brodie et al. 2021
Atelerix_sclateri	Eulipotyphla	Erinaceidae	Atelerix	sclateri	Somali Hedgehog	Nocturnal	Nocturnal	1	436.5	436.5	44	LC	Unknown	Handbook of Mammals of the World	na	0	0	0	0	0	0	0	0	0	0	Brodie et al. 2021
Ateles_belzebuth	Primates	Atelidae	Ateles	belzebuth	White-bellied Spider Monkey	Diurnal	Diurnal	1	5000	5000	44	EN	Decreasing	Brodie et al. 2021	na	0	1	0	0	0	0	0	0	0	0	Brodie et al. 2021
Ateles_chamek	Primates	Atelidae	Ateles	chamek	Black-faced Black Spider Monkey	Diurnal	Diurnal	1	6000	6000	44	EN	Decreasing	Brodie et al. 2021	na	0	1	0	0	0	0	0	0	0	0	Brodie et al. 2021
Ateles_fusciceps	Primates	Atelidae	Ateles	fusciceps	Brown-headed Spider Monkey	Diurnal	Diurnal	2	9100	9100	44	CR	Decreasing	Brodie et al. 2021	na	1	1	0	0	0	0	0	0	0	0	Brodie et al. 2021
Ateles_geoffroyi	Primates	Atelidae	Ateles	geoffroyi	Geoffroys Spider Monkey	Diurnal	Diurnal	1	5284.9	5284.9	44	EN	Decreasing	Brodie et al. 2021	na	1	1	0	0	0	0	0	0	0	0	Brodie et al. 2021
Ateles_hybridus	Primates	Atelidae	Ateles	hybridus	Variegated Spider Monkey	Diurnal	Diurnal	1	8675	8675	44	CR	Decreasing	Brodie et al. 2021	na	1	1	0	0	0	0	0	0	0	0	Brodie et al. 2021
Ateles_marginatus	Primates	Atelidae	Ateles	marginatus	White-cheeked Spider Monkey	Diurnal	Diurnal	1	6000	6000	44	EN	Decreasing	Brodie et al. 2021	na	1	1	0	0	0	0	0	0	0	0	Brodie et al. 2021
Ateles_paniscus	Primates	Atelidae	Ateles	paniscus	Guiana Spider Monkey	Diurnal	Diurnal	1	7900.1	7900.1	44	VU	Decreasing	Brodie et al. 2021	na	1	1	0	0	0	0	0	0	0	0	Brodie et al. 2021
Atelocynus_microtis	Carnivora	Canidae	Atelocynus	microtis	Short-eared Dog	Cathemeral	Cathemeral	1	7750	7750	44	NT	Decreasing	Brodie et al. 2021	na	1	0	0	0	0	0	0	1	1	0	Brodie et al. 2021
Atherurus_africanus	Rodentia	Hystricidae	Atherurus	africanus	African Brush-tailed Porcupine	Nocturnal	Nocturnal	1	1934	1934	44	LC	Unknown	Handbook of Mammals of the World	na	0	1	0	0	0	0	0	0	0	0	Brodie et al. 2021
Atherurus_macrourus	Rodentia	Hystricidae	Atherurus	macrourus	Asiatic Brush-tailed Porcupine	Nocturnal	Nocturnal	1	2000	2000	44	LC	Decreasing	Brodie et al. 2021	na	1	0	0	0	0	0	0	0	0	0	Brodie et al. 2021
Atilax_paludinosus	Carnivora	Herpestidae	Atilax	paludinosus	Marsh Mongoose	Nocturnal	Nocturnal	1	3300	3300	44	LC	Decreasing	Brodie et al. 2021	na	1	1	0	0	0	0	0	0	0	0	The Handbook of Mammals of the World
Atlantoxerus_getulus	Rodentia	Sciuridae	Atlantoxerus	getulus	Barbary Ground Squirrel	Diurnal	Diurnal	1	251	251	44	LC	Stable	Brodie et al. 2021	na	0	0	0	0	0	0	0	0	0	0	Brodie et al. 2021
Auliscomys_boliviensis	Rodentia	Cricetidae	Auliscomys	boliviensis	Bolivian Big-eared Mouse	Diurnal	Diurnal	1	65.7	65.7	44	LC	Stable	Brodie et al. 2021	na	0	0	0	0	0	0	0	0	0	0	Brodie et al. 2021
Auliscomys_pictus	Rodentia	Cricetidae	Auliscomys	pictus	Painted Big-eared Mouse	Cathemeral	Cathemeral	1	54.7	54.7	44	LC	Stable	Brodie et al. 2021	na	0	0	0	0	0	0	0	0	0	0	Brodie et al. 2021
Auliscomys_sublimis	Rodentia	Cricetidae	Auliscomys	sublimis	Andean Big-eared Mouse	Nocturnal	Nocturnal	1	38	38	44	LC	Stable	Brodie et al. 2021	na	0	0	0	0	0	0	0	0	0	0	Brodie et al. 2021
Austronomus_australis	Chiroptera	Molossidae	Austronomus	australis	White-striped Free-tailed Bat	Nocturnal	Nocturnal	1	31.8	31.8	44	LC	Decreasing	Brodie et al. 2021	na	1	0	0	0	0	0	0	0	0	0	The Handbook of Mammals of the World
Austronomus_kuboriensis	Chiroptera	Molossidae	Austronomus	kuboriensis	New Guinea Free-tailed Bat	Nocturnal	Nocturnal	1	25.9	25.9	44	LC	Stable	Brodie et al. 2021	na	0	0	0	0	0	0	0	0	0	0	Brodie et al. 2021
Avahi_betsileo	Primates	Indriidae	Avahi	betsileo	Betsileo Woolly Lemur	Nocturnal	Nocturnal	1	1050	1050	44	EN	Decreasing	Brodie et al. 2021	na	1	0	0	0	0	0	0	0	0	0	Brodie et al. 2021
Avahi_cleesei	Primates	Indriidae	Avahi	cleesei	Bemaraha Woolly Lemur	Nocturnal	Nocturnal	1	830	830	44	EN	Decreasing	Brodie et al. 2021	na	1	0	0	0	0	0	0	0	0	0	Brodie et al. 2021
Avahi_laniger	Primates	Indriidae	Avahi	laniger	Eastern Woolly Lemur	Nocturnal	Nocturnal	1	1300	1300	44	VU	Decreasing	Brodie et al. 2021	na	1	1	0	0	0	0	0	0	0	0	Brodie et al. 2021
Avahi_meridionalis	Primates	Indriidae	Avahi	meridionalis	Southern Woolly Lemur	Nocturnal	Nocturnal	1	1060	1060	44	EN	Decreasing	Brodie et al. 2021	na	1	0	0	0	0	0	0	0	0	0	Brodie et al. 2021
Avahi_mooreorum	Primates	Indriidae	Avahi	mooreorum	Moore's Woolly Lemur	Nocturnal	Nocturnal	1	920	920	44	EN	Decreasing	Brodie et al. 2021	na	1	0	0	0	0	0	0	0	0	0	Brodie et al. 2021
Avahi_occidentalis	Primates	Indriidae	Avahi	occidentalis	Lorenz Von Liburnaus Woolly Lemur	Nocturnal	Nocturnal	1	850	850	44	EN	Decreasing	Brodie et al. 2021	na	1	0	0	0	0	0	0	0	0	0	Brodie et al. 2021
Avahi_peyrierasi	Primates	Indriidae	Avahi	peyrierasi	Peyrieras' Woolly Lemur	Nocturnal	Nocturnal	1	920	920	44	VU	Decreasing	Brodie et al. 2021	na	1	0	0	0	0	0	0	0	0	0	Brodie et al. 2021
Avahi_ramanantsoavanai	Primates	Indriidae	Avahi	ramanantsoavanai	Ramantsoavana's Southern Woolly Lemur	Nocturnal	Nocturnal	1	980	980	44	VU	Decreasing	Brodie et al. 2021	na	1	0	0	0	0	0	0	0	0	0	Brodie et al. 2021
Avahi_unicolor	Primates	Indriidae	Avahi	unicolor	Sambirano Woolly Lemur	Nocturnal	Nocturnal	1	850	850	44	EN	Decreasing	Brodie et al. 2021	na	1	0	0	0	0	0	0	0	0	0	The Handbook of Mammals of the World
Axis_axis	Cetartiodactyla	Cervidae	Axis	axis	Chital	Crepuscular	Crepuscular	1	66172.8	66172.8	44	LC	Stable	Handbook of Mammals of the World	na	0	1	0	0	0	0	0	0	0	0	Brodie et al. 2021
Axis_calamianensis	Cetartiodactyla	Cervidae	Axis	calamianensis	Calamian Deer	Diurnal	Diurnal	1	40500	40500	44	EN	Decreasing	Brodie et al. 2021	na	1	1	0	0	0	0	0	0	0	0	Brodie et al. 2021
Axis_kuhlii	Cetartiodactyla	Cervidae	Axis	kuhlii	Bawean Deer	Diurnal	Diurnal	1	55000	55000	44	CR	Stable	Brodie et al. 2021	na	1	0	0	0	0	0	0	0	0	0	Brodie et al. 2021
Axis_porcinus	Cetartiodactyla	Cervidae	Axis	porcinus	Hog Deer	Crepuscular	Crepuscular	1	34127.8	34127.8	44	EN	Decreasing	Brodie et al. 2021	na	1	1	0	0	0	0	0	0	0	0	Brodie et al. 2021
Babyrousa_babyrussa	Cetartiodactyla	Suidae	Babyrousa	babyrussa	Hairy Babirusa	Diurnal	Diurnal	1	100000	100000	44	VU	Decreasing	Brodie et al. 2021	na	1	0	0	0	0	0	0	0	0	0	Brodie et al. 2021
Babyrousa_celebensis	Cetartiodactyla	Suidae	Babyrousa	celebensis	Sulawesi Babirusa	Diurnal	Diurnal	1	84327.5	84327.5	44	VU	Decreasing	Brodie et al. 2021	na	1	1	0	0	0	0	0	0	0	0	Brodie et al. 2021
Babyrousa_togeanensis	Cetartiodactyla	Suidae	Babyrousa	togeanensis	Togian Islands Babirusa	Diurnal	Diurnal	1	113763	113763	44	EN	Decreasing	Brodie et al. 2021	na	1	0	0	0	0	0	0	0	0	0	Brodie et al. 2021
Baiomys_musculus	Rodentia	Cricetidae	Baiomys	musculus	Southern Pygmy Mouse	Diurnal	Diurnal	1	9	9	44	LC	Stable	Brodie et al. 2021	na	0	0	0	0	0	0	0	0	0	0	Brodie et al. 2021
Baiomys_taylori	Rodentia	Cricetidae	Baiomys	taylori	Northern Pygmy Mouse	Nocturnal	Nocturnal	1	8	8	44	LC	Stable	Brodie et al. 2021	na	0	0	0	0	0	0	0	0	0	0	Brodie et al. 2021
Baiyankamys_habbema	Rodentia	Muridae	Baiyankamys	habbema	Mountain Water Rat	Nocturnal	Nocturnal	1	90	90	44	DD	Decreasing	Jetz & Freckleton 2015	na	1	0	0	0	0	0	0	0	0	0	The Handbook of Mammals of the World
Baiyankamys_shawmayeri	Rodentia	Muridae	Baiyankamys	shawmayeri	Shaw Mayer's Water Rat	Nocturnal	Nocturnal	1	78.4	78.4	44	LC	Stable	Brodie et al. 2021	na	0	0	0	0	0	0	0	0	0	0	Brodie et al. 2021
Balantiopteryx_infusca	Chiroptera	Emballonuridae	Balantiopteryx	infusca	Ecuadorian Sac-winged Bat	Nocturnal	Nocturnal	1	4.4	4.4	44	VU	Decreasing	Brodie et al. 2021	na	1	0	0	0	0	0	0	0	0	0	The Handbook of Mammals of the World
Balantiopteryx_io	Chiroptera	Emballonuridae	Balantiopteryx	io	Thomas's Sac-winged Bat	Nocturnal	Nocturnal	1	4.3	4.3	44	VU	Decreasing	Brodie et al. 2021	na	1	0	0	0	0	0	0	0	0	0	Brodie et al. 2021
Balantiopteryx_plicata	Chiroptera	Emballonuridae	Balantiopteryx	plicata	Gray Sac-winged Bat	Nocturnal	Crepuscular	1	6.4	6.4	44	LC	Stable	Handbook of Mammals of the World	na	0	0	0	0	0	0	0	0	0	0	Brodie et al. 2021
Balionycteris_maculata	Chiroptera	Pteropodidae	Balionycteris	maculata	Spotted-winged Fruit Bat	Nocturnal	Nocturnal	1	13.4	13.4	44	LC	Stable	Handbook of Mammals of the World	na	1	0	0	0	0	0	0	0	0	0	Brodie et al. 2021
Bandicota_bengalensis	Rodentia	Muridae	Bandicota	bengalensis	Lesser Bandicoot Rat	Nocturnal	Nocturnal	1	188.5	188.5	44	LC	Increasing	Brodie et al. 2021	na	0	0	0	0	0	0	0	0	0	0	Brodie et al. 2021
Barbastella_barbastellus	Chiroptera	Vespertilionidae	Barbastella	barbastellus	Western Barbastelle	Nocturnal	Nocturnal	1	8	8	44	NT	Decreasing	Brodie et al. 2021	Germany, Ukraine	1	0	0	0	0	0	0	0	0	0	Brodie et al. 2021
Barbastella_leucomelas	Chiroptera	Vespertilionidae	Barbastella	leucomelas	Eastern Barbastelle	Nocturnal	Nocturnal	1	15.1	15.1	44	LC	Unknown	Handbook of Mammals of the World	na	0	0	0	0	0	0	0	0	0	0	Brodie et al. 2021
Bassaricyon_alleni	Carnivora	Procyonidae	Bassaricyon	alleni	Eastern Lowland Olingo	Nocturnal	Nocturnal	1	1235	1235	44	LC	Decreasing	Brodie et al. 2021	na	1	0	0	0	0	0	0	0	0	0	Brodie et al. 2021
Bassaricyon_gabbii	Carnivora	Procyonidae	Bassaricyon	gabbii	Northern Olingo	Nocturnal	Nocturnal	1	1250	1250	44	LC	Decreasing	Brodie et al. 2021	na	1	0	0	0	0	0	0	0	0	0	The Handbook of Mammals of the World
Bassaricyon_medius	Carnivora	Procyonidae	Bassaricyon	medius	Western Lowland Olingo	Nocturnal	Nocturnal	17	1076	1076	18	LC	Decreasing	Brodie et al. 2021	na	1	0	0	0	0	0	0	0	0	0	IUCN Red List
Bassaricyon_neblina	Carnivora	Procyonidae	Bassaricyon	neblina	Olinguito	Nocturnal	Nocturnal	17	872	872	18	NT	Decreasing	Brodie et al. 2021	na	1	0	0	0	0	0	0	0	0	0	Brodie et al. 2021
Bassariscus_astutus	Carnivora	Procyonidae	Bassariscus	astutus	Ringtail	Nocturnal	Nocturnal	17	1129.5	1129.5	44	LC	Stable	Handbook of Mammals of the World	na	0	0	0	0	0	0	0	0	0	0	Brodie et al. 2021
Bassariscus_sumichrasti	Carnivora	Procyonidae	Bassariscus	sumichrasti	Cacomistle	Nocturnal	Nocturnal	1	900	900	44	LC	Stable	Handbook of Mammals of the World	na	1	0	0	0	0	0	0	0	0	0	Brodie et al. 2021
Batomys_dentatus	Rodentia	Muridae	Batomys	dentatus	Large-toothed Batomys	Nocturnal	Nocturnal	1	196	196	44	DD	Decreasing	Bland et al. 2015	na	1	0	0	0	0	0	0	0	0	0	The Handbook of Mammals of the World
Batomys_granti	Rodentia	Muridae	Batomys	granti	Cordillera Hairy Tailed Rat	Nocturnal	Nocturnal	1	177.8	177.8	44	NT	Stable	Brodie et al. 2021	na	0	0	0	0	0	0	0	0	0	0	Brodie et al. 2021
Batomys_russatus	Rodentia	Muridae	Batomys	russatus	Russet Batomys	Nocturnal	Nocturnal	1	115	115	44	EN	Decreasing	Brodie et al. 2021	na	1	0	0	0	0	0	0	0	0	0	Brodie et al. 2021
Batomys_salomonseni	Rodentia	Muridae	Batomys	salomonseni	Mindanao Batomys	Nocturnal	Nocturnal	1	187	187	44	LC	Stable	Brodie et al. 2021	na	0	0	0	0	0	0	0	0	0	0	Brodie et al. 2021
Bauerus_dubiaquercus	Chiroptera	Vespertilionidae	Bauerus	dubiaquercus	Van Gelder's Bat	Nocturnal	Nocturnal	1	22.9	22.9	44	NT	Decreasing	Estimated based on 'Vu' or higher IUCN status	na	1	0	0	0	0	0	0	0	0	0	The Handbook of Mammals of the World
Bdeogale_crassicauda	Carnivora	Herpestidae	Bdeogale	crassicauda	Bushy-tailed Mongoose	Nocturnal	Nocturnal	1	1550	1550	44	LC	Unknown	Handbook of Mammals of the World	na	0	0	0	0	0	0	0	0	0	0	Brodie et al. 2021
Bdeogale_jacksoni	Carnivora	Herpestidae	Bdeogale	jacksoni	Jackson's Mongoose	Nocturnal	Nocturnal	1	2500	2500	44	NT	Decreasing	Brodie et al. 2021	na	1	0	0	0	0	0	0	0	0	0	Brodie et al. 2021
Bdeogale_nigripes	Carnivora	Herpestidae	Bdeogale	nigripes	Black-legged Mongoose	Nocturnal	Nocturnal	1	2500	2500	44	LC	Decreasing	Brodie et al. 2021	na	1	0	0	0	0	0	0	0	0	0	The Handbook of Mammals of the World
Bdeogale_omnivora	Carnivora	Herpestidae	Bdeogale	omnivora	Sokoke Dog Mongoose	Nocturnal	Nocturnal	1	1750	1750	44	VU	Decreasing	Brodie et al. 2021	na	1	0	0	0	0	0	0	0	0	0	IUCN Red List
Beamys_hindei	Rodentia	Nesomyidae	Beamys	hindei	Long-tailed Pouched Rat	Nocturnal	Nocturnal	1	75.8	75.8	44	LC	Decreasing	Brodie et al. 2021	na	1	0	0	0	0	0	0	0	0	0	The Handbook of Mammals of the World
Beatragus_hunteri	Cetartiodactyla	Bovidae	Beatragus	hunteri	Hirola	Crepuscular	Crepuscular	12	80000	80000	44	CR	Decreasing	Brodie et al. 2021	na	1	0	0	0	0	0	0	0	0	0	Brodie et al. 2021
Belomys_pearsonii	Rodentia	Sciuridae	Belomys	pearsonii	Hairy-footed Flying Squirrel	Nocturnal	Nocturnal	1	217	217	44	DD	Stable	Bland et al. 2015	na	1	1	0	0	0	0	0	0	0	0	Brodie et al. 2021
Berylmys_berdmorei	Rodentia	Muridae	Berylmys	berdmorei	Berdmores Berylmys	Nocturnal	Nocturnal	1	235	235	44	LC	Stable	Brodie et al. 2021	na	0	0	0	0	0	0	0	0	0	0	Brodie et al. 2021
Berylmys_bowersi	Rodentia	Muridae	Berylmys	bowersi	Bower's White-toothed Rat	Nocturnal	Nocturnal	1	300	300	44	LC	Decreasing	Brodie et al. 2021	na	1	0	0	0	0	0	0	0	0	0	IUCN Red List
Berylmys_manipulus	Rodentia	Muridae	Berylmys	manipulus	Manipur White-toothed Rat	Nocturnal	Nocturnal	1	116	116	44	DD	Stable	Bland et al. 2015	na	1	0	0	0	0	0	0	0	0	0	Brodie et al. 2021
Bettongia_gaimardi	Diprotodontia	Potoroidae	Bettongia	gaimardi	Tasmanian Bettong	Nocturnal	Nocturnal	1	1660	1660	44	NT	Decreasing	Estimated based on 'Vu' or higher IUCN status	na	1	0	0	0	1	0	0	0	0	0	Brodie et al. 2021
Bettongia_lesueur	Diprotodontia	Potoroidae	Bettongia	lesueur	Burrowing Bettong	Nocturnal	Nocturnal	1	1500	1500	44	NT	Increasing	Brodie et al. 2021	na	1	0	0	0	1	0	0	0	1	0	Brodie et al. 2021
Bettongia_penicillata	Diprotodontia	Potoroidae	Bettongia	penicillata	Woylie	Nocturnal	Nocturnal	1	1300	1300	44	CR	Decreasing	Brodie et al. 2021	na	1	0	0	0	1	0	0	0	0	0	Brodie et al. 2021
Bettongia_tropica	Diprotodontia	Potoroidae	Bettongia	tropica	Northern Bettong	Nocturnal	Nocturnal	1	1200	1200	44	EN	Decreasing	Brodie et al. 2021	na	1	0	0	0	1	0	0	0	0	0	Brodie et al. 2021
Bibimys_chacoensis	Rodentia	Cricetidae	Bibimys	chacoensis	Chaco Crimson-nosed Rat	Nocturnal	Nocturnal	1	28	28	44	LC	Stable	Brodie et al. 2021	na	0	0	0	0	0	0	0	0	0	0	Brodie et al. 2021
Bibimys_labiosus	Rodentia	Cricetidae	Bibimys	labiosus	Large-lipped Crimson-nosed Rat	Nocturnal	Nocturnal	1	29	29	44	LC	Decreasing	Brodie et al. 2021	na	1	0	0	0	0	0	0	0	0	0	Brodie et al. 2021
Bibimys_torresi	Rodentia	Cricetidae	Bibimys	torresi	Torres's Crimson-nosed Rat	Nocturnal	Nocturnal	1	28	28	44	NT	Decreasing	Brodie et al. 2021	na	1	0	0	0	0	0	0	0	0	0	Brodie et al. 2021
Bison_bison	Cetartiodactyla	Bovidae	Bison	bison	American Bison	Cathemeral	Cathemeral	1	579255	579255	44	NT	Stable	Brodie et al. 2021	na	0	0	0	0	0	0	1	0	0	0	Brodie et al. 2021
Bison_bonasus	Cetartiodactyla	Bovidae	Bison	bonasus	European Bison	Cathemeral	Cathemeral	1	500000	500000	44	VU	Increasing	Brodie et al. 2021	na	0	0	0	0	0	0	0	0	0	0	Brodie et al. 2021
Biswamoyopterus_biswasi	Rodentia	Sciuridae	Biswamoyopterus	biswasi	Namdapha Flying Squirrel	Crepuscular	Crepuscular	1	1613.3	1613.3	44	CR	Decreasing	Brodie et al. 2021	na	0	1	0	0	0	0	0	0	0	0	Brodie et al. 2021
Blanfordimys_afghanus	Rodentia	Cricetidae	Blanfordimys	afghanus	Afghan Vole	Diurnal	Diurnal	1	30.8	30.8	44	LC	Unknown	Handbook of Mammals of the World	na	0	0	0	0	0	0	0	0	0	0	Brodie et al. 2021
Blanfordimys_bucharensis	Rodentia	Cricetidae	Blanfordimys	bucharensis	Bucharian Vole	Cathemeral	Cathemeral	1	45	45	1	LC	Unknown	Handbook of Mammals of the World	na	0	0	0	0	0	0	0	0	0	0	Brodie et al. 2021
Blarina_brevicauda	Eulipotyphla	Soricidae	Blarina	brevicauda	Northern Short-tailed Shrew	Nocturnal	Nocturnal	1	28	28	44	LC	Stable	Brodie et al. 2021	na	0	0	0	0	0	0	0	0	0	0	Brodie et al. 2021
Blarina_carolinensis	Eulipotyphla	Soricidae	Blarina	carolinensis	Southern Short-tailed Shrew	Nocturnal	Nocturnal	1	13.5	13.5	44	LC	Stable	Brodie et al. 2021	na	0	0	0	0	0	0	0	0	0	0	Brodie et al. 2021
Blarina_hylophaga	Eulipotyphla	Soricidae	Blarina	hylophaga	Elliot's Short-tailed Shrew	Crepuscular	Crepuscular	1	14.5	14.5	44	LC	Stable	Brodie et al. 2021	na	0	0	0	0	0	0	0	0	0	0	Brodie et al. 2021
Blarinella_griselda	Eulipotyphla	Soricidae	Blarinella	griselda	Indochinese Short-tailed Shrew	Nocturnal	Nocturnal	1	8	8	44	LC	Unknown	Handbook of Mammals of the World	na	0	0	0	0	0	0	0	0	0	0	Brodie et al. 2021
Blarinella_quadraticauda	Eulipotyphla	Soricidae	Blarinella	quadraticauda	Asiatic Short-tailed Shrew	Nocturnal	Nocturnal	1	12.5	12.5	44	NT	Decreasing	Estimated based on 'Vu' or higher IUCN status	na	1	0	0	0	0	0	0	0	0	0	Brodie et al. 2021
Blarinella_wardi	Eulipotyphla	Soricidae	Blarinella	wardi	Burmese Short-tailed Shrew	Nocturnal	Nocturnal	1	7.7	7.7	44	LC	Unknown	Handbook of Mammals of the World	na	0	0	0	0	0	0	0	0	0	0	Brodie et al. 2021
Blastocerus_dichotomus	Cetartiodactyla	Cervidae	Blastocerus	dichotomus	Marsh Deer	Nocturnal	Nocturnal	1	86666.2	86666.2	44	VU	Decreasing	Brodie et al. 2021	na	1	1	0	0	0	1	0	1	0	0	Brodie et al. 2021
Bos_gaurus	Cetartiodactyla	Bovidae	Bos	gaurus	Gaur	Cathemeral	Cathemeral	1	825000	825000	44	VU	Decreasing	Brodie et al. 2021	na	1	1	0	0	0	0	0	0	0	0	Brodie et al. 2021
Bos_javanicus	Cetartiodactyla	Bovidae	Bos	javanicus	Banteng	Cathemeral	Cathemeral	1	700000	700000	44	EN	Decreasing	Brodie et al. 2021	na	1	1	0	0	0	0	0	0	0	0	Brodie et al. 2021
Bos_mutus	Cetartiodactyla	Bovidae	Bos	mutus	Wild Yak	Cathemeral	Cathemeral	5	546250	546250	44	VU	Decreasing	Brodie et al. 2021	na	0	1	0	0	0	0	0	0	0	0	Brodie et al. 2021
Boselaphus_tragocamelus	Cetartiodactyla	Bovidae	Boselaphus	tragocamelus	Nilgai	Crepuscular	Crepuscular	1	169000	169000	44	LC	Stable	Brodie et al. 2021	na	0	0	0	0	0	0	0	0	0	0	Brodie et al. 2021
Brachiones_przewalskii	Rodentia	Muridae	Brachiones	przewalskii	Przewalski's Jird	Nocturnal	Nocturnal	1	22	22	44	LC	Stable	Handbook of Mammals of the World	na	0	0	0	0	0	0	0	0	0	0	Brodie et al. 2021
Brachylagus_idahoensis	Lagomorpha	Leporidae	Brachylagus	idahoensis	Pygmy Rabbit	Crepuscular	Crepuscular	1	421.3	421.3	44	LC	Stable	Handbook of Mammals of the World	na	1	0	0	0	1	0	0	0	0	0	Brodie et al. 2021
Brachyphylla_cavernarum	Chiroptera	Phyllostomidae	Brachyphylla	cavernarum	Antillean Fruit-eating Bat	Nocturnal	Nocturnal	1	46.2	46.2	44	LC	Stable	Handbook of Mammals of the World	na	0	0	0	0	0	0	0	0	0	0	Brodie et al. 2021
Brachyphylla_nana	Chiroptera	Phyllostomidae	Brachyphylla	nana	Cuban Fruit-eating Bat	Nocturnal	Nocturnal	1	35.8	35.8	44	LC	Stable	Brodie et al. 2021	na	0	0	0	0	0	0	0	0	0	0	Brodie et al. 2021
Brachytarsomys_albicauda	Rodentia	Nesomyidae	Brachytarsomys	albicauda	White-tailed Tree Rat	Nocturnal	Nocturnal	1	200	200	44	LC	Decreasing	Handbook of Mammals of the World	na	1	0	0	0	0	0	0	0	0	0	Brodie et al. 2021
Brachytarsomys_villosa	Rodentia	Nesomyidae	Brachytarsomys	villosa	Hairy-tailed Tree Rat	Nocturnal	Nocturnal	1	220	220	44	VU	Decreasing	Estimated based on 'Vu' or higher IUCN status	na	1	0	0	0	0	0	0	0	0	0	The Handbook of Mammals of the World
Brachyteles_arachnoides	Primates	Atelidae	Brachyteles	arachnoides	Southern Muriqui	Diurnal	Diurnal	1	13499.9	13499.9	44	EN	Decreasing	Brodie et al. 2021	na	1	1	0	0	0	0	0	0	0	0	Brodie et al. 2021
Brachyteles_hypoxanthus	Primates	Atelidae	Brachyteles	hypoxanthus	Northern Muriqui	Diurnal	Diurnal	1	8865	8865	44	CR	Decreasing	Brodie et al. 2021	na	1	1	0	0	0	0	0	0	0	0	Brodie et al. 2021
Brachyuromys_betsileoensis	Rodentia	Nesomyidae	Brachyuromys	betsileoensis	Betsileo Short-tailed Rat	Cathemeral	Cathemeral	1	92.5	92.5	44	LC	Stable	Handbook of Mammals of the World	na	0	0	0	0	0	0	0	0	0	0	Brodie et al. 2021
Brachyuromys_ramirohitra	Rodentia	Nesomyidae	Brachyuromys	ramirohitra	Gregarious Short-tailed Rat	Cathemeral	Cathemeral	1	90	90	44	LC	Decreasing	Handbook of Mammals of the World	na	1	0	0	0	0	0	0	0	0	0	Brodie et al. 2021
Bradypus_torquatus	Pilosa	Bradypodidae	Bradypus	torquatus	Maned Three-toed Sloth	Cathemeral	Cathemeral	1	3900	3900	44	VU	Decreasing	Brodie et al. 2021	na	1	0	0	0	0	0	0	0	0	0	Brodie et al. 2021
Bradypus_tridactylus	Pilosa	Bradypodidae	Bradypus	tridactylus	Pale-throated Three-toed Sloth	Cathemeral	Cathemeral	13	3850	3850	44	LC	Stable	Handbook of Mammals of the World	na	0	0	0	0	0	0	0	0	0	0	Brodie et al. 2021
Bradypus_variegatus	Pilosa	Bradypodidae	Bradypus	variegatus	Brown-throated Sloth	Cathemeral	Cathemeral	1	4335	4335	44	LC	Stable	Handbook of Mammals of the World	na	0	0	0	0	0	0	0	0	0	0	Brodie et al. 2021
Brucepattersonius_albinasus	Rodentia	Cricetidae	Brucepattersonius	albinasus	White-toothed Mouse	Nocturnal	Nocturnal	1	20	20	44	DD	Stable	Handbook of Mammals of the World	na	0	0	0	0	0	0	0	0	0	0	Brodie et al. 2021
Brucepattersonius_griserufescens	Rodentia	Cricetidae	Brucepattersonius	griserufescens	Gray-bellied Akodont	NA	Nocturnal	Imputed	27	27	44	DD	Decreasing	Bland et al. 2015	na	1	0	0	0	0	0	0	0	0	0	Brodie et al. 2021
Brucepattersonius_guarani	Rodentia	Cricetidae	Brucepattersonius	guarani	Guaran Akodont	NA	Nocturnal	Imputed	32	32	44	DD	Decreasing	Bland et al. 2015	na	0	0	0	0	0	0	0	0	0	0	IUCN Red List
Brucepattersonius_igniventris	Rodentia	Cricetidae	Brucepattersonius	igniventris	Red-bellied Akodont	NA	Nocturnal	Imputed	35	35	44	DD	Decreasing	Bland et al. 2015	na	1	0	0	0	0	0	0	0	0	0	Brodie et al. 2021
Brucepattersonius_iheringi	Rodentia	Cricetidae	Brucepattersonius	iheringi	Ihering's Hocicudo	Nocturnal	Nocturnal	1	43	43	44	LC	Decreasing	Brodie et al. 2021	na	1	0	0	0	0	0	0	0	0	0	Brodie et al. 2021
Brucepattersonius_misionensis	Rodentia	Cricetidae	Brucepattersonius	misionensis	Misiones Akodont	Nocturnal	Nocturnal	Imputed	34	34	44	DD	Decreasing	Bland et al. 2015	na	1	0	0	0	0	0	0	0	0	0	The Handbook of Mammals of the World
Brucepattersonius_paradisus	Rodentia	Cricetidae	Brucepattersonius	paradisus	Arroyo of Paradise Akodont	Nocturnal	Nocturnal	Imputed	42	42	44	DD	Decreasing	Bland et al. 2015	na	1	0	0	0	0	0	0	0	0	0	The Handbook of Mammals of the World
Brucepattersonius_soricinus	Rodentia	Cricetidae	Brucepattersonius	soricinus	Soricine Akodont	NA	Nocturnal	Imputed	28.7	28.7	44	DD	Decreasing	Bland et al. 2015	na	1	0	0	0	0	0	0	0	0	0	Brodie et al. 2021
Bubalus_arnee	Cetartiodactyla	Bovidae	Bubalus	arnee	Wild Water Buffalo	Cathemeral	Cathemeral	1	725000	725000	44	EN	Decreasing	Brodie et al. 2021	na	1	1	0	0	0	0	1	1	1	1	Brodie et al. 2021
Bubalus_depressicornis	Cetartiodactyla	Bovidae	Bubalus	depressicornis	Lowland Anoa	Cathemeral	Cathemeral	1	88000	88000	44	EN	Decreasing	Brodie et al. 2021	na	0	1	0	0	0	0	0	0	0	0	Brodie et al. 2021
Bubalus_mindorensis	Cetartiodactyla	Bovidae	Bubalus	mindorensis	Tamaraw	Diurnal	Diurnal	1	224000	224000	44	CR	Decreasing	Brodie et al. 2021	na	1	1	0	0	0	0	0	0	0	0	Brodie et al. 2021
Bubalus_quarlesi	Cetartiodactyla	Bovidae	Bubalus	quarlesi	Mountain Anoa	Cathemeral	Cathemeral	1	76000	76000	44	EN	Decreasing	Brodie et al. 2021	na	1	1	0	0	0	0	0	0	0	0	Brodie et al. 2021
Budorcas_taxicolor	Cetartiodactyla	Bovidae	Budorcas	taxicolor	Takin	Diurnal	Diurnal	1	302000	302000	44	VU	Decreasing	Brodie et al. 2021	na	1	1	0	0	0	0	0	0	0	0	Brodie et al. 2021
Bullimus_bagobus	Rodentia	Muridae	Bullimus	bagobus	Mindanao Bullimus	Nocturnal	Nocturnal	1	432.5	432.5	44	LC	Stable	Brodie et al. 2021	na	0	0	0	0	0	0	0	0	0	0	Brodie et al. 2021
Bullimus_gamay	Rodentia	Muridae	Bullimus	gamay	Camiguin Bullimus	Nocturnal	Nocturnal	1	368	368	44	VU	Decreasing	Brodie et al. 2021	na	1	0	0	0	0	0	0	0	0	0	Brodie et al. 2021
Bullimus_luzonicus	Rodentia	Muridae	Bullimus	luzonicus	Luzon Bullimus	Cathemeral	Cathemeral	1	445	445	44	LC	Unknown	Handbook of Mammals of the World	na	0	0	0	0	0	0	0	0	0	0	Brodie et al. 2021
Bunolagus_monticularis	Lagomorpha	Leporidae	Bunolagus	monticularis	Riverine Rabbit	Nocturnal	Nocturnal	1	1750	1750	44	CR	Decreasing	Brodie et al. 2021	na	1	0	0	0	0	0	0	0	0	0	Brodie et al. 2021
Bunomys_andrewsi	Rodentia	Muridae	Bunomys	andrewsi	Andrew's Bunomys	Nocturnal	Nocturnal	1	125	125	44	LC	Stable	Handbook of Mammals of the World	na	0	0	0	0	0	0	0	0	0	0	Brodie et al. 2021
Bunomys_chrysocomus	Rodentia	Muridae	Bunomys	chrysocomus	Common Bunomys	Nocturnal	Nocturnal	1	116	116	44	LC	Stable	Brodie et al. 2021	na	1	0	0	0	0	0	0	0	0	0	Brodie et al. 2021
Bunomys_coelestis	Rodentia	Muridae	Bunomys	coelestis	Lompobatang Bunomys	Nocturnal	Nocturnal	1	120	120	44	CR	Decreasing	Brodie et al. 2021	na	1	0	0	0	1	0	0	0	0	0	Brodie et al. 2021
Bunomys_fratrorum	Rodentia	Muridae	Bunomys	fratrorum	Northeastern Peninsula Bunomys	Nocturnal	Nocturnal	1	135	135	44	VU	Decreasing	Brodie et al. 2021	na	1	0	0	0	0	0	0	0	0	0	Brodie et al. 2021
Bunomys_penitus	Rodentia	Muridae	Bunomys	penitus	Montane Bunomys	Nocturnal	Nocturnal	1	170	170	44	NT	Decreasing	Brodie et al. 2021	na	1	0	0	0	0	0	0	0	0	0	Brodie et al. 2021
Bunomys_prolatus	Rodentia	Muridae	Bunomys	prolatus	Tambusisi Bunomys	Nocturnal	Nocturnal	1	131	131	44	EN	Decreasing	Brodie et al. 2021	na	1	0	0	0	0	0	0	0	0	0	Brodie et al. 2021
Burramys_parvus	Diprotodontia	Burramyidae	Burramys	parvus	Mountain Pygmy Possum	Nocturnal	Nocturnal	1	41.5	41.5	44	CR	Decreasing	Brodie et al. 2021	na	1	0	0	0	0	0	0	0	0	0	Brodie et al. 2021
Cabassous_centralis	Cingulata	CingulataFam	Cabassous	centralis	Northern Naked-tailed Armadillo	Nocturnal	Nocturnal	1	3810	3810	44	DD	Stable	Bland et al. 2015	na	0	0	0	0	0	0	0	0	0	0	Brodie et al. 2021
Cabassous_chacoensis	Cingulata	CingulataFam	Cabassous	chacoensis	Chacoan Naked-tailed Armadillo	Nocturnal	Nocturnal	1	1490	1490	44	NT	Decreasing	Estimated based on 'Vu' or higher IUCN status	na	1	0	0	0	0	0	0	0	0	0	Brodie et al. 2021
Cabassous_tatouay	Cingulata	CingulataFam	Cabassous	tatouay	Greater Naked-tailed Armadillo	Nocturnal	Nocturnal	1	5350	5350	44	LC	Stable	Handbook of Mammals of the World	na	1	0	0	0	0	0	0	0	0	0	Brodie et al. 2021
Cabassous_unicinctus	Cingulata	CingulataFam	Cabassous	unicinctus	Southern Naked-Tailed Armadillo	Nocturnal	Nocturnal	1	4800	4800	44	LC	Stable	Handbook of Mammals of the World	na	0	0	0	0	0	0	0	0	0	0	Brodie et al. 2021
Cacajao_calvus	Primates	Pitheciidae	Cacajao	calvus	Bald-headed Uacari	Diurnal	Diurnal	1	5796	5796	44	VU	Decreasing	Brodie et al. 2021	na	1	1	0	0	0	0	0	0	0	0	Brodie et al. 2021
Cacajao_hosomi	Primates	Pitheciidae	Cacajao	hosomi	Black-headed Uacari	Diurnal	Diurnal	1	3100	3100	44	VU	Decreasing	Brodie et al. 2021	na	0	1	0	0	0	0	0	0	0	0	Brodie et al. 2021
Caenolestes_caniventer	Paucituberculata	Caenolestidae	Caenolestes	caniventer	Gray-bellied Shrew Opossum	Nocturnal	Nocturnal	13	40	40	44	NT	Decreasing	Brodie et al. 2021	na	1	0	0	0	0	0	0	0	0	0	Brodie et al. 2021
Caenolestes_condorensis	Paucituberculata	Caenolestidae	Caenolestes	condorensis	Andean Caenolestid	Nocturnal	Nocturnal	13	48	48	44	VU	Decreasing	Estimated based on 'Vu' or higher IUCN status	na	1	0	0	0	0	0	0	0	0	0	IUCN Red List
Caenolestes_convelatus	Paucituberculata	Caenolestidae	Caenolestes	convelatus	Blackish Shrew Opossum	Nocturnal	Nocturnal	13	40	40	44	VU	Decreasing	Brodie et al. 2021	na	1	0	0	0	0	0	0	0	0	0	The Handbook of Mammals of the World
Caenolestes_fuliginosus	Paucituberculata	Caenolestidae	Caenolestes	fuliginosus	Silky Shrew Opossum	Nocturnal	Nocturnal	13	27.8	27.8	44	LC	Stable	Handbook of Mammals of the World	na	0	0	0	0	0	0	0	0	0	0	Brodie et al. 2021
Caenolestes_sangay	Paucituberculata	Caenolestidae	Caenolestes	sangay	Sangay shrew-opossum	Nocturnal	Nocturnal	13	41.5	41.5	1	VU	Decreasing	Estimated based on 'Vu' or higher IUCN status	na	1	0	0	0	0	0	0	0	0	0	The Handbook of Mammals of the World
Callicebus_aureipalatii	Primates	Pitheciidae	Callicebus	aureipalatii	Madidi Titi Monkey	Diurnal	Diurnal	2	950	950	44	LC	Stable	Brodie et al. 2021	na	1	0	0	0	0	0	0	0	0	0	Brodie et al. 2021
Callicebus_baptista	Primates	Pitheciidae	Callicebus	baptista	Baptista Lake Titi Monkey	Diurnal	Diurnal	2	956.5	956.5	44	LC	Stable	Handbook of Mammals of the World	na	0	0	0	0	0	0	0	0	0	0	Brodie et al. 2021
Callicebus_barbarabrownae	Primates	Pitheciidae	Callicebus	barbarabrownae	Blond Titi Monkey	Diurnal	Diurnal	2	1228.7	1228.7	44	CR	Decreasing	Brodie et al. 2021	na	1	0	0	0	0	0	0	0	0	0	Brodie et al. 2021
Callicebus_bernhardi	Primates	Pitheciidae	Callicebus	bernhardi	Prince Bernhard's Titi Monkey	Diurnal	Diurnal	2	950	950	44	LC	Stable	Handbook of Mammals of the World	na	0	0	0	0	0	0	0	0	0	0	Brodie et al. 2021
Callicebus_brunneus	Primates	Pitheciidae	Callicebus	brunneus	Brown Titi Monkey	Diurnal	Diurnal	1	992.4	992.4	44	LC	Stable	Handbook of Mammals of the World	na	1	0	0	0	0	0	0	0	0	0	Brodie et al. 2021
Callicebus_caligatus	Primates	Pitheciidae	Callicebus	caligatus	Chestnut-bellied Titi	Diurnal	Diurnal	2	992.4	992.4	44	LC	Stable	Handbook of Mammals of the World	na	0	0	0	0	0	0	0	0	0	0	Brodie et al. 2021
Callicebus_caquetensis	Primates	Pitheciidae	Callicebus	caquetensis	Caqueta Titi Monkey	Diurnal	Diurnal	1	NA	915	Imputed	CR	Decreasing	Brodie et al. 2021	na	1	0	0	0	0	1	0	0	0	0	Brodie et al. 2021
Callicebus_cinerascens	Primates	Pitheciidae	Callicebus	cinerascens	Ashy Black Titi Monkey	Diurnal	Diurnal	2	992.4	992.4	44	LC	Stable	Handbook of Mammals of the World	na	0	0	0	0	0	0	0	0	0	0	Brodie et al. 2021
Callicebus_coimbrai	Primates	Pitheciidae	Callicebus	coimbrai	Coimbra-Filhoss Titi Monkey	Diurnal	Diurnal	1	1181.7	1181.7	44	EN	Decreasing	Brodie et al. 2021	na	1	0	0	0	1	0	0	0	0	0	Brodie et al. 2021
Callicebus_cupreus	Primates	Pitheciidae	Callicebus	cupreus	Coppery Titi Monkey	Diurnal	Diurnal	2	915	915	44	LC	Stable	Handbook of Mammals of the World	na	0	0	0	0	0	0	0	0	0	0	Brodie et al. 2021
Callicebus_discolor	Primates	Pitheciidae	Callicebus	discolor	Red Titi Monkey	Diurnal	Diurnal	1	917.7	917.7	44	LC	Stable	Handbook of Mammals of the World	na	0	0	0	0	0	0	0	0	0	0	Brodie et al. 2021
Callicebus_donacophilus	Primates	Pitheciidae	Callicebus	donacophilus	Bolivian Gray Titi	Diurnal	Diurnal	2	795	795	44	LC	Decreasing	Brodie et al. 2021	na	1	0	0	0	0	0	0	0	0	0	Brodie et al. 2021
Callicebus_dubius	Primates	Pitheciidae	Callicebus	dubius	Hershkovitz's Titi	Diurnal	Diurnal	2	992.4	992.4	44	LC	Stable	Handbook of Mammals of the World	na	0	0	0	0	0	0	0	0	0	0	Brodie et al. 2021
Callicebus_hoffmannsi	Primates	Pitheciidae	Callicebus	hoffmannsi	Hoffmann's Titi Monkey	Diurnal	Diurnal	2	992.4	992.4	44	LC	Stable	Handbook of Mammals of the World	na	0	0	0	0	0	0	0	0	0	0	Brodie et al. 2021
Callicebus_lucifer	Primates	Pitheciidae	Callicebus	lucifer	Yellow-handed Titi Monkey	Diurnal	Diurnal	1	1329	1329	44	LC	Stable	Handbook of Mammals of the World	na	0	0	0	0	0	0	0	0	0	0	Brodie et al. 2021
Callicebus_lugens	Primates	Pitheciidae	Callicebus	lugens	Collared Titi Monkey	Diurnal	Diurnal	1	1203.6	1203.6	44	LC	Stable	Handbook of Mammals of the World	na	0	0	0	0	0	0	0	0	0	0	Brodie et al. 2021
Callicebus_medemi	Primates	Pitheciidae	Callicebus	medemi	Colombian Black-handed Titi	Diurnal	Diurnal	2	1299.6	1299.6	44	VU	Decreasing	Brodie et al. 2021	na	1	0	0	0	0	0	0	0	0	0	Brodie et al. 2021
Callicebus_melanochir	Primates	Pitheciidae	Callicebus	melanochir	Black-handed Titi	Diurnal	Diurnal	1	1322.4	1322.4	44	VU	Decreasing	Brodie et al. 2021	na	1	0	0	0	0	0	0	0	0	0	Brodie et al. 2021
Callicebus_modestus	Primates	Pitheciidae	Callicebus	modestus	Beni Titi Monkey	Diurnal	Diurnal	2	992.4	992.4	44	EN	Decreasing	Brodie et al. 2021	na	1	0	0	0	0	0	0	0	0	0	Brodie et al. 2021
Callicebus_moloch	Primates	Pitheciidae	Callicebus	moloch	Red-bellied Titi Monkey	Diurnal	Diurnal	2	854.7	854.7	44	LC	Stable	Handbook of Mammals of the World	na	1	0	0	0	0	0	0	0	0	0	Brodie et al. 2021
Callicebus_nigrifrons	Primates	Pitheciidae	Callicebus	nigrifrons	Black-fronted Titi Monkey	Diurnal	Diurnal	1	1215.1	1215.1	44	NT	Decreasing	Brodie et al. 2021	na	1	1	0	0	0	0	0	0	0	0	Brodie et al. 2021
Callicebus_oenanthe	Primates	Pitheciidae	Callicebus	oenanthe	San Martin Titi Monkey	Diurnal	Diurnal	1	992.4	992.4	44	CR	Decreasing	Brodie et al. 2021	na	1	1	0	0	0	0	0	0	0	0	Brodie et al. 2021
Callicebus_olallae	Primates	Pitheciidae	Callicebus	olallae	Olalla Brothers' Titi	Diurnal	Diurnal	2	992.4	992.4	44	EN	Decreasing	Brodie et al. 2021	na	1	0	0	0	0	0	0	0	0	0	Brodie et al. 2021
Callicebus_ornatus	Primates	Pitheciidae	Callicebus	ornatus	Ornate Titi Monkey	Diurnal	Diurnal	1	832.6	832.6	44	VU	Decreasing	Brodie et al. 2021	na	1	0	0	0	0	0	0	0	0	0	Brodie et al. 2021
Callicebus_pallescens	Primates	Pitheciidae	Callicebus	pallescens	Chacoan Titi Monkey	Diurnal	Diurnal	2	832.1	832.1	44	LC	Stable	Brodie et al. 2021	na	0	0	0	0	0	0	0	0	0	0	Brodie et al. 2021
Callicebus_personatus	Primates	Pitheciidae	Callicebus	personatus	Atlantic Titi	Diurnal	Diurnal	1	1350	1350	44	VU	Decreasing	Brodie et al. 2021	na	1	0	0	0	0	0	0	0	0	0	Brodie et al. 2021
Callicebus_purinus	Primates	Pitheciidae	Callicebus	purinus	Widow Monkey	Diurnal	Diurnal	2	1333.5	1333.5	44	LC	Stable	Handbook of Mammals of the World	na	0	0	0	0	0	0	0	0	0	0	Brodie et al. 2021
Callicebus_regulus	Primates	Pitheciidae	Callicebus	regulus	Widow Monkey	Diurnal	Diurnal	2	1273.6	1273.6	44	LC	Stable	Handbook of Mammals of the World	na	0	0	0	0	0	0	0	0	0	0	Brodie et al. 2021
Callicebus_stephennashi	Primates	Pitheciidae	Callicebus	stephennashi	Stephen Nash's Titi Monkey	Diurnal	Diurnal	2	690	690	44	DD	Stable	Bland et al. 2015	na	0	0	0	0	0	0	0	0	0	0	Brodie et al. 2021
Callicebus_torquatus	Primates	Pitheciidae	Callicebus	torquatus	Collared Titi Monkey	Diurnal	Diurnal	1	1050	1050	44	LC	Stable	Handbook of Mammals of the World	na	0	0	0	0	0	0	0	0	0	0	Brodie et al. 2021
Callimico_goeldii	Primates	Callitrichidae	Callimico	goeldii	Goeldis Monkey	Diurnal	Diurnal	1	480	480	44	VU	Decreasing	Brodie et al. 2021	na	1	0	0	0	0	0	0	0	0	0	The Handbook of Mammals of the World
Callistomys_pictus	Rodentia	Echimyidae	Callistomys	pictus	Painted Tree-rat	Nocturnal	Nocturnal	1	519	519	44	EN	Decreasing	Brodie et al. 2021	na	1	0	0	0	0	0	0	0	0	0	Brodie et al. 2021
Callithrix_aurita	Primates	Callitrichidae	Callithrix	aurita	Buffy-tufted-ear Marmoset	Diurnal	Diurnal	1	342	342	44	VU	Decreasing	Brodie et al. 2021	na	1	1	0	0	0	0	0	0	0	0	Brodie et al. 2021
Callithrix_flaviceps	Primates	Callitrichidae	Callithrix	flaviceps	Buffy-headed Marmoset	Diurnal	Diurnal	1	342	342	44	EN	Decreasing	Brodie et al. 2021	na	1	1	1	0	0	0	0	0	0	0	Brodie et al. 2021
Callithrix_geoffroyi	Primates	Callitrichidae	Callithrix	geoffroyi	Geoffroys Tufted-ear Marmoset	Diurnal	Diurnal	1	342	342	44	LC	Stable	Brodie et al. 2021	na	0	0	0	0	0	0	0	0	0	0	Brodie et al. 2021
Callithrix_jacchus	Primates	Callitrichidae	Callithrix	jacchus	Common Marmoset	Diurnal	Diurnal	1	292	292	44	LC	Stable	Brodie et al. 2021	na	0	0	0	0	0	0	0	0	0	0	Brodie et al. 2021
Callithrix_kuhlii	Primates	Callitrichidae	Callithrix	kuhlii	Wied's Marmoset	Diurnal	Diurnal	1	342	342	44	NT	Decreasing	Brodie et al. 2021	na	1	0	0	0	0	0	0	0	0	0	Brodie et al. 2021
Callithrix_penicillata	Primates	Callitrichidae	Callithrix	penicillata	Black-pencilled Marmoset	Diurnal	Diurnal	1	342	342	44	LC	Increasing	Brodie et al. 2021	na	0	0	0	0	0	0	0	0	0	0	Brodie et al. 2021
Callosciurus_adamsi	Rodentia	Sciuridae	Callosciurus	adamsi	Ear-spot Squirrel	Diurnal	Diurnal	1	134.5	134.5	44	NT	Decreasing	Brodie et al. 2021	na	1	0	0	0	0	0	0	0	0	0	Brodie et al. 2021
Callosciurus_albescens	Rodentia	Sciuridae	Callosciurus	albescens	Kloss's Squirrel	Diurnal	Diurnal	1	157.4	157.4	44	DD	Decreasing	Bland et al. 2015	na	1	0	0	0	0	0	0	0	0	0	IUCN Red List
Callosciurus_baluensis	Rodentia	Sciuridae	Callosciurus	baluensis	Kinabalu Squirrel	Diurnal	Diurnal	1	356	356	44	LC	Decreasing	Brodie et al. 2021	na	1	0	0	0	0	0	0	0	0	0	IUCN Red List
Callosciurus_caniceps	Rodentia	Sciuridae	Callosciurus	caniceps	Grey-bellied Squirrel	Diurnal	Diurnal	1	257	257	44	LC	Stable	Brodie et al. 2021	na	0	0	0	0	0	0	0	0	0	0	Brodie et al. 2021
Callosciurus_erythraeus	Rodentia	Sciuridae	Callosciurus	erythraeus	Pallas's Squirrel	Diurnal	Diurnal	1	280	280	44	LC	Stable	Brodie et al. 2021	na	0	0	0	0	0	0	0	0	0	0	Brodie et al. 2021
Callosciurus_finlaysonii	Rodentia	Sciuridae	Callosciurus	finlaysonii	Variable Squirrel	Diurnal	Diurnal	1	278	278	44	LC	Stable	Brodie et al. 2021	na	0	0	0	0	0	0	0	0	0	0	Brodie et al. 2021
Callosciurus_inornatus	Rodentia	Sciuridae	Callosciurus	inornatus	Inornate Squirrel	Diurnal	Diurnal	1	325	325	44	LC	Stable	Brodie et al. 2021	na	0	0	0	0	0	0	0	0	0	0	Brodie et al. 2021
Callosciurus_melanogaster	Rodentia	Sciuridae	Callosciurus	melanogaster	Mentawai Squirrel	Cathemeral	Cathemeral	1	278	278	44	VU	Decreasing	Brodie et al. 2021	na	1	0	0	0	0	0	0	0	0	0	Brodie et al. 2021
Callosciurus_nigrovittatus	Rodentia	Sciuridae	Callosciurus	nigrovittatus	Black-striped Squirrel	Diurnal	Diurnal	1	202	202	44	NT	Decreasing	Brodie et al. 2021	na	1	0	0	0	0	0	0	0	0	0	The Handbook of Mammals of the World
Callosciurus_notatus	Rodentia	Sciuridae	Callosciurus	notatus	Plantain Squirrel	Diurnal	Diurnal	1	197.5	197.5	44	LC	Increasing	Brodie et al. 2021	na	0	0	0	0	0	0	0	0	0	0	Brodie et al. 2021
Callosciurus_orestes	Rodentia	Sciuridae	Callosciurus	orestes	Borneo Black-banded Squirrel	Diurnal	Diurnal	1	278	278	44	LC	Stable	Brodie et al. 2021	na	0	0	0	0	0	0	0	0	0	0	Brodie et al. 2021
Callosciurus_phayrei	Rodentia	Sciuridae	Callosciurus	phayrei	Phayre's Squirrel	Diurnal	Diurnal	2	269	269	44	LC	Stable	Handbook of Mammals of the World	na	0	0	0	0	0	0	0	0	0	0	Brodie et al. 2021
Callosciurus_prevostii	Rodentia	Sciuridae	Callosciurus	prevostii	Prevost's Squirrel	Diurnal	Diurnal	1	361.5	361.5	44	LC	Decreasing	Brodie et al. 2021	na	1	1	0	0	0	0	0	0	0	0	Brodie et al. 2021
Callosciurus_pygerythrus	Rodentia	Sciuridae	Callosciurus	pygerythrus	Hoary-bellied Squirrel	Diurnal	Diurnal	1	252	252	44	LC	Stable	Brodie et al. 2021	na	0	0	0	0	0	0	0	0	0	0	Brodie et al. 2021
Callosciurus_quinquestriatus	Rodentia	Sciuridae	Callosciurus	quinquestriatus	Anderson's Squirrel	Diurnal	Diurnal	1	318.6	318.6	44	NT	Decreasing	Brodie et al. 2021	na	1	0	0	0	0	0	0	0	0	0	The Handbook of Mammals of the World
Callospermophilus_lateralis	Rodentia	Sciuridae	Callospermophilus	lateralis	Green River Basin Golden-mantled Ground Squirrel	Diurnal	Diurnal	1	191	191	44	LC	Stable	Brodie et al. 2021	na	0	0	0	0	0	0	0	0	0	0	Brodie et al. 2021
Callospermophilus_madrensis	Rodentia	Sciuridae	Callospermophilus	madrensis	Sierra Madre Ground Squirrel	Diurnal	Diurnal	1	275	275	44	NT	Decreasing	Estimated based on 'Vu' or higher IUCN status	na	1	0	0	0	0	0	0	0	0	0	The Handbook of Mammals of the World
Callospermophilus_saturatus	Rodentia	Sciuridae	Callospermophilus	saturatus	Cascade Golden-mantled Ground Squirrel	Diurnal	Diurnal	1	220	220	44	LC	Stable	Brodie et al. 2021	na	0	0	0	0	0	0	0	0	0	0	Brodie et al. 2021
Calomys_boliviae	Rodentia	Calomyscidae	Calomys	boliviae	Bolivian Vesper Mouse	Diurnal	Diurnal	1	27	27	44	LC	Stable	Brodie et al. 2021	na	0	0	0	0	0	0	0	0	0	0	Brodie et al. 2021
Calomys_callidus	Rodentia	Calomyscidae	Calomys	callidus	Crafty Vesper Mouse	Nocturnal	Nocturnal	1	27	27	44	LC	Unknown	Handbook of Mammals of the World	na	0	0	0	0	0	0	0	0	0	0	Brodie et al. 2021
Calomys_callosus	Rodentia	Calomyscidae	Calomys	callosus	Large Vesper Mouse	Nocturnal	Nocturnal	1	48	48	44	LC	Stable	Brodie et al. 2021	na	0	0	0	0	0	0	0	0	0	0	Brodie et al. 2021
Calomys_expulsus	Rodentia	Calomyscidae	Calomys	expulsus	Rejected Vesper Mouse	Nocturnal	Nocturnal	2	28.2	28.2	44	LC	Increasing	Brodie et al. 2021	na	0	0	0	0	0	0	0	0	0	0	Brodie et al. 2021
Calomys_fecundus	Rodentia	Calomyscidae	Calomys	fecundus	NA	NA	Nocturnal	Imputed	41	41	44	LC	Stable	Brodie et al. 2021	na	0	0	0	0	0	0	0	0	0	0	Brodie et al. 2021
Calomys_hummelincki	Rodentia	Calomyscidae	Calomys	hummelincki	Hummelinck's Vesper Mouse	Nocturnal	Nocturnal	1	27	27	44	LC	Decreasing	Brodie et al. 2021	na	1	0	0	0	0	0	0	0	0	0	Brodie et al. 2021
Calomys_laucha	Rodentia	Calomyscidae	Calomys	laucha	Small Vesper Mouse	Nocturnal	Nocturnal	1	14	14	44	LC	Unknown	Handbook of Mammals of the World	na	0	0	0	0	0	0	0	0	0	0	Brodie et al. 2021
Calomys_lepidus	Rodentia	Calomyscidae	Calomys	lepidus	Andean Vesper Mouse	Nocturnal	Nocturnal	1	26.6	26.6	44	LC	Stable	Brodie et al. 2021	na	0	0	0	0	0	0	0	0	0	0	Brodie et al. 2021
Calomys_musculinus	Rodentia	Calomyscidae	Calomys	musculinus	Drylands Vesper Mouse	Nocturnal	Nocturnal	1	20.1	20.1	44	LC	Stable	Brodie et al. 2021	na	0	0	0	0	0	0	0	0	0	0	Brodie et al. 2021
Calomys_sorellus	Rodentia	Calomyscidae	Calomys	sorellus	Peruvian Vesper Mouse	Nocturnal	Nocturnal	2	20	20	44	LC	Stable	Brodie et al. 2021	na	0	0	0	0	0	0	0	0	0	0	Brodie et al. 2021
Calomys_tener	Rodentia	Calomyscidae	Calomys	tener	Delicate Vesper Mouse	Nocturnal	Nocturnal	1	13.8	13.8	44	LC	Increasing	Brodie et al. 2021	na	0	0	0	0	0	0	0	0	0	0	Brodie et al. 2021
Calomys_tocantinsi	Rodentia	Calomyscidae	Calomys	tocantinsi	Tocantins Vesper Mouse	Nocturnal	Nocturnal	2	25.3	25.3	44	LC	Unknown	Handbook of Mammals of the World	na	0	0	0	0	0	0	0	0	0	0	Brodie et al. 2021
Calomys_venustus	Rodentia	Calomyscidae	Calomys	venustus	Crdoba Laucha	Crepuscular	Crepuscular	1	50.7	50.7	44	LC	Stable	Brodie et al. 2021	na	0	0	0	0	0	0	0	0	0	0	Brodie et al. 2021
Calomyscus_bailwardi	Rodentia	Calomyscidae	Calomyscus	bailwardi	Mouse-like Hamster	Nocturnal	Nocturnal	2	20.4	20.4	44	LC	Stable	Handbook of Mammals of the World	na	0	0	0	0	0	0	0	0	0	0	Brodie et al. 2021
Calomyscus_baluchi	Rodentia	Calomyscidae	Calomyscus	baluchi	Baluchi Brush-tailed Mouse	Nocturnal	Nocturnal	1	20.1	20.1	44	LC	Unknown	Handbook of Mammals of the World	na	0	0	0	0	0	0	0	0	0	0	Brodie et al. 2021
Calomyscus_elburzensis	Rodentia	Calomyscidae	Calomyscus	elburzensis	Goodwin's Brush-tailed Mouse	Nocturnal	Nocturnal	1	17	17	44	LC	Unknown	Handbook of Mammals of the World	na	0	0	0	0	0	0	0	0	0	0	Brodie et al. 2021
Calomyscus_grandis	Rodentia	Calomyscidae	Calomyscus	grandis	Noble Calomyscus	NA	Nocturnal	Imputed	18.3	18.3	44	DD	Decreasing	Bland et al. 2015	na	1	0	0	0	0	0	0	0	0	0	The Handbook of Mammals of the World
Calomyscus_hotsoni	Rodentia	Calomyscidae	Calomyscus	hotsoni	Hotson's Brush-tailed Mouse	Nocturnal	Nocturnal	2	16.3	16.3	44	LC	Unknown	Handbook of Mammals of the World	na	0	0	0	0	0	0	0	0	0	0	Brodie et al. 2021
Calomyscus_mystax	Rodentia	Calomyscidae	Calomyscus	mystax	Afghan Mouse-like Hamster	Nocturnal	Nocturnal	2	17	17	44	LC	Stable	Brodie et al. 2021	na	0	0	0	0	0	0	0	0	0	0	Brodie et al. 2021
Calomyscus_tsolovi	Rodentia	Calomyscidae	Calomyscus	tsolovi	Tsolov's Mouse-like Hamster	Nocturnal	Nocturnal	2	12.7	12.7	44	DD	Decreasing	Bland et al. 2015	na	1	0	0	0	0	0	0	0	0	0	The Handbook of Mammals of the World
Calomyscus_urartensis	Rodentia	Calomyscidae	Calomyscus	urartensis	Urar Calomyscus	Nocturnal	Nocturnal	1	16.5	16.5	44	LC	Stable	Handbook of Mammals of the World	na	0	0	0	0	0	0	0	0	0	0	Brodie et al. 2021
Caluromys_derbianus	Didelphimorphia	Didelphidae	Caluromys	derbianus	Central American Woolly Opossum	Nocturnal	Nocturnal	1	297	297	44	LC	Decreasing	Brodie et al. 2021	na	1	0	0	0	0	0	0	0	0	0	The Handbook of Mammals of the World
Caluromys_lanatus	Didelphimorphia	Didelphidae	Caluromys	lanatus	Brown-eared Woolly Opossum	Nocturnal	Nocturnal	1	325	325	44	LC	Decreasing	Brodie et al. 2021	na	1	0	0	0	0	0	0	0	0	0	The Handbook of Mammals of the World
Caluromys_philander	Didelphimorphia	Didelphidae	Caluromys	philander	Bare-tailed Woolly Opossum	Nocturnal	Nocturnal	1	229.3	229.3	44	LC	Decreasing	Brodie et al. 2021	na	1	0	0	0	0	0	0	0	0	0	The Handbook of Mammals of the World
Caluromysiops_irrupta	Didelphimorphia	Didelphidae	Caluromysiops	irrupta	Black-shouldered Opossum	Nocturnal	Nocturnal	1	250	250	44	LC	Decreasing	Brodie et al. 2021	na	1	0	0	0	0	0	0	0	0	0	The Handbook of Mammals of the World
Camelus_ferus	Cetartiodactyla	Camelidae	Camelus	ferus	Bactrian Camel	Diurnal	Diurnal	1	690000	690000	44	CR	Decreasing	Brodie et al. 2021	na	0	1	0	0	1	1	1	0	0	0	Brodie et al. 2021
Canis_adustus	Carnivora	Canidae	Canis	adustus	Side-striped Jackal	Nocturnal	Nocturnal	1	10249.9	10249.9	44	LC	Stable	Brodie et al. 2021	na	0	0	0	0	0	0	0	0	0	0	Brodie et al. 2021
Canis_aureus	Carnivora	Canidae	Canis	aureus	Golden Jackal	Cathemeral	Cathemeral	1	10345.2	10345.2	44	LC	Increasing	Brodie et al. 2021	na	1	0	0	0	0	0	0	0	0	0	Brodie et al. 2021
Canis_latrans	Carnivora	Canidae	Canis	latrans	Coyote	Cathemeral	Cathemeral	1	13406.3	13406.3	44	LC	Increasing	Brodie et al. 2021	na	0	0	0	0	0	0	0	0	0	0	Brodie et al. 2021
Canis_lupus	Carnivora	Canidae	Canis	lupus	Grey Wolf	Cathemeral	Cathemeral	1	32183.3	32183.3	44	LC	Stable	Brodie et al. 2021	na	0	0	0	0	0	0	0	0	0	0	Brodie et al. 2021
Canis_mesomelas	Carnivora	Canidae	Canis	mesomelas	Black-backed Jackal	Cathemeral	Cathemeral	1	8500	8500	44	LC	Stable	Brodie et al. 2021	na	0	0	0	0	0	0	0	0	0	0	Brodie et al. 2021
Canis_rufus	Carnivora	Canidae	Canis	rufus	Red Wolf	Nocturnal	Nocturnal	1	22983.2	22983.2	44	CR	Increasing	Brodie et al. 2021	na	0	0	0	0	0	0	1	0	0	0	Brodie et al. 2021
Canis_simensis	Carnivora	Canidae	Canis	simensis	Ethiopian Wolf	Diurnal	Diurnal	1	10000	10000	44	EN	Decreasing	Brodie et al. 2021	na	1	0	0	0	0	0	0	0	0	0	Brodie et al. 2021
Cannomys_badius	Rodentia	Spalacidae	Cannomys	badius	Lesser Bamboo Rat	Nocturnal	Nocturnal	1	275	275	44	LC	Stable	Handbook of Mammals of the World	na	0	1	0	0	0	0	0	0	0	0	Brodie et al. 2021
Cansumys_canus	Rodentia	Cricetidae	Cansumys	canus	Gansu Hamster	Nocturnal	Nocturnal	39	90.5	90.5	44	LC	Unknown	Handbook of Mammals of the World	na	0	0	0	0	0	0	0	0	0	0	Brodie et al. 2021
Capra_aegagrus	Cetartiodactyla	Bovidae	Capra	aegagrus	Wild Goat	Diurnal	Diurnal	1	33500	33500	44	VU	Decreasing	Brodie et al. 2021	na	1	1	0	0	1	0	0	0	0	0	Brodie et al. 2021
Capra_caucasica	Cetartiodactyla	Bovidae	Capra	caucasica	Western Tur	Diurnal	Diurnal	1	55000	55000	44	EN	Decreasing	Brodie et al. 2021	na	0	1	0	0	1	0	0	0	0	0	Brodie et al. 2021
Capra_cylindricornis	Cetartiodactyla	Bovidae	Capra	cylindricornis	Eastern Tur	Diurnal	Diurnal	1	50000	50000	44	NT	Decreasing	Brodie et al. 2021	na	0	1	0	0	1	0	0	0	0	0	Brodie et al. 2021
Capra_falconeri	Cetartiodactyla	Bovidae	Capra	falconeri	Markhor	Diurnal	Diurnal	1	41000	41000	44	NT	Increasing	Brodie et al. 2021	na	0	0	0	0	0	0	0	0	0	0	Brodie et al. 2021
Capra_ibex	Cetartiodactyla	Bovidae	Capra	ibex	Alpine Ibex	Diurnal	Diurnal	1	85166.5	85166.5	44	LC	Increasing	Brodie et al. 2021	na	0	0	0	0	0	0	0	0	0	0	Brodie et al. 2021
Capra_nubiana	Cetartiodactyla	Bovidae	Capra	nubiana	Nubian Ibex	Diurnal	Diurnal	1	62624.8	62624.8	44	VU	Decreasing	Brodie et al. 2021	Jordan	1	1	0	0	1	0	0	1	0	0	Brodie et al. 2021
Capra_pyrenaica	Cetartiodactyla	Bovidae	Capra	pyrenaica	Iberian Wild Goat	Diurnal	Diurnal	1	50000	50000	44	LC	Increasing	Brodie et al. 2021	na	0	0	0	0	0	0	0	0	0	0	Brodie et al. 2021
Capra_sibirica	Cetartiodactyla	Bovidae	Capra	sibirica	Siberian/Siberian Ibex	Diurnal	Diurnal	1	130000	130000	44	LC	Stable	Handbook of Mammals of the World	na	0	1	1	0	0	0	0	0	0	0	Brodie et al. 2021
Capra_walie	Cetartiodactyla	Bovidae	Capra	walie	Walia Ibex	Diurnal	Diurnal	2	100000	100000	44	EN	Increasing	Brodie et al. 2021	na	1	0	0	0	0	0	0	0	0	0	Brodie et al. 2021
Capreolus_capreolus	Cetartiodactyla	Cervidae	Capreolus	capreolus	European Roe Deer	Cathemeral	Cathemeral	1	22500	22500	44	LC	Increasing	Brodie et al. 2021	na	0	0	0	0	0	0	1	0	0	0	Brodie et al. 2021
Capreolus_pygargus	Cetartiodactyla	Cervidae	Capreolus	pygargus	Siberian Roe Deer	Cathemeral	Cathemeral	1	43752.2	43752.2	44	LC	Decreasing	Brodie et al. 2021	na	1	1	0	0	0	0	0	0	0	0	Brodie et al. 2021
Capricornis_crispus	Cetartiodactyla	Bovidae	Capricornis	crispus	Japanese Serow	Diurnal	Diurnal	1	37160	37160	44	LC	Increasing	Brodie et al. 2021	na	0	0	0	0	0	0	0	0	0	0	Brodie et al. 2021
Capricornis_milneedwardsii	Cetartiodactyla	Bovidae	Capricornis	milneedwardsii	Chinese Serow	Cathemeral	Cathemeral	1	130000	130000	44	NT	Decreasing	Brodie et al. 2021	na	1	1	0	0	0	0	0	0	0	0	Brodie et al. 2021
Capricornis_rubidus	Cetartiodactyla	Bovidae	Capricornis	rubidus	Red Serow	Cathemeral	Cathemeral	2	87500	87500	44	NT	Decreasing	Brodie et al. 2021	na	0	1	0	0	0	0	0	0	0	0	Brodie et al. 2021
Capricornis_sumatraensis	Cetartiodactyla	Bovidae	Capricornis	sumatraensis	Sumatran Serow	Cathemeral	Cathemeral	1	87500	87500	44	VU	Decreasing	Brodie et al. 2021	na	1	1	0	0	0	0	0	0	0	0	Brodie et al. 2021
Capricornis_swinhoei	Cetartiodactyla	Bovidae	Capricornis	swinhoei	Formosan Serow	Diurnal	Diurnal	1	21000	21000	44	LC	Unknown	Handbook of Mammals of the World	na	0	0	0	0	0	0	0	0	0	0	Brodie et al. 2021
Capricornis_thar	Cetartiodactyla	Bovidae	Capricornis	thar	Himalayan Serow	Diurnal	Diurnal	1	112500	112500	44	NT	Decreasing	Brodie et al. 2021	na	1	1	0	0	0	0	0	0	0	0	Brodie et al. 2021
Caprolagus_hispidus	Lagomorpha	Leporidae	Caprolagus	hispidus	Hispid Hare	Crepuscular	Crepuscular	1	2497	2497	44	EN	Decreasing	Brodie et al. 2021	na	1	0	0	0	0	0	0	0	0	0	Brodie et al. 2021
Capromys_garridoi	Rodentia	Echimyidae	Capromys	garridoi	Garrido tree hutia	NA	Diurnal	Imputed	1250	1250	44	CR	Decreasing	Estimated based on 'Vu' or higher IUCN status	na	1	0	0	0	0	0	0	0	0	0	The Handbook of Mammals of the World
Capromys_pilorides	Rodentia	Echimyidae	Capromys	pilorides	Desmarest's Hutia	Nocturnal	Nocturnal	1	3090	3090	44	LC	Stable	Brodie et al. 2021	na	0	0	0	0	0	0	0	0	0	0	Brodie et al. 2021
Caracal_aurata	Carnivora	Felidae	Caracal	aurata	African Golden Cat	Cathemeral	Cathemeral	1	10650	10650	44	VU	Decreasing	Brodie et al. 2021	na	1	1	0	0	0	0	0	0	0	0	Brodie et al. 2021
Caracal_caracal	Carnivora	Felidae	Caracal	caracal	Caracal	Nocturnal	Nocturnal	1	13749.9	13749.9	44	LC	Stable	Handbook of Mammals of the World	Almost extinct in India	1	0	1	0	0	0	0	0	0	0	Brodie et al. 2021
Cardiocranius_paradoxus	Rodentia	Dipodidae	Cardiocranius	paradoxus	Five-toed Pygmy Jerboa	Nocturnal	Nocturnal	1	8.6	8.6	44	DD	Stable	Bland et al. 2015	na	0	0	0	0	0	0	0	0	0	0	Brodie et al. 2021
Cardioderma_cor	Chiroptera	Megadermatidae	Cardioderma	cor	Heart-nosed Bat	Nocturnal	Nocturnal	1	27.8	27.8	44	LC	Unknown	Handbook of Mammals of the World	na	0	0	0	0	0	0	0	0	0	0	Brodie et al. 2021
Carollia_brevicauda	Chiroptera	Phyllostomidae	Carollia	brevicauda	Silky Short-tailed Bat	Nocturnal	Nocturnal	1	14.4	14.4	44	LC	Stable	Brodie et al. 2021	na	0	0	0	0	0	0	0	0	0	0	Brodie et al. 2021
Carollia_castanea	Chiroptera	Phyllostomidae	Carollia	castanea	Chestnut Short-tailed Bat	Nocturnal	Nocturnal	1	13.3	13.3	44	LC	Stable	Brodie et al. 2021	na	0	0	0	0	0	0	0	0	0	0	Brodie et al. 2021
Carollia_manu	Chiroptera	Phyllostomidae	Carollia	manu	Manu Short-tailed Bat	Nocturnal	Nocturnal	1	18.7	18.7	44	LC	Stable	Brodie et al. 2021	na	0	0	0	0	0	0	0	0	0	0	Brodie et al. 2021
Carollia_perspicillata	Chiroptera	Phyllostomidae	Carollia	perspicillata	Seba's Short-tailed Bat	Nocturnal	Nocturnal	1	18	18	44	LC	Stable	Brodie et al. 2021	na	0	0	0	0	0	0	0	0	0	0	Brodie et al. 2021
Carollia_sowelli	Chiroptera	Phyllostomidae	Carollia	sowelli	Sowell's Short-tailed Bat	Nocturnal	Nocturnal	1	16.5	16.5	44	LC	Stable	Brodie et al. 2021	na	0	0	0	0	0	0	0	0	0	0	Brodie et al. 2021
Carollia_subrufa	Chiroptera	Phyllostomidae	Carollia	subrufa	Gray Short-tailed Bat	Nocturnal	Nocturnal	1	15.6	15.6	44	LC	Stable	Brodie et al. 2021	na	0	0	0	0	0	0	0	0	0	0	Brodie et al. 2021
Carpomys_melanurus	Rodentia	Muridae	Carpomys	melanurus	Large Luzon Carpomys	Nocturnal	Nocturnal	1	165	165	44	DD	Decreasing	Bland et al. 2015	na	1	0	0	0	0	0	0	0	0	0	The Handbook of Mammals of the World
Carpomys_phaeurus	Rodentia	Muridae	Carpomys	phaeurus	Small Luzon Carpomys	Nocturnal	Nocturnal	1	123	123	44	LC	Stable	Handbook of Mammals of the World	na	0	0	0	0	0	0	0	0	0	0	Brodie et al. 2021
Carterodon_sulcidens	Rodentia	Echimyidae	Carterodon	sulcidens	Owl's Spiny Rat	Nocturnal	Nocturnal	1	113.8	113.8	44	DD	Stable	Bland et al. 2015	na	1	0	0	0	0	0	0	0	0	0	Brodie et al. 2021
Casinycteris_argynnis	Chiroptera	Pteropodidae	Casinycteris	argynnis	Short-palated Fruit Bat	Nocturnal	Nocturnal	1	29.9	29.9	44	LC	Stable	Handbook of Mammals of the World	na	0	0	0	0	0	0	0	0	0	0	Brodie et al. 2021
Castor_canadensis	Rodentia	Castoridae	Castor	canadensis	American Beaver	Nocturnal	Nocturnal	1	21820	21820	44	LC	Stable	Brodie et al. 2021	na	0	0	0	0	0	0	0	0	0	0	Brodie et al. 2021
Castor_fiber	Rodentia	Castoridae	Castor	fiber	Eurasian Beaver	Nocturnal	Nocturnal	1	19000	19000	44	LC	Increasing	Brodie et al. 2021	na	1	0	0	0	0	0	0	0	0	0	Brodie et al. 2021
Catagonus_wagneri	Cetartiodactyla	Tayassuidae	Catagonus	wagneri	Chacoan Peccary	Diurnal	Diurnal	1	35566.4	35566.4	44	EN	Decreasing	Brodie et al. 2021	na	1	1	0	0	0	0	0	0	1	0	Brodie et al. 2021
Catopuma_badia	Carnivora	Felidae	Catopuma	badia	Borneo Bay Cat	Diurnal	Diurnal	20	2500	2500	44	EN	Decreasing	Brodie et al. 2021	na	1	1	0	0	0	0	0	0	0	0	Brodie et al. 2021
Catopuma_temminckii	Carnivora	Felidae	Catopuma	temminckii	Asiatic Golden Cat	Nocturnal	Nocturnal	1	11500	11500	44	NT	Decreasing	Brodie et al. 2021	na	1	1	1	0	0	0	0	0	0	0	Brodie et al. 2021
Cavia_aperea	Rodentia	Caviidae	Cavia	aperea	Brazilian Guinea Pig	Diurnal	Diurnal	1	549	549	44	LC	Stable	Brodie et al. 2021	na	0	0	0	0	0	0	0	0	0	0	Brodie et al. 2021
Cavia_fulgida	Rodentia	Caviidae	Cavia	fulgida	Shiny Guinea Pig	Diurnal	Diurnal	8	282.5	282.5	44	LC	Stable	Brodie et al. 2021	na	0	0	0	0	0	0	0	0	0	0	Brodie et al. 2021
Cavia_magna	Rodentia	Caviidae	Cavia	magna	Greater Guinea Pig	Diurnal	Diurnal	1	460	460	44	LC	Stable	Brodie et al. 2021	na	1	0	0	0	0	0	0	0	0	0	Brodie et al. 2021
Cavia_patzelti	Rodentia	Caviidae	Cavia	patzelti	Sacha Guinea Pig	Diurnal	Diurnal	1	712.5	712.5	1	DD	Stable	Handbook of Mammals of the World	na	0	0	0	0	0	0	0	0	0	0	Brodie et al. 2021
Cavia_tschudii	Rodentia	Caviidae	Cavia	tschudii	Montane Guinea Pig	Nocturnal	Nocturnal	1	1000	1000	44	LC	Stable	Brodie et al. 2021	na	0	0	0	0	0	0	0	0	0	0	Brodie et al. 2021
Cebuella_pygmaea	Primates	Callitrichidae	Cebuella	pygmaea	Pygmy Marmoset	Diurnal	Diurnal	1	70	70	44	LC	Decreasing	Brodie et al. 2021	na	0	1	0	0	0	0	0	0	0	0	Brodie et al. 2021
Cebus_aequatorialis	Primates	Cebidae	Cebus	aequatorialis	Ecuadorian White-fronted Capuchin	NA	Diurnal	Imputed	2175	2175	44	CR	Decreasing	Brodie et al. 2021	na	1	1	0	0	0	0	0	0	0	0	The Handbook of Mammals of the World
Cebus_albifrons	Primates	Cebidae	Cebus	albifrons	Humboldt's White-fronted Capuchin	Diurnal	Diurnal	1	2629	2629	44	LC	Decreasing	Brodie et al. 2021	na	0	1	0	0	0	0	0	0	0	0	The Handbook of Mammals of the World
Cebus_cuscinus	Primates	Cebidae	Cebus	cuscinus	Shock-headed Capuchin	Diurnal	Diurnal	1	2900	2900	44	NT	Decreasing	Brodie et al. 2021	na	1	1	0	0	0	0	0	0	0	0	IUCN Red List
Cebus_kaapori	Primates	Cebidae	Cebus	kaapori	Kaapor Capuchin	Diurnal	Diurnal	13	2600	2600	44	CR	Decreasing	Brodie et al. 2021	na	1	0	0	0	0	0	0	0	0	0	Brodie et al. 2021
Centronycteris_centralis	Chiroptera	Emballonuridae	Centronycteris	centralis	Thomas's Shaggy Bat	Nocturnal	Crepuscular	1	5.5	5.5	44	LC	Stable	Handbook of Mammals of the World	na	0	0	0	0	0	0	0	0	0	0	Brodie et al. 2021
Centronycteris_maximiliani	Chiroptera	Emballonuridae	Centronycteris	maximiliani	Shaggy Bat	Nocturnal	Crepuscular	1	5	5	44	LC	Stable	Handbook of Mammals of the World	na	0	0	0	0	0	0	0	0	0	0	Brodie et al. 2021
Centurio_senex	Chiroptera	Phyllostomidae	Centurio	senex	Wrinkle-faced Bat	Nocturnal	Nocturnal	1	21.2	21.2	44	LC	Stable	Brodie et al. 2021	na	0	0	0	0	0	0	0	0	0	0	Brodie et al. 2021
Cephalophus_adersi	Cetartiodactyla	Bovidae	Cephalophus	adersi	Aders' Duiker	Diurnal	Diurnal	1	9250	9250	44	CR	Decreasing	Brodie et al. 2021	na	1	1	0	0	0	0	0	0	0	0	Brodie et al. 2021
Cephalophus_callipygus	Cetartiodactyla	Bovidae	Cephalophus	callipygus	Peters' Duiker	Diurnal	Diurnal	1	18249.9	18249.9	44	LC	Decreasing	Brodie et al. 2021	na	1	1	0	0	0	0	0	0	0	0	Brodie et al. 2021
Cephalophus_dorsalis	Cetartiodactyla	Bovidae	Cephalophus	dorsalis	Bay Duiker	Diurnal	Diurnal	1	20000	20000	44	NT	Decreasing	Brodie et al. 2021	na	1	1	0	0	0	0	0	0	0	0	Brodie et al. 2021
Cephalophus_harveyi	Cetartiodactyla	Bovidae	Cephalophus	harveyi	Harvey's Duiker	Diurnal	Diurnal	1	14500.1	14500.1	44	LC	Decreasing	Brodie et al. 2021	na	1	1	0	0	0	0	0	0	0	0	Brodie et al. 2021
Cephalophus_jentinki	Cetartiodactyla	Bovidae	Cephalophus	jentinki	Jentink's Duiker	Nocturnal	Nocturnal	1	70000.3	70000.3	44	EN	Decreasing	Brodie et al. 2021	na	1	1	0	0	0	0	0	0	0	0	Brodie et al. 2021
Cephalophus_leucogaster	Cetartiodactyla	Bovidae	Cephalophus	leucogaster	White-bellied Duiker	Diurnal	Diurnal	1	12699.9	12699.9	44	NT	Decreasing	Brodie et al. 2021	na	0	1	0	0	0	0	0	0	0	0	Brodie et al. 2021
Cephalophus_natalensis	Cetartiodactyla	Bovidae	Cephalophus	natalensis	Natal Red Duiker	Diurnal	Diurnal	1	12000	12000	44	LC	Decreasing	Brodie et al. 2021	Mozambique	1	1	0	0	0	0	0	0	0	0	Brodie et al. 2021
Cephalophus_niger	Cetartiodactyla	Bovidae	Cephalophus	niger	Black Duiker	Cathemeral	Cathemeral	1	20400	20400	44	LC	Decreasing	Brodie et al. 2021	Liberia, Ghana, C√ôte d'Ivoire	0	1	0	0	0	0	0	0	0	0	The Handbook of Mammals of the World
Cephalophus_nigrifrons	Cetartiodactyla	Bovidae	Cephalophus	nigrifrons	Black-fronted Duiker	Diurnal	Diurnal	1	13899.8	13899.8	44	LC	Decreasing	Brodie et al. 2021	na	0	1	0	0	0	0	0	0	0	0	Brodie et al. 2021
Cephalophus_ogilbyi	Cetartiodactyla	Bovidae	Cephalophus	ogilbyi	Ogilby's Duiker	Diurnal	Diurnal	1	20000	20000	44	LC	Decreasing	Brodie et al. 2021	Gabon	1	1	0	0	0	0	0	0	0	0	Brodie et al. 2021
Cephalophus_rufilatus	Cetartiodactyla	Bovidae	Cephalophus	rufilatus	Red-flanked Duiker	Diurnal	Diurnal	1	12000	12000	44	LC	Decreasing	Brodie et al. 2021	na	1	1	0	0	0	0	0	0	0	0	Brodie et al. 2021
Cephalophus_silvicultor	Cetartiodactyla	Bovidae	Cephalophus	silvicultor	Yellow-backed Duiker	Diurnal	Diurnal	1	72500.3	72500.3	44	NT	Decreasing	Brodie et al. 2021	na	1	1	0	0	0	0	0	0	0	0	Brodie et al. 2021
Cephalophus_spadix	Cetartiodactyla	Bovidae	Cephalophus	spadix	Abbott's Duiker	Nocturnal	Nocturnal	1	56000.3	56000.3	44	EN	Decreasing	Brodie et al. 2021	na	1	0	0	0	0	0	0	0	0	0	Brodie et al. 2021
Cephalophus_weynsi	Cetartiodactyla	Bovidae	Cephalophus	weynsi	Weyns's Duiker	Diurnal	Diurnal	1	17000	17000	44	LC	Decreasing	Brodie et al. 2021	na	0	1	0	0	0	0	0	0	0	0	Brodie et al. 2021
Cephalophus_zebra	Cetartiodactyla	Bovidae	Cephalophus	zebra	Zebra Duiker	Diurnal	Diurnal	1	17500.1	17500.1	44	VU	Decreasing	Brodie et al. 2021	na	1	1	0	0	0	0	0	0	0	0	Brodie et al. 2021
Ceratotherium_simum	Perissodactyla	Rhinocerotidae	Ceratotherium	simum	White Rhinoceros	Cathemeral	Cathemeral	62	2.94999e+06	2.94999e+06	44	NT	Decreasing	IUCN	na	0	1	0	0	0	0	0	0	0	0	Brodie et al. 2021
Cercartetus_caudatus	Diprotodontia	Burramyidae	Cercartetus	caudatus	Long-tailed Pygmy Possum	Nocturnal	Nocturnal	1	25	25	44	LC	Stable	Brodie et al. 2021	na	0	0	0	0	0	0	0	0	0	0	Brodie et al. 2021
Cercartetus_concinnus	Diprotodontia	Burramyidae	Cercartetus	concinnus	Western Pygmy Possum	Nocturnal	Nocturnal	1	13	13	44	LC	Stable	Brodie et al. 2021	na	0	0	0	0	0	0	0	0	0	0	Brodie et al. 2021
Cercartetus_lepidus	Diprotodontia	Burramyidae	Cercartetus	lepidus	Little Pygmy Possum	Nocturnal	Nocturnal	1	7	7	44	LC	Stable	Brodie et al. 2021	na	0	0	0	0	0	0	0	0	0	0	Brodie et al. 2021
Cercartetus_nanus	Diprotodontia	Burramyidae	Cercartetus	nanus	Eastern Pygmy Possum	Nocturnal	Nocturnal	1	24	24	44	LC	Decreasing	Brodie et al. 2021	na	1	0	0	0	0	0	0	0	0	0	The Handbook of Mammals of the World
Cercocebus_agilis	Primates	Cercopithecidae	Cercocebus	agilis	Agile Mangabey	Diurnal	Diurnal	1	8023.4	8023.4	44	LC	Stable	Brodie et al. 2021	na	0	0	0	0	0	0	0	0	0	0	Brodie et al. 2021
Cercocebus_atys	Primates	Cercopithecidae	Cercocebus	atys	Sooty Mangabey	Diurnal	Diurnal	1	7643.4	7643.4	44	NT	Decreasing	Brodie et al. 2021	na	1	1	1	0	0	0	0	0	0	0	Brodie et al. 2021
Cercocebus_chrysogaster	Primates	Cercopithecidae	Cercocebus	chrysogaster	Golden-bellied Mangabey	Diurnal	Diurnal	1	9475.6	9475.6	44	DD	Decreasing	Bland et al. 2015	na	0	1	0	0	0	0	0	0	0	0	Brodie et al. 2021
Cercocebus_galeritus	Primates	Cercopithecidae	Cercocebus	galeritus	Tana River Mangabey	Diurnal	Diurnal	1	7383	7383	44	EN	Decreasing	Brodie et al. 2021	na	1	1	0	0	0	0	0	0	0	0	Brodie et al. 2021
Cercocebus_lunulatus	Primates	Cercopithecidae	Cercocebus	lunulatus	White-naped Mangabey	Diurnal	Diurnal	1	7275	7275	44	EN	Decreasing	Brodie et al. 2021	na	1	1	1	0	0	0	0	0	0	0	Brodie et al. 2021
Cercocebus_sanjei	Primates	Cercopithecidae	Cercocebus	sanjei	Sanje River Mangabey	Diurnal	Diurnal	1	8023.4	8023.4	44	EN	Decreasing	Brodie et al. 2021	na	1	1	0	0	0	0	0	0	0	0	Brodie et al. 2021
Cercocebus_torquatus	Primates	Cercopithecidae	Cercocebus	torquatus	Red-capped Mangabey	Diurnal	Diurnal	1	8135.4	8135.4	44	VU	Decreasing	Brodie et al. 2021	na	1	1	0	0	0	0	0	0	0	0	Brodie et al. 2021
Cercopithecus_ascanius	Primates	Cercopithecidae	Cercopithecus	ascanius	Red-tailed Monkey	Diurnal	Diurnal	1	3550	3550	44	LC	Stable	Handbook of Mammals of the World	na	0	0	0	0	0	0	0	0	0	0	Brodie et al. 2021
Cercopithecus_campbelli	Primates	Cercopithecidae	Cercopithecus	campbelli	Campbells Monkey	Diurnal	Diurnal	1	4100	4100	44	LC	Stable	Handbook of Mammals of the World	na	0	0	0	0	0	0	0	0	0	0	Brodie et al. 2021
Cercopithecus_cephus	Primates	Cercopithecidae	Cercopithecus	cephus	Moustached Monkey	Diurnal	Diurnal	1	3485	3485	44	LC	Stable	Handbook of Mammals of the World	na	0	0	0	0	0	0	0	0	0	0	Brodie et al. 2021
Cercopithecus_denti	Primates	Cercopithecidae	Cercopithecus	denti	Dents Monkey	Diurnal	Diurnal	1	4050	4050	44	LC	Decreasing	Brodie et al. 2021	na	1	1	0	0	0	0	0	0	0	0	IUCN Red List
Cercopithecus_diana	Primates	Cercopithecidae	Cercopithecus	diana	Diana Monkey	Diurnal	Diurnal	1	4175	4175	44	VU	Decreasing	Brodie et al. 2021	na	1	1	0	0	0	0	0	0	0	0	Brodie et al. 2021
Cercopithecus_dryas	Primates	Cercopithecidae	Cercopithecus	dryas	Dryas Monkey	Diurnal	Diurnal	1	3075	3075	44	CR	Decreasing	Estimated based on 'Vu' or higher IUCN status	na	0	1	0	0	0	0	0	0	0	0	The Handbook of Mammals of the World
Cercopithecus_erythrogaster	Primates	Cercopithecidae	Cercopithecus	erythrogaster	Red-bellied Monkey	Diurnal	Diurnal	1	2500	2500	44	VU	Decreasing	Brodie et al. 2021	na	1	0	0	0	0	0	0	0	0	0	Brodie et al. 2021
Cercopithecus_erythrotis	Primates	Cercopithecidae	Cercopithecus	erythrotis	Red-eared Monkey	Diurnal	Diurnal	1	3918.3	3918.3	44	VU	Decreasing	Brodie et al. 2021	na	1	1	0	0	0	0	0	0	0	0	Brodie et al. 2021
Cercopithecus_hamlyni	Primates	Cercopithecidae	Cercopithecus	hamlyni	Owl-faced Monkey	Diurnal	Diurnal	1	6875	6875	44	VU	Decreasing	Brodie et al. 2021	na	1	0	0	0	0	0	0	0	0	0	Brodie et al. 2021
Cercopithecus_lowei	Primates	Cercopithecidae	Cercopithecus	lowei	Lowes Monkey	Diurnal	Diurnal	1	3950	3950	44	LC	Stable	Handbook of Mammals of the World	na	0	0	0	0	0	0	0	0	0	0	Brodie et al. 2021
Cercopithecus_mitis	Primates	Cercopithecidae	Cercopithecus	mitis	Blue Monkey	Diurnal	Diurnal	1	5000	5000	44	LC	Decreasing	Brodie et al. 2021	na	1	1	0	0	0	0	0	0	0	0	The Handbook of Mammals of the World
Cercopithecus_mona	Primates	Cercopithecidae	Cercopithecus	mona	Mona Monkey	Diurnal	Diurnal	1	4208.3	4208.3	44	LC	Stable	Handbook of Mammals of the World	na	0	0	0	0	0	0	0	0	0	0	Brodie et al. 2021
Cercopithecus_neglectus	Primates	Cercopithecidae	Cercopithecus	neglectus	De Brazzas Monkey	Diurnal	Diurnal	1	5480	5480	44	LC	Stable	Handbook of Mammals of the World	na	0	0	0	0	0	0	0	0	0	0	Brodie et al. 2021
Cercopithecus_nictitans	Primates	Cercopithecidae	Cercopithecus	nictitans	Putty-nosed Monkey	Diurnal	Diurnal	1	5803.3	5803.3	44	LC	Decreasing	Brodie et al. 2021	na	1	1	0	0	0	0	0	0	0	0	Brodie et al. 2021
Cercopithecus_petaurista	Primates	Cercopithecidae	Cercopithecus	petaurista	Spot-nosed Monkey	Diurnal	Diurnal	1	2775	2775	44	LC	Stable	Handbook of Mammals of the World	na	0	0	0	0	0	0	0	0	0	0	Brodie et al. 2021
Cercopithecus_roloway	Primates	Cercopithecidae	Cercopithecus	roloway	Roloway Monkey	Diurnal	Diurnal	1	4550	4550	44	EN	Decreasing	Brodie et al. 2021	na	1	1	0	0	0	0	0	0	0	0	Brodie et al. 2021
Cercopithecus_sclateri	Primates	Cercopithecidae	Cercopithecus	sclateri	Sclater's Monkey	Diurnal	Diurnal	1	3375	3375	44	VU	Decreasing	Brodie et al. 2021	na	1	0	0	0	0	0	0	0	0	0	Brodie et al. 2021
Cerdocyon_thous	Carnivora	Canidae	Cerdocyon	thous	Crab-eating Fox	Cathemeral	Cathemeral	1	5240	5240	44	LC	Stable	Brodie et al. 2021	na	0	0	0	0	0	0	0	0	0	0	Brodie et al. 2021
Cerradomys_andersoni	Rodentia	Cricetidae	Cerradomys	andersoni	Anderson's arboreal rice rat	Nocturnal	Nocturnal	1	37	37	44	DD	Decreasing	Jetz & Freckleton 2015	na	1	0	0	0	0	0	0	0	0	0	The Handbook of Mammals of the World
Cerradomys_maracajuensis	Rodentia	Cricetidae	Cerradomys	maracajuensis	Maracaju Rice Rat	Nocturnal	Nocturnal	1	91.1	91.1	44	LC	Unknown	Handbook of Mammals of the World	na	0	0	0	0	0	0	0	0	0	0	Brodie et al. 2021
Cerradomys_marinhus	Rodentia	Cricetidae	Cerradomys	marinhus	Marinho's Rice Rat	Nocturnal	Nocturnal	1	130	130	44	DD	Unknown	Handbook of Mammals of the World	na	1	0	0	0	0	0	0	0	0	0	Brodie et al. 2021
Cerradomys_scotti	Rodentia	Cricetidae	Cerradomys	scotti	Lindberghs Rice Rat	Nocturnal	Nocturnal	1	92	92	44	LC	Unknown	Handbook of Mammals of the World	na	0	0	0	0	0	0	0	0	0	0	Brodie et al. 2021
Cerradomys_subflavus	Rodentia	Cricetidae	Cerradomys	subflavus	Terraced Rice Rat	Nocturnal	Nocturnal	1	96.4	96.4	44	LC	Decreasing	Brodie et al. 2021	na	1	0	0	0	0	0	0	0	0	0	The Handbook of Mammals of the World
Cervus_albirostris	Cetartiodactyla	Cervidae	Cervus	albirostris	White-lipped Deer	Cathemeral	Cathemeral	1	125000	125000	44	VU	Decreasing	Estimated based on 'Vu' or higher IUCN status	na	1	1	0	0	0	0	0	0	0	0	Brodie et al. 2021
Cervus_canadensis	Cetartiodactyla	Cervidae	Cervus	canadensis	Wapiti	Cathemeral	Cathemeral	1	131250	131250	44	LC	Increasing	Brodie et al. 2021	na	0	0	0	0	0	0	0	0	0	0	Brodie et al. 2021
Cervus_elaphus	Cetartiodactyla	Cervidae	Cervus	elaphus	Red Deer	Cathemeral	Cathemeral	1	131250	131250	44	LC	Increasing	Brodie et al. 2021	na	0	0	0	0	0	0	0	0	0	0	Brodie et al. 2021
Cervus_nippon	Cetartiodactyla	Cervidae	Cervus	nippon	Sika Deer	Crepuscular	Crepuscular	1	53000	53000	44	LC	Increasing	Brodie et al. 2021	na	0	0	0	0	0	0	0	0	0	0	Brodie et al. 2021
Chacodelphys_formosa	Didelphimorphia	Didelphidae	Chacodelphys	formosa	Pygmy opossum	Nocturnal	Nocturnal	1	10	10	44	NT	Decreasing	Brodie et al. 2021	na	1	0	0	0	0	0	0	0	0	0	Brodie et al. 2021
Chaerephon_aloysiisabaudiae	Chiroptera	Molossidae	Chaerephon	aloysiisabaudiae	Duke of Abruzzi's Wrinkle-lipped Bat	Nocturnal	Nocturnal	1	25.7	25.7	44	LC	Decreasing	Brodie et al. 2021	na	1	0	0	0	0	0	0	0	0	0	Brodie et al. 2021
Chaerephon_ansorgei	Chiroptera	Molossidae	Chaerephon	ansorgei	Ansorge's Wrinkle-lipped Bat	Nocturnal	Nocturnal	1	16.1	16.1	44	LC	Stable	Brodie et al. 2021	na	0	0	0	0	0	0	0	0	0	0	Brodie et al. 2021
Chaerephon_bemmeleni	Chiroptera	Molossidae	Chaerephon	bemmeleni	Gland-tailed Wrinkle-lipped Bat	Nocturnal	Nocturnal	1	19	19	44	LC	Unknown	Handbook of Mammals of the World	na	1	0	0	0	0	0	0	0	0	0	Brodie et al. 2021
Chaerephon_bivittatus	Chiroptera	Molossidae	Chaerephon	bivittatus	Spotted Wrinkle-lipped Bat	Nocturnal	Nocturnal	1	15	15	44	LC	Stable	Brodie et al. 2021	na	0	0	0	0	0	0	0	0	0	0	Brodie et al. 2021
Chaerephon_bregullae	Chiroptera	Molossidae	Chaerephon	bregullae	Fijian Free-tailed Bat	Nocturnal	Nocturnal	1	19.9	19.9	44	EN	Decreasing	Brodie et al. 2021	na	0	1	0	0	0	0	0	0	0	0	Brodie et al. 2021
Chaerephon_chapini	Chiroptera	Molossidae	Chaerephon	chapini	Long-crested Free-tailed Bat	Nocturnal	Nocturnal	1	10	10	44	LC	Stable	Handbook of Mammals of the World	na	0	0	0	0	0	0	0	0	0	0	Brodie et al. 2021
Chaerephon_gallagheri	Chiroptera	Molossidae	Chaerephon	gallagheri	Gallagher's Wrinkle-lipped Bat	Nocturnal	Nocturnal	1	10.2	10.2	44	DD	Unknown	Handbook of Mammals of the World	na	0	0	0	0	0	0	0	0	0	0	Brodie et al. 2021
Chaerephon_jobensis	Chiroptera	Molossidae	Chaerephon	jobensis	Greater Northern Free-tailed Bat	Nocturnal	Nocturnal	1	16.9	16.9	44	LC	Stable	Brodie et al. 2021	na	0	0	0	0	0	0	0	0	0	0	Brodie et al. 2021
Chaerephon_jobimena	Chiroptera	Molossidae	Chaerephon	jobimena	Black And Red Free-tailed Bat	Nocturnal	Nocturnal	1	14.3	14.3	44	LC	Stable	Handbook of Mammals of the World	na	1	0	0	0	0	0	0	0	0	0	Brodie et al. 2021
Chaerephon_johorensis	Chiroptera	Molossidae	Chaerephon	johorensis	Northern Free-tailed Bat	Nocturnal	Nocturnal	1	20	20	44	VU	Decreasing	Brodie et al. 2021	na	1	0	0	0	0	0	0	0	0	0	Brodie et al. 2021
Chaerephon_major	Chiroptera	Molossidae	Chaerephon	major	Large Wrinkle-lipped Bat	Nocturnal	Nocturnal	1	14.8	14.8	44	LC	Stable	Brodie et al. 2021	na	0	0	0	0	0	0	0	0	0	0	Brodie et al. 2021
Chaerephon_nigeriae	Chiroptera	Molossidae	Chaerephon	nigeriae	Nigerian Free-tailed Bat	Nocturnal	Nocturnal	1	19.8	19.8	44	LC	Unknown	Handbook of Mammals of the World	na	0	0	0	0	0	0	0	0	0	0	Brodie et al. 2021
Chaerephon_plicatus	Chiroptera	Molossidae	Chaerephon	plicatus	Wrinkle-lipped Free-tailed Bat	Nocturnal	Nocturnal	1	17.1	17.1	44	LC	Decreasing	Handbook of Mammals of the World	na	1	0	1	0	0	0	0	0	0	0	Brodie et al. 2021
Chaerephon_pumilus	Chiroptera	Molossidae	Chaerephon	pumilus	Little Free-tailed Bat	Nocturnal	Nocturnal	1	11.3	11.3	44	LC	Unknown	Handbook of Mammals of the World	na	0	0	0	0	0	0	0	0	0	0	Brodie et al. 2021
Chaerephon_russatus	Chiroptera	Molossidae	Chaerephon	russatus	Russet Wrinkle-lipped Bat	Nocturnal	Nocturnal	1	16.5	16.5	44	DD	Unknown	Handbook of Mammals of the World	na	0	0	0	0	0	0	0	0	0	0	Brodie et al. 2021
Chaerephon_solomonis	Chiroptera	Molossidae	Chaerephon	solomonis	Solomons Free-tailed Bat	Nocturnal	Nocturnal	1	12.3	12.3	44	LC	Unknown	Handbook of Mammals of the World	na	0	0	0	0	0	0	0	0	0	0	Brodie et al. 2021
Chaerephon_tomensis	Chiroptera	Molossidae	Chaerephon	tomensis	Sa Free-tailed Bat	Nocturnal	Nocturnal	1	7.1	7.1	44	EN	Decreasing	Brodie et al. 2021	na	1	0	0	0	0	0	0	0	0	0	Brodie et al. 2021
Chaetocauda_sichuanensis	Rodentia	Gliridae	Chaetocauda	sichuanensis	Sichuan Dormouse	Nocturnal	Nocturnal	1	30.3	30.3	44	DD	Decreasing	Bland et al. 2015	na	1	0	0	0	0	0	0	0	0	0	Brodie et al. 2021
Chaetodipus_arenarius	Rodentia	Heteromyidae	Chaetodipus	arenarius	Little Desert Pocket Mouse	Nocturnal	Nocturnal	1	23	23	44	LC	Decreasing	Handbook of Mammals of the World	na	0	0	0	0	1	0	0	0	0	0	Brodie et al. 2021
Chaetodipus_artus	Rodentia	Heteromyidae	Chaetodipus	artus	Narrow-skulled Pocket Mouse	Nocturnal	Nocturnal	1	20	20	1	LC	Stable	Brodie et al. 2021	na	0	0	0	0	0	0	0	0	0	0	Brodie et al. 2021
Chaetodipus_baileyi	Rodentia	Heteromyidae	Chaetodipus	baileyi	Bailey's Pocket Mouse	Nocturnal	Nocturnal	1	26.4	26.4	44	LC	Stable	Brodie et al. 2021	na	0	0	0	0	0	0	0	0	0	0	Brodie et al. 2021
Chaetodipus_californicus	Rodentia	Heteromyidae	Chaetodipus	californicus	California Pocket Mouse	Nocturnal	Nocturnal	1	22	22	44	LC	Stable	Brodie et al. 2021	na	0	0	0	0	0	0	0	0	0	0	Brodie et al. 2021
Chaetodipus_eremicus	Rodentia	Heteromyidae	Chaetodipus	eremicus	Chihuahuan Desert Pocket Mouse	Nocturnal	Nocturnal	1	19	19	44	LC	Unknown	Handbook of Mammals of the World	na	0	0	0	0	0	0	0	0	0	0	Brodie et al. 2021
Chaetodipus_fallax	Rodentia	Heteromyidae	Chaetodipus	fallax	San Diego Pocket Mouse	Nocturnal	Nocturnal	1	18.7	18.7	44	LC	Unknown	Handbook of Mammals of the World	na	0	0	0	0	0	0	0	0	0	0	Brodie et al. 2021
Chaetodipus_formosus	Rodentia	Heteromyidae	Chaetodipus	formosus	Long-tailed Pocket Mouse	Nocturnal	Nocturnal	1	19.5	19.5	44	LC	Stable	Brodie et al. 2021	na	0	0	0	0	0	0	0	0	0	0	Brodie et al. 2021
Chaetodipus_goldmani	Rodentia	Heteromyidae	Chaetodipus	goldmani	Goldman's Pocket Mouse	Nocturnal	Nocturnal	1	23	23	44	NT	Decreasing	Brodie et al. 2021	na	1	0	1	0	0	1	0	0	0	0	Brodie et al. 2021
Chaetodipus_hispidus	Rodentia	Heteromyidae	Chaetodipus	hispidus	Hispid Pocket Mouse	Nocturnal	Nocturnal	1	32	32	44	LC	Stable	Brodie et al. 2021	na	0	0	0	0	0	0	0	0	0	0	Brodie et al. 2021
Chaetodipus_intermedius	Rodentia	Heteromyidae	Chaetodipus	intermedius	Rock Pocket Mouse	Nocturnal	Nocturnal	1	16.5	16.5	44	LC	Stable	Brodie et al. 2021	na	0	0	0	0	0	0	0	0	0	0	Brodie et al. 2021
Chaetodipus_lineatus	Rodentia	Heteromyidae	Chaetodipus	lineatus	Lined Pocket Gopher	Nocturnal	Nocturnal	1	23	23	44	DD	Decreasing	Bland et al. 2015	na	1	0	0	0	0	0	0	0	0	0	IUCN Red List
Chaetodipus_nelsoni	Rodentia	Heteromyidae	Chaetodipus	nelsoni	Nelson's Pocket Mouse	Nocturnal	Nocturnal	1	15.8	15.8	44	LC	Stable	Brodie et al. 2021	na	0	0	0	0	0	0	0	0	0	0	Brodie et al. 2021
Chaetodipus_penicillatus	Rodentia	Heteromyidae	Chaetodipus	penicillatus	Desert Pocket Mouse	Nocturnal	Nocturnal	1	16.9	16.9	44	LC	Stable	Brodie et al. 2021	na	0	0	0	0	0	0	0	0	0	0	Brodie et al. 2021
Chaetodipus_pernix	Rodentia	Heteromyidae	Chaetodipus	pernix	Sinaloan Pocket Mouse	Nocturnal	Nocturnal	1	17	17	44	LC	Stable	Brodie et al. 2021	na	0	0	0	0	0	0	0	0	0	0	Brodie et al. 2021
Chaetodipus_rudinoris	Rodentia	Heteromyidae	Chaetodipus	rudinoris	Baja Pocket Mouse	Nocturnal	Nocturnal	1	26	26	1	LC	Stable	Brodie et al. 2021	na	0	0	0	0	0	0	0	0	0	0	Brodie et al. 2021
Chaetodipus_spinatus	Rodentia	Heteromyidae	Chaetodipus	spinatus	Spiny Pocket Mouse	Nocturnal	Nocturnal	1	16.4	16.4	44	LC	Decreasing	Handbook of Mammals of the World	na	0	0	0	0	1	0	0	0	0	0	Brodie et al. 2021
Chaetomys_subspinosus	Rodentia	Erethizontidae	Chaetomys	subspinosus	Bristle-spined Rat	Nocturnal	Nocturnal	1	1300	1300	44	VU	Decreasing	Brodie et al. 2021	na	1	1	0	0	0	0	0	0	0	0	Brodie et al. 2021
Chaetophractus_vellerosus	Cingulata	CingulataFam	Chaetophractus	vellerosus	Screaming Hairy Armadillo	Diurnal	Diurnal	1	1030	1030	44	LC	Stable	Brodie et al. 2021	na	0	0	0	0	0	0	0	0	0	0	Brodie et al. 2021
Chaetophractus_villosus	Cingulata	CingulataFam	Chaetophractus	villosus	Large Hairy Armadillo	Nocturnal	Nocturnal	1	4540	4540	44	LC	Stable	Brodie et al. 2021	na	0	0	0	0	0	0	0	0	0	0	Brodie et al. 2021
Chalinolobus_dwyeri	Chiroptera	Vespertilionidae	Chalinolobus	dwyeri	Large-eared Pied Bat	Nocturnal	Nocturnal	1	9	9	44	NT	Decreasing	Brodie et al. 2021	na	1	0	0	0	0	0	0	0	0	0	Brodie et al. 2021
Chalinolobus_gouldii	Chiroptera	Vespertilionidae	Chalinolobus	gouldii	Gould's Wattled Bat	Nocturnal	Nocturnal	1	14.5	14.5	44	LC	Stable	Brodie et al. 2021	na	0	0	0	0	0	0	0	0	0	0	Brodie et al. 2021
Chalinolobus_morio	Chiroptera	Vespertilionidae	Chalinolobus	morio	Chocolate Wattled Bat	Nocturnal	Nocturnal	1	8.8	8.8	44	LC	Stable	Brodie et al. 2021	na	0	0	0	0	0	0	0	0	0	0	Brodie et al. 2021
Chalinolobus_neocaledonicus	Chiroptera	Vespertilionidae	Chalinolobus	neocaledonicus	New Caledonia Wattled Bat	Nocturnal	Nocturnal	1	11.9	11.9	44	EN	Decreasing	Brodie et al. 2021	na	0	0	1	0	0	0	0	0	0	0	Brodie et al. 2021
Chalinolobus_nigrogriseus	Chiroptera	Vespertilionidae	Chalinolobus	nigrogriseus	Hoary Wattled Bat	Nocturnal	Nocturnal	1	8.8	8.8	44	LC	Stable	Brodie et al. 2021	na	0	0	0	0	0	0	0	0	0	0	Brodie et al. 2021
Chalinolobus_picatus	Chiroptera	Vespertilionidae	Chalinolobus	picatus	Little Pied Bat	Nocturnal	Nocturnal	1	5.1	5.1	44	NT	Decreasing	Brodie et al. 2021	na	1	0	0	0	0	0	0	0	0	0	The Handbook of Mammals of the World
Chalinolobus_tuberculatus	Chiroptera	Vespertilionidae	Chalinolobus	tuberculatus	New Zealand Long-tailed Bat	Nocturnal	Nocturnal	1	8.5	8.5	44	VU	Decreasing	Brodie et al. 2021	na	1	0	0	0	1	0	0	0	0	0	Brodie et al. 2021
Cheirogaleus_crossleyi	Primates	Cheirogaleidae	Cheirogaleus	crossleyi	Furry-eared Dwarf Lemur	Nocturnal	Nocturnal	1	375	375	44	DD	Decreasing	Brodie et al. 2021	na	1	0	0	0	0	0	0	0	0	0	Brodie et al. 2021
Cheirogaleus_major	Primates	Cheirogaleidae	Cheirogaleus	major	Geoffroy's Dwarf Lemur	Nocturnal	Nocturnal	1	450	450	44	DD	Stable	Jetz & Freckleton 2015	na	0	0	0	0	0	0	0	0	0	0	Brodie et al. 2021
Cheirogaleus_medius	Primates	Cheirogaleidae	Cheirogaleus	medius	Western Fat-tailed Dwarf Lemur	Nocturnal	Nocturnal	1	181	181	44	LC	Decreasing	Brodie et al. 2021	na	1	0	0	0	0	0	0	0	0	0	Brodie et al. 2021
Cheirogaleus_minusculus	Primates	Cheirogaleidae	Cheirogaleus	minusculus	Lesser Iron-grey Dwarf Lemur	Nocturnal	Nocturnal	1	199.9	199.9	44	DD	Decreasing	Brodie et al. 2021	na	1	0	0	0	0	0	0	0	0	0	Brodie et al. 2021
Cheirogaleus_sibreei	Primates	Cheirogaleidae	Cheirogaleus	sibreei	Sibree's Dwarf Lemur	Nocturnal	Nocturnal	1	285.5	285.5	44	CR	Decreasing	Brodie et al. 2021	na	1	0	0	0	0	0	0	0	0	0	Brodie et al. 2021
Cheiromeles_parvidens	Chiroptera	Molossidae	Cheiromeles	parvidens	Lesser Naked Bat	Nocturnal	Nocturnal	1	114.6	114.6	44	LC	Decreasing	Handbook of Mammals of the World	na	1	1	0	0	0	0	0	0	0	0	Brodie et al. 2021
Cheiromeles_torquatus	Chiroptera	Molossidae	Cheiromeles	torquatus	Greater Naked Bat	Nocturnal	Nocturnal	1	163.5	163.5	44	LC	Decreasing	Handbook of Mammals of the World	na	1	1	1	0	0	0	0	0	0	0	Brodie et al. 2021
Chelemys_macronyx	Rodentia	Cricetidae	Chelemys	macronyx	Andean Long-clawed Mouse	Nocturnal	Nocturnal	1	73.3	73.3	44	LC	Decreasing	Handbook of Mammals of the World	na	1	0	0	0	0	0	0	0	0	0	Brodie et al. 2021
Chelemys_megalonyx	Rodentia	Cricetidae	Chelemys	megalonyx	Large Long-clawed Mouse	Cathemeral	Cathemeral	1	50.8	50.8	44	NT	Decreasing	Brodie et al. 2021	na	1	0	0	0	0	0	0	0	0	0	Brodie et al. 2021
Chibchanomys_orcesi	Rodentia	Cricetidae	Chibchanomys	orcesi	Las Cajas Ichthyomyine	Nocturnal	Nocturnal	1	37.5	37.5	44	DD	Unknown	Handbook of Mammals of the World	na	0	0	0	0	0	0	0	0	0	0	Brodie et al. 2021
Chibchanomys_trichotis	Rodentia	Cricetidae	Chibchanomys	trichotis	Chibchan Water Mouse	Nocturnal	Nocturnal	1	50	50	44	DD	Decreasing	Jetz & Freckleton 2015	na	1	0	0	0	0	0	0	0	0	0	The Handbook of Mammals of the World
Chilomys_instans	Rodentia	Cricetidae	Chilomys	instans	Colombian Forest Mouse	Nocturnal	Nocturnal	1	19	19	44	LC	Stable	Brodie et al. 2021	na	0	0	0	0	0	0	0	0	0	0	Brodie et al. 2021
Chilonatalus_micropus	Chiroptera	Natalidae	Chilonatalus	micropus	Cuban Lesser Funnel-eared Bat	Nocturnal	Nocturnal	1	3.5	3.5	44	NT	Decreasing	Brodie et al. 2021	na	1	0	0	0	0	0	0	0	0	0	Brodie et al. 2021
Chilonatalus_tumidifrons	Chiroptera	Natalidae	Chilonatalus	tumidifrons	Bahamian Lesser Funnel-eared Bat	Nocturnal	Nocturnal	1	3.3	3.3	44	NT	Decreasing	Brodie et al. 2021	na	1	0	0	1	0	0	0	0	0	0	Brodie et al. 2021
Chimarrogale_hantu	Eulipotyphla	Soricidae	Chimarrogale	hantu	Malayan Water Shrew	Diurnal	Diurnal	1	55	55	44	NT	Decreasing	Brodie et al. 2021	na	1	0	0	0	0	0	0	0	0	0	Brodie et al. 2021
Chimarrogale_himalayica	Eulipotyphla	Soricidae	Chimarrogale	himalayica	Himalayan Water Shrew	Nocturnal	Nocturnal	1	34.8	34.8	44	LC	Stable	Handbook of Mammals of the World	na	0	0	0	0	0	0	0	0	0	0	Brodie et al. 2021
Chimarrogale_phaeura	Eulipotyphla	Soricidae	Chimarrogale	phaeura	Bornean Water Shrew	Nocturnal	Nocturnal	1	NA	32	Imputed	EN	Decreasing	Brodie et al. 2021	na	1	0	0	0	0	0	0	0	0	0	Brodie et al. 2021
Chimarrogale_platycephalus	Eulipotyphla	Soricidae	Chimarrogale	platycephalus	Japanese Water Shrew	Cathemeral	Cathemeral	1	32	32	44	LC	Decreasing	Brodie et al. 2021	na	1	0	0	1	0	0	0	0	0	0	The Handbook of Mammals of the World
Chimarrogale_styani	Eulipotyphla	Soricidae	Chimarrogale	styani	Chinese Water Shrew	Nocturnal	Nocturnal	1	25.8	25.8	44	LC	Stable	Handbook of Mammals of the World	na	0	0	0	0	0	0	0	0	0	0	Brodie et al. 2021
Chinchilla_chinchilla	Rodentia	Chinchillidae	Chinchilla	chinchilla	Short-tailed Chinchilla	Nocturnal	Nocturnal	1	500	500	44	EN	Decreasing	Brodie et al. 2021	na	1	0	0	0	0	0	0	0	0	0	Brodie et al. 2021
Chinchilla_lanigera	Rodentia	Chinchillidae	Chinchilla	lanigera	Long-tailed Chinchilla	Nocturnal	Nocturnal	1	417	417	44	EN	Decreasing	Brodie et al. 2021	na	1	1	0	0	0	0	0	0	0	0	Brodie et al. 2021
Chinchillula_sahamae	Rodentia	Cricetidae	Chinchillula	sahamae	Altiplano Chincilla Mouse	Nocturnal	Nocturnal	1	169.8	169.8	44	LC	Stable	Brodie et al. 2021	na	0	0	0	0	0	0	0	0	0	0	Brodie et al. 2021
Chionomys_gud	Rodentia	Cricetidae	Chionomys	gud	Gudaurskaya Polyovka	Cathemeral	Cathemeral	1	93.5	93.5	44	LC	Unknown	Handbook of Mammals of the World	na	0	0	0	0	0	0	0	0	0	0	Brodie et al. 2021
Chionomys_nivalis	Rodentia	Cricetidae	Chionomys	nivalis	European Snow Vole	Cathemeral	Cathemeral	1	54	54	44	LC	Stable	Brodie et al. 2021	na	0	0	0	0	0	0	0	0	0	0	Brodie et al. 2021
Chionomys_roberti	Rodentia	Cricetidae	Chionomys	roberti	Robert's Snow Vole	Nocturnal	Nocturnal	1	93.5	93.5	44	LC	Stable	Handbook of Mammals of the World	na	0	0	0	0	0	0	0	0	0	0	Brodie et al. 2021
Chiroderma_doriae	Chiroptera	Phyllostomidae	Chiroderma	doriae	Brazilian Big-eyed Bat	Nocturnal	Nocturnal	1	19.9	19.9	44	LC	Stable	Handbook of Mammals of the World	na	1	0	0	0	0	0	0	0	0	0	Brodie et al. 2021
Chiroderma_improvisum	Chiroptera	Phyllostomidae	Chiroderma	improvisum	Guadeloupean Big-eyed Bat	Nocturnal	Nocturnal	1	35	35	44	EN	Decreasing	Estimated based on 'Vu' or higher IUCN status	na	1	0	0	0	0	0	0	0	0	0	Brodie et al. 2021
Chiroderma_salvini	Chiroptera	Phyllostomidae	Chiroderma	salvini	Salvin's Big-eyed Bat	Nocturnal	Nocturnal	1	25.5	25.5	44	LC	Stable	Brodie et al. 2021	na	0	0	0	0	0	0	0	0	0	0	Brodie et al. 2021
Chiroderma_trinitatum	Chiroptera	Phyllostomidae	Chiroderma	trinitatum	Little Big-eyed Bat	Nocturnal	Nocturnal	1	13.7	13.7	44	LC	Stable	Handbook of Mammals of the World	na	0	0	0	0	0	0	0	0	0	0	Brodie et al. 2021
Chiroderma_villosum	Chiroptera	Phyllostomidae	Chiroderma	villosum	Hairy Big-eyed Bat	Nocturnal	Nocturnal	1	23.1	23.1	44	LC	Stable	Brodie et al. 2021	na	0	0	0	0	0	0	0	0	0	0	Brodie et al. 2021
Chiromyscus_chiropus	Rodentia	Muridae	Chiromyscus	chiropus	Indochinese Chiromyscus	Nocturnal	Nocturnal	1	77.8	77.8	44	LC	Stable	Brodie et al. 2021	na	0	0	0	0	0	0	0	0	0	0	Brodie et al. 2021
Chironax_melanocephalus	Chiroptera	Pteropodidae	Chironax	melanocephalus	Black-capped Fruit Bat	Nocturnal	Nocturnal	1	16.7	16.7	44	LC	Stable	Handbook of Mammals of the World	na	1	0	0	0	0	0	0	0	0	0	Brodie et al. 2021
Chironectes_minimus	Didelphimorphia	Didelphidae	Chironectes	minimus	Water Opossum	Nocturnal	Nocturnal	1	946	946	44	LC	Decreasing	Brodie et al. 2021	na	1	0	0	0	0	0	0	0	0	0	The Handbook of Mammals of the World
Chiropodomys_calamianensis	Rodentia	Muridae	Chiropodomys	calamianensis	Palawan Pencil-tailed Tree Mouse	Nocturnal	Nocturnal	1	40.5	40.5	44	DD	Decreasing	Bland et al. 2015	na	1	0	0	0	0	0	0	0	0	0	The Handbook of Mammals of the World
Chiropodomys_gliroides	Rodentia	Muridae	Chiropodomys	gliroides	Indomalayan Pencil-tailed Tree Mouse	Nocturnal	Nocturnal	1	21.5	21.5	44	LC	Stable	Brodie et al. 2021	na	0	0	0	0	0	0	0	0	0	0	Brodie et al. 2021
Chiropodomys_karlkoopmani	Rodentia	Muridae	Chiropodomys	karlkoopmani	Koopmans Pencil-tailed Tree Mouse	Nocturnal	Nocturnal	1	29.1	29.1	44	VU	Decreasing	Brodie et al. 2021	na	1	0	0	0	0	0	0	0	0	0	Brodie et al. 2021
Chiropodomys_major	Rodentia	Muridae	Chiropodomys	major	Greater Pencil-tailed Tree Mouse	Nocturnal	Nocturnal	1	42	42	44	DD	Decreasing	Bland et al. 2015	na	1	0	0	0	0	0	0	0	0	0	Brodie et al. 2021
Chiropodomys_muroides	Rodentia	Muridae	Chiropodomys	muroides	Gray-bellied Pencil-tailed Tree Mouse	Nocturnal	Nocturnal	1	16.4	16.4	44	DD	Stable	Bland et al. 2015	na	1	0	0	0	0	0	0	0	0	0	Brodie et al. 2021
Chiropodomys_pusillus	Rodentia	Muridae	Chiropodomys	pusillus	Lesser Pencil-tailed Tree Mouse	Nocturnal	Nocturnal	1	21.5	21.5	44	DD	Stable	Bland et al. 2015	na	0	0	0	0	0	0	0	0	0	0	Brodie et al. 2021
Chiropotes_albinasus	Primates	Pitheciidae	Chiropotes	albinasus	White-nosed Saki	Diurnal	Diurnal	1	2900	2900	44	EN	Decreasing	Brodie et al. 2021	na	1	0	0	0	0	0	0	0	0	0	Brodie et al. 2021
Chiropotes_chiropotes	Primates	Pitheciidae	Chiropotes	chiropotes	Bearded Saki	Diurnal	Diurnal	1	3174	3174	44	LC	Stable	Brodie et al. 2021	na	0	0	0	0	0	0	0	0	0	0	Brodie et al. 2021
Chiropotes_satanas	Primates	Pitheciidae	Chiropotes	satanas	Black Bearded Saki	Diurnal	Diurnal	1	3000	3000	44	CR	Decreasing	Brodie et al. 2021	na	1	1	0	0	0	0	0	0	0	0	Brodie et al. 2021
Chiropotes_utahickae	Primates	Pitheciidae	Chiropotes	utahickae	Uta Hicks Bearded Saki	Diurnal	Diurnal	1	2784.7	2784.7	44	EN	Decreasing	Brodie et al. 2021	na	1	1	0	0	0	0	0	0	0	0	Brodie et al. 2021
Chiruromys_forbesi	Rodentia	Muridae	Chiruromys	forbesi	Forbes's Tree Mouse	Nocturnal	Nocturnal	1	105.2	105.2	44	LC	Stable	Brodie et al. 2021	na	0	0	0	0	0	0	0	0	0	0	Brodie et al. 2021
Chiruromys_lamia	Rodentia	Muridae	Chiruromys	lamia	Broad-headed Tree Mouse	Nocturnal	Nocturnal	1	47.2	47.2	44	LC	Stable	Handbook of Mammals of the World	na	0	0	0	0	0	0	0	0	0	0	Brodie et al. 2021
Chiruromys_vates	Rodentia	Muridae	Chiruromys	vates	Lesser Tree Mouse	Nocturnal	Nocturnal	1	45.6	45.6	44	LC	Stable	Brodie et al. 2021	na	0	0	0	0	0	0	0	0	0	0	Brodie et al. 2021
Chlorocebus_aethiops	Primates	Cercopithecidae	Chlorocebus	aethiops	Grivet Monkey	Diurnal	Diurnal	1	3975	3975	44	LC	Stable	Brodie et al. 2021	na	0	0	0	0	0	0	0	0	0	0	Brodie et al. 2021
Chlorocebus_cynosuros	Primates	Cercopithecidae	Chlorocebus	cynosuros	Malbrouck Monkey	Diurnal	Diurnal	1	3975	3975	44	LC	Stable	Brodie et al. 2021	na	0	0	0	0	0	0	0	0	0	0	Brodie et al. 2021
Chlorocebus_djamdjamensis	Primates	Cercopithecidae	Chlorocebus	djamdjamensis	Bale Monkey	Diurnal	Diurnal	1	3975	3975	44	VU	Decreasing	Brodie et al. 2021	na	1	0	0	0	0	0	0	0	0	0	Brodie et al. 2021
Chlorocebus_pygerythrus	Primates	Cercopithecidae	Chlorocebus	pygerythrus	Vervet Monkey	Diurnal	Diurnal	1	3975	3975	44	LC	Stable	Brodie et al. 2021	na	0	0	0	0	0	0	0	0	0	0	Brodie et al. 2021
Chlorocebus_sabaeus	Primates	Cercopithecidae	Chlorocebus	sabaeus	Green Monkey	Diurnal	Diurnal	1	3975	3975	44	LC	Stable	Brodie et al. 2021	na	0	0	0	0	0	0	0	0	0	0	Brodie et al. 2021
Chlorocebus_tantalus	Primates	Cercopithecidae	Chlorocebus	tantalus	Tantalus Monkey	Diurnal	Diurnal	1	4650	4650	44	LC	Stable	Brodie et al. 2021	na	0	0	0	0	0	0	0	0	0	0	Brodie et al. 2021
Chodsigoa_caovansunga	Eulipotyphla	Soricidae	Chodsigoa	caovansunga	Van Sung's Shrew	Nocturnal	Nocturnal	1	6	6	44	DD	Decreasing	Bland et al. 2015	na	1	0	0	0	0	0	0	0	0	0	The Handbook of Mammals of the World
Chodsigoa_hypsibia	Eulipotyphla	Soricidae	Chodsigoa	hypsibia	De Winton's Shrew	Nocturnal	Nocturnal	1	15.2	15.2	44	LC	Stable	Handbook of Mammals of the World	na	0	0	0	0	0	0	0	0	0	0	Brodie et al. 2021
Chodsigoa_lamula	Eulipotyphla	Soricidae	Chodsigoa	lamula	Lamulate Shrew	Nocturnal	Nocturnal	1	7.8	7.8	44	LC	Unknown	Handbook of Mammals of the World	na	0	0	0	0	0	0	0	0	0	0	Brodie et al. 2021
Chodsigoa_parca	Eulipotyphla	Soricidae	Chodsigoa	parca	Lowe's Shrew	Nocturnal	Nocturnal	1	11.1	11.1	44	LC	Stable	Handbook of Mammals of the World	na	0	0	0	0	0	0	0	0	0	0	Brodie et al. 2021
Chodsigoa_parva	Eulipotyphla	Soricidae	Chodsigoa	parva	Pygmy Brown-toothed Shrew	Cathemeral	Cathemeral	1	3.5	3.5	44	DD	Unknown	Handbook of Mammals of the World	na	0	0	0	0	0	0	0	0	0	0	Brodie et al. 2021
Chodsigoa_salenskii	Eulipotyphla	Soricidae	Chodsigoa	salenskii	Salenski's Shrew	Nocturnal	Nocturnal	1	5.5	5.5	44	DD	Decreasing	Jetz & Freckleton 2015	na	1	0	0	0	0	0	0	0	0	0	The Handbook of Mammals of the World
Chodsigoa_smithii	Eulipotyphla	Soricidae	Chodsigoa	smithii	Smith's Shrew	Nocturnal	Nocturnal	1	14.4	14.4	44	NT	Decreasing	Brodie et al. 2021	na	1	0	0	0	0	0	0	0	0	0	Brodie et al. 2021
Chodsigoa_sodalis	Eulipotyphla	Soricidae	Chodsigoa	sodalis	Lesser Taiwanese Shrew	Nocturnal	Nocturnal	1	4.9	4.9	44	DD	Decreasing	Bland et al. 2015	na	1	0	0	0	0	0	0	0	0	0	Brodie et al. 2021
Choeroniscus_godmani	Chiroptera	Phyllostomidae	Choeroniscus	godmani	Godman's Long-tailed Bat	Nocturnal	Nocturnal	1	7.9	7.9	44	LC	Stable	Handbook of Mammals of the World	na	0	0	0	0	0	0	0	0	0	0	Brodie et al. 2021
Choeroniscus_minor	Chiroptera	Phyllostomidae	Choeroniscus	minor	Lesser Long-tailed Bat	Nocturnal	Nocturnal	1	8.7	8.7	44	LC	Stable	Handbook of Mammals of the World	na	0	0	0	0	0	0	0	0	0	0	Brodie et al. 2021
Choeroniscus_periosus	Chiroptera	Phyllostomidae	Choeroniscus	periosus	Greater Long-tailed Bat	Nocturnal	Nocturnal	1	10.5	10.5	44	VU	Decreasing	Estimated based on 'Vu' or higher IUCN status	na	1	0	0	0	0	0	0	0	0	0	Brodie et al. 2021
Choeronycteris_mexicana	Chiroptera	Phyllostomidae	Choeronycteris	mexicana	Mexican Long-tongued Bat	Nocturnal	Nocturnal	1	16.6	16.6	44	NT	Decreasing	Estimated based on 'Vu' or higher IUCN status	na	1	0	0	0	0	0	0	0	0	0	Brodie et al. 2021
Choeropsis_liberiensis	Cetartiodactyla	Hippopotamidae	Choeropsis	liberiensis	Pygmy Hippopotamus	Nocturnal	Nocturnal	1	235001	235001	44	EN	Decreasing	Brodie et al. 2021	na	1	0	0	0	0	0	0	0	0	0	Brodie et al. 2021
Choloepus_didactylus	Pilosa	Megalonychidae	Choloepus	didactylus	Linnaeus's Two-toed Sloth	Nocturnal	Nocturnal	1	5160	5160	44	LC	Stable	Handbook of Mammals of the World	na	0	0	0	0	0	0	0	0	0	0	Brodie et al. 2021
Choloepus_hoffmanni	Pilosa	Megalonychidae	Choloepus	hoffmanni	Hoffmann's Two-toed Sloth	Nocturnal	Nocturnal	1	4750	4750	44	LC	Stable	Handbook of Mammals of the World	na	0	0	0	0	0	0	0	0	0	0	Brodie et al. 2021
Chrotogale_owstoni	Carnivora	Viverridae	Chrotogale	owstoni	Owston's Civet	Nocturnal	Nocturnal	1	3250	3250	44	EN	Decreasing	Brodie et al. 2021	na	1	1	0	0	0	0	0	0	0	0	Brodie et al. 2021
Chrotomys_gonzalesi	Rodentia	Muridae	Chrotomys	gonzalesi	Isarog Chrotomys	Diurnal	Diurnal	1	140.2	140.2	44	NT	Decreasing	Brodie et al. 2021	na	1	0	0	0	0	0	0	0	0	0	The Handbook of Mammals of the World
Chrotomys_mindorensis	Rodentia	Muridae	Chrotomys	mindorensis	Lowland Chrotomys	Cathemeral	Cathemeral	1	179	179	44	NT	Decreasing	Estimated based on 'Vu' or higher IUCN status	na	1	0	0	0	0	0	0	0	0	0	The Handbook of Mammals of the World
Chrotomys_silaceus	Rodentia	Muridae	Chrotomys	silaceus	Blazed Luzon Chrotomys	Diurnal	Diurnal	1	84.1	84.1	44	LC	Unknown	Handbook of Mammals of the World	na	0	0	0	0	0	0	0	0	0	0	Brodie et al. 2021
Chrotomys_whiteheadi	Rodentia	Muridae	Chrotomys	whiteheadi	Montane Chrotomys	Cathemeral	Cathemeral	1	140.7	140.7	44	LC	Stable	Brodie et al. 2021	na	0	0	0	0	0	0	0	0	0	0	Brodie et al. 2021
Chrotopterus_auritus	Chiroptera	Phyllostomidae	Chrotopterus	auritus	Woolly False Vampire Bat	Nocturnal	Nocturnal	1	77.9	77.9	44	LC	Stable	Brodie et al. 2021	na	0	0	0	0	0	0	0	0	0	0	Brodie et al. 2021
Chrysocyon_brachyurus	Carnivora	Canidae	Chrysocyon	brachyurus	Maned Wolf	Cathemeral	Cathemeral	1	23249.8	23249.8	44	NT	Decreasing	Estimated based on 'Vu' or higher IUCN status	na	1	0	1	0	1	0	0	0	1	0	Brodie et al. 2021
Cistugo_lesueuri	Chiroptera	Cistugidae	Cistugo	lesueuri	Lesueur's Hairy Bat	Nocturnal	Nocturnal	1	6.4	6.4	44	LC	Decreasing	Brodie et al. 2021	na	1	0	0	0	0	0	0	0	0	0	The Handbook of Mammals of the World
Cistugo_seabrae	Chiroptera	Cistugidae	Cistugo	seabrae	Angolan Hairy Bat	Nocturnal	Nocturnal	1	5.4	5.4	44	LC	Stable	Handbook of Mammals of the World	na	0	0	0	0	0	0	0	0	0	0	Brodie et al. 2021
Civettictis_civetta	Carnivora	Viverridae	Civettictis	civetta	African Civet	Nocturnal	Nocturnal	1	12000	12000	44	LC	Stable	Handbook of Mammals of the World	na	0	1	0	0	0	0	0	0	0	0	Brodie et al. 2021
Cloeotis_percivali	Chiroptera	Hipposideridae	Cloeotis	percivali	Percival's Trident Bat	Nocturnal	Nocturnal	1	4.1	4.1	44	LC	Stable	Handbook of Mammals of the World	na	0	0	0	0	0	0	0	0	0	0	Brodie et al. 2021
Clyomys_laticeps	Rodentia	Echimyidae	Clyomys	laticeps	Broad-headed Spiny Rat	Diurnal	Diurnal	1	201	201	44	LC	Stable	Handbook of Mammals of the World	na	0	0	0	0	0	0	0	0	0	0	Brodie et al. 2021
Coccymys_albidens	Rodentia	Muridae	Coccymys	albidens	White-toothed Mouse	Nocturnal	Nocturnal	1	34.9	34.9	44	DD	Decreasing	Jetz & Freckleton 2015	na	1	0	0	0	0	0	0	0	0	0	The Handbook of Mammals of the World
Coccymys_ruemmleri	Rodentia	Muridae	Coccymys	ruemmleri	R‚Äö√Ñ√∂‚àö‚Ä†‚àö‚àÇ¬¨¬®‚Äö√†¬¥mmler's Mouse	Nocturnal	Nocturnal	1	29.7	29.7	44	LC	Unknown	Handbook of Mammals of the World	na	0	0	0	0	0	0	0	0	0	0	Brodie et al. 2021
Coelops_frithii	Chiroptera	Hipposideridae	Coelops	frithii	Tail-less Leaf-nosed Bat	Nocturnal	Nocturnal	1	7.4	7.4	44	LC	Stable	Handbook of Mammals of the World	na	0	0	0	0	0	0	0	0	0	0	Brodie et al. 2021
Coelops_robinsoni	Chiroptera	Hipposideridae	Coelops	robinsoni	Malayan Tailless Leaf-nosed Bat	Nocturnal	Nocturnal	1	6.5	6.5	44	VU	Decreasing	Brodie et al. 2021	na	1	0	0	0	0	0	0	0	0	0	The Handbook of Mammals of the World
Coendou_baturitensis	Rodentia	Erethizontidae	Coendou	baturitensis	Baturite Porcupine	NA	Nocturnal	Imputed	3500	3500	1	DD	Decreasing	Handbook of Mammals of the World	na	1	0	0	0	0	0	0	0	0	0	The Handbook of Mammals of the World
Coendou_bicolor	Rodentia	Erethizontidae	Coendou	bicolor	Bicolor-spined Porcupine	Nocturnal	Nocturnal	1	4050	4050	44	LC	Unknown	Handbook of Mammals of the World	na	0	0	0	0	0	0	0	0	0	0	Brodie et al. 2021
Coendou_ichillus	Rodentia	Erethizontidae	Coendou	ichillus	Western Amazonian dwarf porcupine	Nocturnal	Nocturnal	1	596.9	596.9	44	DD	Unknown	Handbook of Mammals of the World	na	0	0	0	0	0	0	0	0	0	0	Brodie et al. 2021
Coendou_insidiosus	Rodentia	Erethizontidae	Coendou	insidiosus	Bahia Hairy Dwarf Porcupine	Nocturnal	Nocturnal	1	1000	1000	44	LC	Stable	Handbook of Mammals of the World	na	0	0	0	0	0	0	0	0	0	0	Brodie et al. 2021
Coendou_melanurus	Rodentia	Erethizontidae	Coendou	melanurus	Black-tailed porcupine	NA	Nocturnal	Imputed	2050	2050	44	LC	Unknown	Handbook of Mammals of the World	na	0	0	0	0	0	0	0	0	0	0	Brodie et al. 2021
Coendou_mexicanus	Rodentia	Erethizontidae	Coendou	mexicanus	Mexican Hairy Dwarf Porcupine	Nocturnal	Nocturnal	1	2000	2000	44	LC	Unknown	Handbook of Mammals of the World	na	1	1	0	0	0	0	0	0	0	0	Brodie et al. 2021
Coendou_nycthemera	Rodentia	Erethizontidae	Coendou	nycthemera	Koopman's Porcupine	NA	Nocturnal	Imputed	3000	3000	44	DD	Stable	Bland et al. 2015	na	0	0	0	0	0	0	0	0	0	0	Brodie et al. 2021
Coendou_prehensilis	Rodentia	Erethizontidae	Coendou	prehensilis	Brazilian Porcupine	Nocturnal	Nocturnal	1	4400	4400	44	LC	Stable	Brodie et al. 2021	na	0	0	0	0	0	0	0	0	0	0	Brodie et al. 2021
Coendou_pruinosus	Rodentia	Erethizontidae	Coendou	pruinosus	Frosted porcupine	NA	Nocturnal	Imputed	1230.6	1230.6	44	LC	Decreasing	Handbook of Mammals of the World	na	1	0	0	0	0	0	0	0	0	0	Brodie et al. 2021
Coendou_quichua	Rodentia	Erethizontidae	Coendou	quichua	Quichua porcupine	Nocturnal	Nocturnal	1	2133.1	2133.1	44	DD	Decreasing	Brodie et al. 2021	na	1	0	0	0	0	0	0	0	0	0	Brodie et al. 2021
Coendou_roosmalenorum	Rodentia	Erethizontidae	Coendou	roosmalenorum	Roosmalen's Porcupine	Nocturnal	Nocturnal	1	700	700	44	DD	Unknown	Handbook of Mammals of the World	na	0	0	0	0	0	0	0	0	0	0	Brodie et al. 2021
Coendou_rufescens	Rodentia	Erethizontidae	Coendou	rufescens	Stump-tailed Porcupine	NA	Nocturnal	Imputed	831.8	831.8	44	LC	Unknown	Handbook of Mammals of the World	na	0	0	0	0	0	0	0	0	0	0	Brodie et al. 2021
Coendou_spinosus	Rodentia	Erethizontidae	Coendou	spinosus	Spiny Tree Porcupine	Nocturnal	Nocturnal	2	750.8	750.8	44	LC	Unknown	Handbook of Mammals of the World	na	0	0	0	0	0	0	0	0	0	0	Brodie et al. 2021
Coendou_vestitus	Rodentia	Erethizontidae	Coendou	vestitus	Brown Hairy Dwarf Porcupine	Nocturnal	Nocturnal	2	736	736	44	DD	Decreasing	Brodie et al. 2021	na	1	0	0	0	0	0	0	0	0	0	Brodie et al. 2021
Coleura_afra	Chiroptera	Emballonuridae	Coleura	afra	African Sheath-tailed Bat	Nocturnal	Crepuscular	1	10.7	10.7	44	LC	Stable	Handbook of Mammals of the World	na	0	0	0	0	0	0	0	0	0	0	Brodie et al. 2021
Coleura_seychellensis	Chiroptera	Emballonuridae	Coleura	seychellensis	Seychelles Sheath-tailed Bat	Nocturnal	Nocturnal	1	10.6	10.6	44	CR	Decreasing	Brodie et al. 2021	na	1	0	0	0	1	0	0	0	0	0	Brodie et al. 2021
Colobus_angolensis	Primates	Cercopithecidae	Colobus	angolensis	Angolan Colobus	Diurnal	Diurnal	1	14462.2	14462.2	44	LC	Decreasing	Handbook of Mammals of the World	na	1	1	0	0	0	0	0	0	0	0	Brodie et al. 2021
Colobus_guereza	Primates	Cercopithecidae	Colobus	guereza	Guereza	Diurnal	Diurnal	1	16498	16498	44	LC	Stable	Handbook of Mammals of the World	na	0	0	0	0	0	0	0	0	0	0	Brodie et al. 2021
Colobus_polykomos	Primates	Cercopithecidae	Colobus	polykomos	King Colobus	Diurnal	Diurnal	1	9089.6	9089.6	44	VU	Decreasing	Estimated based on 'Vu' or higher IUCN status	na	0	1	0	0	0	0	0	0	0	0	Brodie et al. 2021
Colobus_satanas	Primates	Cercopithecidae	Colobus	satanas	Black Colobus	Diurnal	Diurnal	1	11993.8	11993.8	44	VU	Decreasing	Brodie et al. 2021	na	1	1	0	0	0	0	0	0	0	0	Brodie et al. 2021
Colobus_vellerosus	Primates	Cercopithecidae	Colobus	vellerosus	White-thighed Colobus	Diurnal	Diurnal	1	11505.2	11505.2	44	VU	Decreasing	Estimated based on 'Vu' or higher IUCN status	na	0	1	0	0	0	0	0	0	0	0	Brodie et al. 2021
Colomys_goslingi	Rodentia	Muridae	Colomys	goslingi	African Wading Rat	Nocturnal	Nocturnal	1	62.5	62.5	44	LC	Stable	Brodie et al. 2021	na	0	0	0	0	0	0	0	0	0	0	Brodie et al. 2021
Condylura_cristata	Eulipotyphla	Talpidae	Condylura	cristata	Star-nosed Mole	Cathemeral	Cathemeral	1	84	84	44	LC	Stable	Brodie et al. 2021	na	0	0	0	0	0	0	0	0	0	0	Brodie et al. 2021
Conepatus_chinga	Carnivora	Mephitidae	Conepatus	chinga	Molina's Hog-nosed Skunk	Cathemeral	Cathemeral	1	1917.5	1917.5	44	LC	Decreasing	Brodie et al. 2021	na	1	0	0	0	0	0	0	0	0	0	Brodie et al. 2021
Conepatus_humboldtii	Carnivora	Mephitidae	Conepatus	humboldtii	Humboldt's Hog-nosed Skunk	Nocturnal	Nocturnal	1	328	328	44	LC	Stable	Brodie et al. 2021	na	0	0	0	0	0	0	0	0	0	0	Brodie et al. 2021
Conepatus_leuconotus	Carnivora	Mephitidae	Conepatus	leuconotus	American Hog-nosed Skunk	Nocturnal	Nocturnal	1	3500	3500	44	LC	Decreasing	Brodie et al. 2021	na	1	0	0	0	0	0	0	0	0	0	Brodie et al. 2021
Conepatus_semistriatus	Carnivora	Mephitidae	Conepatus	semistriatus	Striped Hog-nosed Skunk	Nocturnal	Nocturnal	1	1200	1200	44	LC	Stable	Handbook of Mammals of the World	na	0	0	0	0	0	0	0	0	0	0	Brodie et al. 2021
Congosorex_phillipsorum	Eulipotyphla	Soricidae	Congosorex	phillipsorum	Phillip's Congo Shrew	Nocturnal	Nocturnal	1	7.9	7.9	44	CR	Decreasing	Brodie et al. 2021	na	1	0	0	0	0	0	0	0	0	0	The Handbook of Mammals of the World
Congosorex_polli	Eulipotyphla	Soricidae	Congosorex	polli	Greater Congo Shrew	Cathemeral	Cathemeral	1	7.4	7.4	44	DD	Decreasing	Bland et al. 2015	na	1	0	0	0	0	0	0	0	0	0	The Handbook of Mammals of the World
Congosorex_verheyeni	Eulipotyphla	Soricidae	Congosorex	verheyeni	Lesser Congo Shrew	NA	Nocturnal	Imputed	7.1	7.1	44	LC	Unknown	Handbook of Mammals of the World	na	0	0	0	0	0	0	0	0	0	0	Brodie et al. 2021
Conilurus_penicillatus	Rodentia	Muridae	Conilurus	penicillatus	Brush-tailed Rabbit-rat	Nocturnal	Nocturnal	1	153.5	153.5	44	VU	Decreasing	Brodie et al. 2021	na	1	0	0	0	1	0	0	0	0	0	Brodie et al. 2021
Connochaetes_gnou	Cetartiodactyla	Bovidae	Connochaetes	gnou	Black Wildebeest	Cathemeral	Cathemeral	1	179999	179999	44	LC	Increasing	Brodie et al. 2021	na	0	0	0	0	0	0	0	0	0	0	Brodie et al. 2021
Connochaetes_taurinus	Cetartiodactyla	Bovidae	Connochaetes	taurinus	Common Wildebeest	Cathemeral	Cathemeral	1	179999	179999	44	LC	Stable	Brodie et al. 2021	na	1	1	0	0	0	0	0	0	1	0	Brodie et al. 2021
Cormura_brevirostris	Chiroptera	Emballonuridae	Cormura	brevirostris	Chestnut Sac-winged Bat	Nocturnal	Crepuscular	1	9.2	9.2	44	LC	Stable	Handbook of Mammals of the World	na	0	0	0	0	0	0	0	0	0	0	Brodie et al. 2021
Corynorhinus_mexicanus	Chiroptera	Vespertilionidae	Corynorhinus	mexicanus	Mexican Big-eared Bat	Nocturnal	Nocturnal	1	7.7	7.7	44	NT	Decreasing	Brodie et al. 2021	na	1	0	0	0	0	0	0	0	0	0	IUCN Red List
Corynorhinus_rafinesquii	Chiroptera	Vespertilionidae	Corynorhinus	rafinesquii	Rafinesque's Big-eared Bat	Nocturnal	Nocturnal	1	9.1	9.1	44	LC	Increasing	Brodie et al. 2021	na	0	0	0	0	0	0	0	0	0	0	Brodie et al. 2021
Corynorhinus_townsendii	Chiroptera	Vespertilionidae	Corynorhinus	townsendii	Townsend's Big-eared Bat	Nocturnal	Nocturnal	1	9.9	9.9	44	LC	Stable	Brodie et al. 2021	na	0	0	0	0	0	0	0	0	0	0	Brodie et al. 2021
Craseonycteris_thonglongyai	Chiroptera	Craseonycteridae	Craseonycteris	thonglongyai	Hog-nosed Bat	Nocturnal	Crepuscular	1	2.2	2.2	44	VU	Decreasing	Brodie et al. 2021	na	1	0	0	0	0	0	0	0	0	0	Brodie et al. 2021
Crateromys_heaneyi	Rodentia	Muridae	Crateromys	heaneyi	Panay Crateromys	Nocturnal	Nocturnal	1	994	994	44	EN	Decreasing	Brodie et al. 2021	na	1	0	0	0	0	0	0	0	0	0	Brodie et al. 2021
Crateromys_paulus	Rodentia	Muridae	Crateromys	paulus	Ilin Crateromys	Nocturnal	Nocturnal	1	314.8	314.8	44	DD	Decreasing	Jetz & Freckleton 2015	na	1	0	0	0	0	0	0	0	0	0	Brodie et al. 2021
Crateromys_schadenbergi	Rodentia	Muridae	Crateromys	schadenbergi	Luzon Crateromys	Nocturnal	Nocturnal	1	1050	1050	44	EN	Decreasing	Brodie et al. 2021	na	0	1	0	0	0	0	0	0	0	0	Brodie et al. 2021
Cremnomys_cutchicus	Rodentia	Muridae	Cremnomys	cutchicus	Cutch Rock-rat	Nocturnal	Nocturnal	1	59.8	59.8	44	LC	Stable	Brodie et al. 2021	na	0	0	0	0	0	0	0	0	0	0	Brodie et al. 2021
Cremnomys_elvira	Rodentia	Muridae	Cremnomys	elvira	Large Rock-rat	Nocturnal	Nocturnal	1	77.1	77.1	44	CR	Decreasing	Brodie et al. 2021	na	1	0	0	0	0	0	0	0	0	0	Brodie et al. 2021
Cricetomys_emini	Rodentia	Nesomyidae	Cricetomys	emini	Forest Giant Pouched Rat	Nocturnal	Nocturnal	1	1300	1300	44	LC	Stable	Brodie et al. 2021	na	0	0	0	0	0	0	0	0	0	0	Brodie et al. 2021
Cricetomys_gambianus	Rodentia	Nesomyidae	Cricetomys	gambianus	Gambian Rat	Nocturnal	Nocturnal	1	1271	1271	44	LC	Stable	Brodie et al. 2021	na	0	0	0	0	0	0	0	0	0	0	Brodie et al. 2021
Cricetulus_alticola	Rodentia	Cricetidae	Cricetulus	alticola	Tibetan Dwarf Hamster	Nocturnal	Nocturnal	1	35	35	44	LC	Decreasing	Handbook of Mammals of the World	na	1	0	0	0	0	0	0	0	0	0	Brodie et al. 2021
Cricetulus_barabensis	Rodentia	Cricetidae	Cricetulus	barabensis	Striped Dwarf Hamster	Nocturnal	Nocturnal	1	22.9	22.9	44	LC	Unknown	Handbook of Mammals of the World	na	0	0	0	0	0	0	0	0	0	0	Brodie et al. 2021
Cricetulus_kamensis	Rodentia	Cricetidae	Cricetulus	kamensis	Kam Dwarf Hamster	Cathemeral	Cathemeral	1	30	30	44	LC	Unknown	Handbook of Mammals of the World	na	0	0	0	0	0	0	0	0	0	0	Brodie et al. 2021
Cricetulus_lama	Rodentia	Cricetidae	Cricetulus	lama	Lama Dwarf Hamster	Cathemeral	Cathemeral	1	31.5	31.5	44	LC	Unknown	Handbook of Mammals of the World	na	0	0	0	0	0	0	0	0	0	0	Brodie et al. 2021
Cricetulus_longicaudatus	Rodentia	Cricetidae	Cricetulus	longicaudatus	Long-tailed Dwarf Hamster	Nocturnal	Nocturnal	1	22.1	22.1	44	LC	Unknown	Handbook of Mammals of the World	na	0	0	0	0	0	0	0	0	0	0	Brodie et al. 2021
Cricetulus_migratorius	Rodentia	Cricetidae	Cricetulus	migratorius	Gray Dwarf Hamster	Nocturnal	Nocturnal	1	38.5	38.5	44	LC	Unknown	Handbook of Mammals of the World	na	0	0	0	0	0	0	0	0	0	0	Brodie et al. 2021
Cricetulus_sokolovi	Rodentia	Cricetidae	Cricetulus	sokolovi	Sokolovs Dwarf Hamster	Nocturnal	Nocturnal	1	24	24	44	LC	Stable	Handbook of Mammals of the World	na	0	0	0	0	0	0	0	0	0	0	Brodie et al. 2021
Cricetulus_tibetanus	Rodentia	Cricetidae	Cricetulus	tibetanus	Tibetan Dwarf Hamster	Cathemeral	Cathemeral	1	32.8	32.8	44	LC	Unknown	Handbook of Mammals of the World	na	0	0	0	0	0	0	0	0	0	0	Brodie et al. 2021
Cricetus_cricetus	Rodentia	Cricetidae	Cricetus	cricetus	Common Hamster	Nocturnal	Nocturnal	1	510	510	44	LC	Decreasing	Brodie et al. 2021	na	1	0	1	0	0	1	0	0	0	0	Brodie et al. 2021
Crocidura_aleksandrisi	Eulipotyphla	Soricidae	Crocidura	aleksandrisi	Alexandrian Shrew	Nocturnal	Nocturnal	1	5.25	5.25	1	LC	Stable	Brodie et al. 2021	na	0	0	0	0	0	0	0	0	0	0	Brodie et al. 2021
Crocidura_allex	Eulipotyphla	Soricidae	Crocidura	allex	Highlands Shrew	Nocturnal	Nocturnal	2	7	7	44	VU	Decreasing	Brodie et al. 2021	na	1	0	0	0	0	0	0	0	0	0	The Handbook of Mammals of the World
Crocidura_andamanensis	Eulipotyphla	Soricidae	Crocidura	andamanensis	Andaman White-toothed Shrew	Nocturnal	Nocturnal	1	22.8	22.8	44	CR	Decreasing	Brodie et al. 2021	na	1	0	0	0	0	0	0	0	0	0	Brodie et al. 2021
Crocidura_ansellorum	Eulipotyphla	Soricidae	Crocidura	ansellorum	Ansell's Shrew	Nocturnal	Nocturnal	2	4.6	4.6	44	EN	Decreasing	Brodie et al. 2021	na	1	0	0	0	0	0	0	0	0	0	Brodie et al. 2021
Crocidura_arabica	Eulipotyphla	Soricidae	Crocidura	arabica	Arabian Shrew	Nocturnal	Nocturnal	1	2.8	2.8	44	LC	Stable	Handbook of Mammals of the World	na	0	0	0	0	0	0	0	0	0	0	Brodie et al. 2021
Crocidura_arispa	Eulipotyphla	Soricidae	Crocidura	arispa	Jackass Shrew	Nocturnal	Nocturnal	2	9	9	44	LC	Unknown	Handbook of Mammals of the World	na	0	0	0	0	0	0	0	0	0	0	Brodie et al. 2021
Crocidura_armenica	Eulipotyphla	Soricidae	Crocidura	armenica	Armenian Shrew	Nocturnal	Nocturnal	2	8	8	44	DD	Decreasing	Jetz & Freckleton 2015	na	1	0	0	0	0	0	0	0	0	0	The Handbook of Mammals of the World
Crocidura_attenuata	Eulipotyphla	Soricidae	Crocidura	attenuata	Grey Shrew	Nocturnal	Nocturnal	2	14.3	14.3	44	LC	Stable	Handbook of Mammals of the World	na	0	0	0	0	0	0	0	0	0	0	Brodie et al. 2021
Crocidura_attila	Eulipotyphla	Soricidae	Crocidura	attila	Hun Shrew	Nocturnal	Nocturnal	2	5	5	44	LC	Stable	Handbook of Mammals of the World	na	0	0	0	0	0	0	0	0	0	0	Brodie et al. 2021
Crocidura_baileyi	Eulipotyphla	Soricidae	Crocidura	baileyi	Bailey's Shrew	Nocturnal	Nocturnal	2	15.3	15.3	44	LC	Decreasing	Brodie et al. 2021	na	1	0	0	0	0	0	0	0	0	0	Brodie et al. 2021
Crocidura_baluensis	Eulipotyphla	Soricidae	Crocidura	baluensis	Kinabalu Shrew	Nocturnal	Nocturnal	2	15.5	15.5	44	LC	Stable	Brodie et al. 2021	na	0	0	0	0	0	0	0	0	0	0	Brodie et al. 2021
Crocidura_batesi	Eulipotyphla	Soricidae	Crocidura	batesi	Bate's Shrew	Nocturnal	Nocturnal	2	15.5	15.5	44	LC	Stable	Brodie et al. 2021	na	0	0	0	0	0	0	0	0	0	0	Brodie et al. 2021
Crocidura_beatus	Eulipotyphla	Soricidae	Crocidura	beatus	Mindanao Shrew	Cathemeral	Cathemeral	1	10.6	10.6	44	LC	Decreasing	Brodie et al. 2021	na	1	0	0	0	0	0	0	0	0	0	Brodie et al. 2021
Crocidura_beccarii	Eulipotyphla	Soricidae	Crocidura	beccarii	Beccari's Shrew	Nocturnal	Nocturnal	1	7	7	44	LC	Decreasing	Brodie et al. 2021	na	1	0	0	0	0	0	0	0	0	0	Brodie et al. 2021
Crocidura_bottegi	Eulipotyphla	Soricidae	Crocidura	bottegi	Bottego's Shrew	Nocturnal	Nocturnal	2	3.5	3.5	44	DD	Stable	Jetz & Freckleton 2015	na	0	0	0	0	0	0	0	0	0	0	Brodie et al. 2021
Crocidura_bottegoides	Eulipotyphla	Soricidae	Crocidura	bottegoides	Bale Shrew	Nocturnal	Nocturnal	2	3	3	44	EN	Decreasing	Brodie et al. 2021	na	1	0	0	0	0	0	0	0	0	0	Brodie et al. 2021
Crocidura_brunnea	Eulipotyphla	Soricidae	Crocidura	brunnea	Thick-tailed Shrew	Nocturnal	Nocturnal	2	14.9	14.9	44	LC	Unknown	Handbook of Mammals of the World	na	0	0	0	0	0	0	0	0	0	0	Brodie et al. 2021
Crocidura_buettikoferi	Eulipotyphla	Soricidae	Crocidura	buettikoferi	Buettikofer's Shrew	Nocturnal	Nocturnal	2	11	11	44	NT	Decreasing	Brodie et al. 2021	na	1	0	0	0	0	0	0	0	0	0	Brodie et al. 2021
Crocidura_caliginea	Eulipotyphla	Soricidae	Crocidura	caliginea	African Dusky Shrew	Nocturnal	Nocturnal	2	8.3	8.3	44	LC	Stable	Handbook of Mammals of the World	na	0	0	0	0	0	0	0	0	0	0	Brodie et al. 2021
Crocidura_canariensis	Eulipotyphla	Soricidae	Crocidura	canariensis	Musara Canaria	Nocturnal	Nocturnal	2	7.5	7.5	44	EN	Decreasing	Brodie et al. 2021	na	1	0	0	0	0	0	0	0	0	0	Brodie et al. 2021
Crocidura_caspica	Eulipotyphla	Soricidae	Crocidura	caspica	Caspian Shrew	Nocturnal	Nocturnal	2	10.3	10.3	44	DD	Stable	Handbook of Mammals of the World	na	0	0	0	0	0	0	0	0	0	0	Brodie et al. 2021
Crocidura_cinderella	Eulipotyphla	Soricidae	Crocidura	cinderella	Cinderella Shrew	Nocturnal	Nocturnal	2	6.5	6.5	44	LC	Stable	Handbook of Mammals of the World	na	0	0	0	0	0	0	0	0	0	0	Brodie et al. 2021
Crocidura_congobelgica	Eulipotyphla	Soricidae	Crocidura	congobelgica	Congo Shrew	Nocturnal	Nocturnal	2	17	17	44	LC	Stable	Handbook of Mammals of the World	na	1	0	0	0	0	0	0	0	0	0	Brodie et al. 2021
Crocidura_crenata	Eulipotyphla	Soricidae	Crocidura	crenata	Long-footed Shrew	Nocturnal	Nocturnal	2	6.5	6.5	44	LC	Stable	Handbook of Mammals of the World	na	0	0	0	0	0	0	0	0	0	0	Brodie et al. 2021
Crocidura_crossei	Eulipotyphla	Soricidae	Crocidura	crossei	Crosse's Shrew	Nocturnal	Nocturnal	2	6.9	6.9	44	LC	Stable	Handbook of Mammals of the World	na	0	0	0	0	0	0	0	0	0	0	Brodie et al. 2021
Crocidura_cyanea	Eulipotyphla	Soricidae	Crocidura	cyanea	Reddish-gray Musk Shrew	Nocturnal	Nocturnal	1	9.4	9.4	44	LC	Stable	Brodie et al. 2021	na	0	0	0	0	0	0	0	0	0	0	Brodie et al. 2021
Crocidura_denti	Eulipotyphla	Soricidae	Crocidura	denti	Dent's Shrew	Nocturnal	Nocturnal	2	7	7	44	LC	Stable	Handbook of Mammals of the World	na	0	0	0	0	0	0	0	0	0	0	Brodie et al. 2021
Crocidura_desperata	Eulipotyphla	Soricidae	Crocidura	desperata	Desperate Shrew	Nocturnal	Nocturnal	2	21.5	21.5	1	EN	Decreasing	Brodie et al. 2021	na	1	0	0	0	0	0	0	0	0	0	Brodie et al. 2021
Crocidura_dhofarensis	Eulipotyphla	Soricidae	Crocidura	dhofarensis	Dhofarian Shrew	Nocturnal	Nocturnal	2	6.05	6.05	1	DD	Unknown	Handbook of Mammals of the World	na	0	0	0	0	0	0	0	0	0	0	Brodie et al. 2021
Crocidura_dolichura	Eulipotyphla	Soricidae	Crocidura	dolichura	Long-tailed Musk Shrew	Nocturnal	Nocturnal	2	5.7	5.7	44	LC	Unknown	Handbook of Mammals of the World	na	0	0	0	0	0	0	0	0	0	0	Brodie et al. 2021
Crocidura_douceti	Eulipotyphla	Soricidae	Crocidura	douceti	Doucet's Musk Shrew	Nocturnal	Nocturnal	2	4.3	4.3	44	LC	Stable	Bland et al. 2015	na	0	0	0	0	0	0	0	0	0	0	Brodie et al. 2021
Crocidura_dsinezumi	Eulipotyphla	Soricidae	Crocidura	dsinezumi	Dsinezumi Shrew	Nocturnal	Nocturnal	2	10.2	10.2	44	LC	Stable	Brodie et al. 2021	na	0	0	0	0	0	0	0	0	0	0	Brodie et al. 2021
Crocidura_eisentrauti	Eulipotyphla	Soricidae	Crocidura	eisentrauti	Eisentraut's Shrew	Cathemeral	Cathemeral	1	9.1	9.1	44	VU	Stable	Brodie et al. 2021	na	1	0	0	0	0	0	0	0	0	0	Brodie et al. 2021
Crocidura_elgonius	Eulipotyphla	Soricidae	Crocidura	elgonius	Elgon Shrew	Nocturnal	Nocturnal	1	6.5	6.5	44	LC	Decreasing	Brodie et al. 2021	na	1	0	0	0	0	0	0	0	0	0	Brodie et al. 2021
Crocidura_elongata	Eulipotyphla	Soricidae	Crocidura	elongata	Elongated Shrew	Nocturnal	Nocturnal	1	17.8	17.8	44	LC	Decreasing	Brodie et al. 2021	na	1	0	0	0	0	0	0	0	0	0	Brodie et al. 2021
Crocidura_erica	Eulipotyphla	Soricidae	Crocidura	erica	Heather Shrew	Nocturnal	Nocturnal	2	13.7	13.7	44	DD	Stable	Jetz & Freckleton 2015	na	0	0	0	0	0	0	0	0	0	0	Brodie et al. 2021
Crocidura_fischeri	Eulipotyphla	Soricidae	Crocidura	fischeri	Fischer's Shrew	Nocturnal	Nocturnal	1	14.3	14.3	44	DD	Decreasing	Bland et al. 2015	na	1	0	0	0	0	0	0	0	0	0	Brodie et al. 2021
Crocidura_flavescens	Eulipotyphla	Soricidae	Crocidura	flavescens	Greater Red Musk Shrew	Nocturnal	Nocturnal	1	28.5	28.5	44	LC	Stable	Handbook of Mammals of the World	na	0	0	0	0	0	0	0	0	0	0	Brodie et al. 2021
Crocidura_floweri	Eulipotyphla	Soricidae	Crocidura	floweri	Flower's Shrew	Nocturnal	Nocturnal	2	11	11	44	DD	Decreasing	Bland et al. 2015	na	1	0	0	0	0	0	0	0	0	0	Brodie et al. 2021
Crocidura_foxi	Eulipotyphla	Soricidae	Crocidura	foxi	Fox's Shrew	Nocturnal	Nocturnal	2	19	19	44	LC	Unknown	Handbook of Mammals of the World	na	0	0	0	0	0	0	0	0	0	0	Brodie et al. 2021
Crocidura_fuliginosa	Eulipotyphla	Soricidae	Crocidura	fuliginosa	Southeast Asian Shrew	Nocturnal	Nocturnal	2	12	12	44	LC	Stable	Handbook of Mammals of the World	na	0	0	0	0	0	0	0	0	0	0	Brodie et al. 2021
Crocidura_fulvastra	Eulipotyphla	Soricidae	Crocidura	fulvastra	Savanna Shrew	Nocturnal	Nocturnal	2	12.7	12.7	44	LC	Stable	Brodie et al. 2021	na	0	0	0	0	0	0	0	0	0	0	Brodie et al. 2021
Crocidura_fumosa	Eulipotyphla	Soricidae	Crocidura	fumosa	Smoky White-toothed Shrew	Nocturnal	Nocturnal	2	14.5	14.5	44	LC	Decreasing	Brodie et al. 2021	na	1	0	0	0	0	0	0	0	0	0	Brodie et al. 2021
Crocidura_fuscomurina	Eulipotyphla	Soricidae	Crocidura	fuscomurina	Tiny Musk Shrew	Nocturnal	Nocturnal	1	3.9	3.9	44	LC	Stable	Handbook of Mammals of the World	na	0	0	0	0	0	0	0	0	0	0	Brodie et al. 2021
Crocidura_glassi	Eulipotyphla	Soricidae	Crocidura	glassi	Glass's Shrew	Nocturnal	Nocturnal	2	13.6	13.6	44	NT	Decreasing	Brodie et al. 2021	na	1	0	0	0	0	0	0	0	0	0	Brodie et al. 2021
Crocidura_gmelini	Eulipotyphla	Soricidae	Crocidura	gmelini	NA	Nocturnal	Nocturnal	1	5.2	5.2	44	LC	Unknown	Handbook of Mammals of the World	na	0	0	0	0	0	0	0	0	0	0	Brodie et al. 2021
Crocidura_goliath	Eulipotyphla	Soricidae	Crocidura	goliath	Goliath Shrew	Nocturnal	Nocturnal	2	54.8	54.8	44	LC	Stable	Handbook of Mammals of the World	na	0	0	0	0	0	0	0	0	0	0	Brodie et al. 2021
Crocidura_gracilipes	Eulipotyphla	Soricidae	Crocidura	gracilipes	Peters' Musk Shrew	Nocturnal	Nocturnal	2	6.7	6.7	44	DD	Decreasing	Jetz & Freckleton 2015	na	1	0	0	0	0	0	0	0	0	0	The Handbook of Mammals of the World
Crocidura_grandiceps	Eulipotyphla	Soricidae	Crocidura	grandiceps	Large-headed Forest Shrew	Nocturnal	Nocturnal	2	23	23	44	NT	Decreasing	Estimated based on 'Vu' or higher IUCN status	na	1	0	0	0	0	0	0	0	0	0	Brodie et al. 2021
Crocidura_grandis	Eulipotyphla	Soricidae	Crocidura	grandis	Greater Mindanao Shrew	Nocturnal	Nocturnal	2	14.9	14.9	44	DD	Decreasing	Bland et al. 2015	na	1	0	0	0	0	0	0	0	0	0	The Handbook of Mammals of the World
Crocidura_grassei	Eulipotyphla	Soricidae	Crocidura	grassei	Grasse's Shrew	Nocturnal	Nocturnal	2	13.5	13.5	44	LC	Stable	Handbook of Mammals of the World	na	0	0	0	0	0	0	0	0	0	0	Brodie et al. 2021
Crocidura_grayi	Eulipotyphla	Soricidae	Crocidura	grayi	Luzon Shrew	Cathemeral	Cathemeral	1	10.3	10.3	44	LC	Stable	Handbook of Mammals of the World	na	1	0	0	0	0	0	0	0	0	0	Brodie et al. 2021
Crocidura_greenwoodi	Eulipotyphla	Soricidae	Crocidura	greenwoodi	Greenwood's Shrew	Nocturnal	Nocturnal	2	11.5	11.5	44	LC	Stable	Handbook of Mammals of the World	na	0	0	0	0	0	0	0	0	0	0	Brodie et al. 2021
Crocidura_harenna	Eulipotyphla	Soricidae	Crocidura	harenna	Harenna Shrew	Nocturnal	Nocturnal	2	8.5	8.5	44	CR	Decreasing	Brodie et al. 2021	na	1	0	0	0	0	0	0	0	0	0	Brodie et al. 2021
Crocidura_hildegardeae	Eulipotyphla	Soricidae	Crocidura	hildegardeae	Hildegarde's Shrew	Nocturnal	Nocturnal	1	9.5	9.5	44	LC	Stable	Handbook of Mammals of the World	na	0	0	0	0	0	0	0	0	0	0	Brodie et al. 2021
Crocidura_hilliana	Eulipotyphla	Soricidae	Crocidura	hilliana	Hill's Shrew	Nocturnal	Nocturnal	2	10.5	10.5	44	DD	Decreasing	Bland et al. 2015	na	1	0	0	0	0	0	0	0	0	0	The Handbook of Mammals of the World
Crocidura_hispida	Eulipotyphla	Soricidae	Crocidura	hispida	Andaman Spiny Shrew	Nocturnal	Nocturnal	1	NA	10.9	Imputed	VU	Decreasing	Estimated based on 'Vu' or higher IUCN status	na	1	0	0	0	0	0	0	0	0	0	The Handbook of Mammals of the World
Crocidura_horsfieldii	Eulipotyphla	Soricidae	Crocidura	horsfieldii	Horsfield's Shrew	Nocturnal	Nocturnal	1	5	5	44	DD	Stable	Bland et al. 2015	na	0	0	0	0	0	0	0	0	0	0	Brodie et al. 2021
Crocidura_hutanis	Eulipotyphla	Soricidae	Crocidura	hutanis	Hutan Shrew	Nocturnal	Nocturnal	2	11	11	44	LC	Stable	Handbook of Mammals of the World	na	1	0	0	0	0	0	0	0	0	0	Brodie et al. 2021
Crocidura_indochinensis	Eulipotyphla	Soricidae	Crocidura	indochinensis	Indochinese Shrew	Nocturnal	Nocturnal	2	6.3	6.3	44	LC	Stable	Handbook of Mammals of the World	na	0	0	0	0	0	0	0	0	0	0	Brodie et al. 2021
Crocidura_jacksoni	Eulipotyphla	Soricidae	Crocidura	jacksoni	Jackson's Shrew	Nocturnal	Nocturnal	2	7	7	44	LC	Stable	Brodie et al. 2021	na	0	0	0	0	0	0	0	0	0	0	Brodie et al. 2021
Crocidura_jenkinsi	Eulipotyphla	Soricidae	Crocidura	jenkinsi	Jenkin's Shrew	Nocturnal	Nocturnal	1	12.6	12.6	44	CR	Decreasing	Brodie et al. 2021	na	1	0	0	0	0	0	0	0	0	0	Brodie et al. 2021
Crocidura_jouvenetae	Eulipotyphla	Soricidae	Crocidura	jouvenetae	Jouvenet's white-toothed shrew	Nocturnal	Nocturnal	2	9.5	9.5	44	LC	Stable	Handbook of Mammals of the World	na	0	0	0	0	0	0	0	0	0	0	Brodie et al. 2021
Crocidura_katinka	Eulipotyphla	Soricidae	Crocidura	katinka	Katinka's white-toothed shrew	Nocturnal	Nocturnal	1	3.5	3.5	44	DD	Unknown	Handbook of Mammals of the World	na	0	0	0	0	0	0	0	0	0	0	Brodie et al. 2021
Crocidura_kivuana	Eulipotyphla	Soricidae	Crocidura	kivuana	Kivu Shrew	Nocturnal	Nocturnal	2	9.9	9.9	44	NT	Decreasing	Estimated based on 'Vu' or higher IUCN status	na	1	0	0	0	0	0	0	0	0	0	The Handbook of Mammals of the World
Crocidura_lamottei	Eulipotyphla	Soricidae	Crocidura	lamottei	Lamotte's Shrew	Nocturnal	Nocturnal	2	20.5	20.5	44	LC	Stable	Handbook of Mammals of the World	na	0	0	0	0	0	0	0	0	0	0	Brodie et al. 2021
Crocidura_lanosa	Eulipotyphla	Soricidae	Crocidura	lanosa	Lemara Shrew	Nocturnal	Nocturnal	2	22.6	22.6	44	VU	Decreasing	Brodie et al. 2021	na	1	0	0	0	0	0	0	0	0	0	Brodie et al. 2021
Crocidura_lasiura	Eulipotyphla	Soricidae	Crocidura	lasiura	Belozubka Ussuriiskaya	Cathemeral	Cathemeral	1	14.8	14.8	44	LC	Stable	Handbook of Mammals of the World	na	0	0	0	0	0	0	0	0	0	0	Brodie et al. 2021
Crocidura_latona	Eulipotyphla	Soricidae	Crocidura	latona	Latona's Shrew	Nocturnal	Nocturnal	2	6.6	6.6	44	LC	Stable	Handbook of Mammals of the World	na	0	0	0	0	0	0	0	0	0	0	Brodie et al. 2021
Crocidura_lea	Eulipotyphla	Soricidae	Crocidura	lea	Sulawesi Shrew	Nocturnal	Nocturnal	1	6.6	6.6	44	LC	Stable	Handbook of Mammals of the World	na	0	0	0	0	0	0	0	0	0	0	Brodie et al. 2021
Crocidura_lepidura	Eulipotyphla	Soricidae	Crocidura	lepidura	Sumatran Giant Shrew	Nocturnal	Nocturnal	2	18.5	18.5	44	LC	Stable	Brodie et al. 2021	na	0	0	0	0	0	0	0	0	0	0	Brodie et al. 2021
Crocidura_leucodon	Eulipotyphla	Soricidae	Crocidura	leucodon	Bicolored Shrew	Cathemeral	Cathemeral	1	9.8	9.8	44	LC	Stable	Handbook of Mammals of the World	na	0	0	0	0	0	0	0	0	0	0	Brodie et al. 2021
Crocidura_levicula	Eulipotyphla	Soricidae	Crocidura	levicula	Sulawesi Tiny Shrew	Diurnal	Diurnal	1	1.8	1.8	44	LC	Stable	Handbook of Mammals of the World	na	0	0	0	0	0	0	0	0	0	0	Brodie et al. 2021
Crocidura_littoralis	Eulipotyphla	Soricidae	Crocidura	littoralis	Butiaba Naked-tailed Shrew	Nocturnal	Nocturnal	2	16	16	44	LC	Stable	Handbook of Mammals of the World	na	0	0	0	0	0	0	0	0	0	0	Brodie et al. 2021
Crocidura_longipes	Eulipotyphla	Soricidae	Crocidura	longipes	Savanna Swamp Shrew	Nocturnal	Nocturnal	2	19.3	19.3	44	DD	Decreasing	Bland et al. 2015	na	1	0	0	0	1	1	0	0	0	0	Brodie et al. 2021
Crocidura_lucina	Eulipotyphla	Soricidae	Crocidura	lucina	Lucina's Shrew	Nocturnal	Nocturnal	2	12.2	12.2	44	VU	Stable	Brodie et al. 2021	na	1	0	0	0	0	0	0	0	0	0	Brodie et al. 2021
Crocidura_ludia	Eulipotyphla	Soricidae	Crocidura	ludia	Ludia's Shrew	Nocturnal	Nocturnal	2	6.5	6.5	44	LC	Unknown	Handbook of Mammals of the World	na	1	0	0	0	0	0	0	0	0	0	Brodie et al. 2021
Crocidura_luna	Eulipotyphla	Soricidae	Crocidura	luna	Greater Gray-brown Musk Shrew	Nocturnal	Nocturnal	1	14.5	14.5	44	LC	Stable	Handbook of Mammals of the World	na	0	0	0	0	0	0	0	0	0	0	Brodie et al. 2021
Crocidura_lusitania	Eulipotyphla	Soricidae	Crocidura	lusitania	Mauritanian Shrew	Nocturnal	Nocturnal	2	2	2	44	LC	Stable	Handbook of Mammals of the World	na	0	0	0	0	0	0	0	0	0	0	Brodie et al. 2021
Crocidura_macarthuri	Eulipotyphla	Soricidae	Crocidura	macarthuri	Macarthur's Shrew	Nocturnal	Nocturnal	2	13	13	44	LC	Unknown	Handbook of Mammals of the World	na	1	0	0	0	0	0	0	0	0	0	Brodie et al. 2021
Crocidura_macmillani	Eulipotyphla	Soricidae	Crocidura	macmillani	Macmillan's Shrew	Nocturnal	Nocturnal	2	13.1	13.1	44	NT	Decreasing	Estimated based on 'Vu' or higher IUCN status	na	1	0	0	0	0	0	0	0	0	0	Brodie et al. 2021
Crocidura_macowi	Eulipotyphla	Soricidae	Crocidura	macowi	Macow's Shrew	Nocturnal	Nocturnal	2	23.7	23.7	44	DD	Decreasing	Jetz & Freckleton 2015	na	1	0	0	0	0	0	0	0	0	0	Brodie et al. 2021
Crocidura_malayana	Eulipotyphla	Soricidae	Crocidura	malayana	Malayan Shrew	Nocturnal	Nocturnal	2	12.3	12.3	44	LC	Stable	Handbook of Mammals of the World	na	1	0	0	0	0	0	0	0	0	0	Brodie et al. 2021
Crocidura_manengubae	Eulipotyphla	Soricidae	Crocidura	manengubae	Manenguba Shrew	Nocturnal	Nocturnal	2	14	14	44	VU	Decreasing	Brodie et al. 2021	na	1	0	0	0	0	0	0	0	0	0	Brodie et al. 2021
Crocidura_maquassiensis	Eulipotyphla	Soricidae	Crocidura	maquassiensis	Maquassie Musk Shrew	Nocturnal	Nocturnal	2	6	6	44	LC	Stable	Handbook of Mammals of the World	na	0	0	0	0	0	0	0	0	0	0	Brodie et al. 2021
Crocidura_mariquensis	Eulipotyphla	Soricidae	Crocidura	mariquensis	Swamp Musk Shrew	Nocturnal	Nocturnal	1	11.3	11.3	44	LC	Stable	Handbook of Mammals of the World	na	0	0	0	0	0	0	0	0	0	0	Brodie et al. 2021
Crocidura_maurisca	Eulipotyphla	Soricidae	Crocidura	maurisca	Dark Shrew	Nocturnal	Nocturnal	1	14	14	44	LC	Stable	Handbook of Mammals of the World	na	0	0	0	0	0	0	0	0	0	0	Brodie et al. 2021
Crocidura_maxi	Eulipotyphla	Soricidae	Crocidura	maxi	Javanese Shrew	Nocturnal	Nocturnal	2	7.5	7.5	44	LC	Unknown	Handbook of Mammals of the World	na	1	0	0	0	0	0	0	0	0	0	Brodie et al. 2021
Crocidura_mindorus	Eulipotyphla	Soricidae	Crocidura	mindorus	Mindoro Shrew	Nocturnal	Nocturnal	2	18	18	44	DD	Decreasing	Bland et al. 2015	na	1	0	0	0	0	0	0	0	0	0	The Handbook of Mammals of the World
Crocidura_miya	Eulipotyphla	Soricidae	Crocidura	miya	Sri Lankan Long-tailed Shrew	Nocturnal	Nocturnal	1	10.2	10.2	44	EN	Decreasing	Brodie et al. 2021	na	1	0	0	0	0	0	0	0	0	0	Brodie et al. 2021
Crocidura_monax	Eulipotyphla	Soricidae	Crocidura	monax	Kilimanjaro Shrew	Nocturnal	Nocturnal	2	16	16	44	LC	Stable	Handbook of Mammals of the World	na	0	0	0	0	0	0	0	0	0	0	Brodie et al. 2021
Crocidura_monticola	Eulipotyphla	Soricidae	Crocidura	monticola	Sunda Shrew	Nocturnal	Nocturnal	2	3	3	44	LC	Unknown	Handbook of Mammals of the World	na	1	0	0	0	0	0	0	0	0	0	Brodie et al. 2021
Crocidura_montis	Eulipotyphla	Soricidae	Crocidura	montis	Montane White-toothed Shrew	Nocturnal	Nocturnal	2	14.5	14.5	44	LC	Stable	Handbook of Mammals of the World	na	1	0	0	0	0	0	0	0	0	0	Brodie et al. 2021
Crocidura_muricauda	Eulipotyphla	Soricidae	Crocidura	muricauda	West African Long-tailed Shrew	Nocturnal	Nocturnal	2	5.5	5.5	44	LC	Stable	Handbook of Mammals of the World	na	1	0	0	0	0	0	0	0	0	0	Brodie et al. 2021
Crocidura_musseri	Eulipotyphla	Soricidae	Crocidura	musseri	Mossy Forest Shrew	Nocturnal	Nocturnal	1	7.7	7.7	44	DD	Stable	Handbook of Mammals of the World	na	0	0	0	0	0	0	0	0	0	0	Brodie et al. 2021
Crocidura_mutesae	Eulipotyphla	Soricidae	Crocidura	mutesae	Ugandan Musk Shrew	Nocturnal	Nocturnal	2	70.9	70.9	44	DD	Decreasing	Jetz & Freckleton 2015	na	1	0	0	0	0	0	0	0	0	0	The Handbook of Mammals of the World
Crocidura_nana	Eulipotyphla	Soricidae	Crocidura	nana	Dwarf White-toothed Shrew	Nocturnal	Nocturnal	2	7	7	44	LC	Unknown	Handbook of Mammals of the World	na	0	0	0	0	0	0	0	0	0	0	Brodie et al. 2021
Crocidura_nanilla	Eulipotyphla	Soricidae	Crocidura	nanilla	Tiny White-toothed Shrew	Nocturnal	Nocturnal	2	6.5	6.5	44	LC	Stable	Brodie et al. 2021	na	0	0	0	0	0	0	0	0	0	0	Brodie et al. 2021
Crocidura_negligens	Eulipotyphla	Soricidae	Crocidura	negligens	Peninsular Shrew	Nocturnal	Nocturnal	1	11	11	44	LC	Stable	Handbook of Mammals of the World	na	1	0	0	0	0	0	0	0	0	0	Brodie et al. 2021
Crocidura_negrina	Eulipotyphla	Soricidae	Crocidura	negrina	Negros Shrew	Nocturnal	Nocturnal	1	13.4	13.4	44	EN	Decreasing	Brodie et al. 2021	na	1	0	0	0	0	0	0	0	0	0	Brodie et al. 2021
Crocidura_nicobarica	Eulipotyphla	Soricidae	Crocidura	nicobarica	Nicobar Shrew	Nocturnal	Nocturnal	1	28.9	28.9	44	CR	Decreasing	Brodie et al. 2021	na	1	0	0	0	0	0	0	0	0	0	Brodie et al. 2021
Crocidura_nigeriae	Eulipotyphla	Soricidae	Crocidura	nigeriae	Nigerian Shrew	Nocturnal	Nocturnal	2	23	23	44	LC	Unknown	Handbook of Mammals of the World	na	1	0	0	0	0	0	0	0	0	0	Brodie et al. 2021
Crocidura_nigricans	Eulipotyphla	Soricidae	Crocidura	nigricans	Blackish White-toothed Shrew	Nocturnal	Nocturnal	2	20	20	44	LC	Stable	Handbook of Mammals of the World	na	0	0	0	0	0	0	0	0	0	0	Brodie et al. 2021
Crocidura_nigripes	Eulipotyphla	Soricidae	Crocidura	nigripes	Black-footed Shrew	Nocturnal	Nocturnal	1	13.2	13.2	44	LC	Unknown	Handbook of Mammals of the World	na	1	0	0	0	0	0	0	0	0	0	Brodie et al. 2021
Crocidura_nigrofusca	Eulipotyphla	Soricidae	Crocidura	nigrofusca	African Black Shrew	Nocturnal	Nocturnal	2	20	20	44	LC	Stable	Handbook of Mammals of the World	na	0	0	0	0	0	0	0	0	0	0	Brodie et al. 2021
Crocidura_nimbae	Eulipotyphla	Soricidae	Crocidura	nimbae	Nimba Shrew	Nocturnal	Nocturnal	2	15.5	15.5	44	NT	Decreasing	Brodie et al. 2021	na	1	0	0	0	0	0	0	0	0	0	Brodie et al. 2021
Crocidura_niobe	Eulipotyphla	Soricidae	Crocidura	niobe	Niobe's Shrew	Nocturnal	Nocturnal	1	16	16	44	NT	Decreasing	Estimated based on 'Vu' or higher IUCN status	na	1	0	0	0	0	0	0	0	0	0	Brodie et al. 2021
Crocidura_obscurior	Eulipotyphla	Soricidae	Crocidura	obscurior	Obscure White-toothed Shrew	Nocturnal	Nocturnal	2	3.6	3.6	44	LC	Stable	Handbook of Mammals of the World	na	1	0	0	0	0	0	0	0	0	0	Brodie et al. 2021
Crocidura_olivieri	Eulipotyphla	Soricidae	Crocidura	olivieri	Olivier's Shrew	Nocturnal	Nocturnal	1	58	58	44	LC	Stable	Handbook of Mammals of the World	na	0	0	0	0	0	0	0	0	0	0	Brodie et al. 2021
Crocidura_orientalis	Eulipotyphla	Soricidae	Crocidura	orientalis	Oriental Shrew	Nocturnal	Nocturnal	1	11.3	11.3	44	LC	Stable	Handbook of Mammals of the World	na	0	0	0	0	0	0	0	0	0	0	Brodie et al. 2021
Crocidura_orii	Eulipotyphla	Soricidae	Crocidura	orii	Ryukyu Shrew	Nocturnal	Nocturnal	2	14.4	14.4	44	EN	Decreasing	Brodie et al. 2021	na	1	0	0	0	1	0	0	0	0	0	Brodie et al. 2021
Crocidura_pachyura	Eulipotyphla	Soricidae	Crocidura	pachyura	Pantellerian Shrew	Nocturnal	Nocturnal	2	14.4	14.4	44	LC	Stable	Handbook of Mammals of the World	na	1	0	0	0	0	1	0	0	0	0	Brodie et al. 2021
Crocidura_palawanensis	Eulipotyphla	Soricidae	Crocidura	palawanensis	Palawan Shrew	Nocturnal	Nocturnal	1	10.6	10.6	44	LC	Stable	Handbook of Mammals of the World	na	1	0	0	0	0	0	0	0	0	0	Brodie et al. 2021
Crocidura_paradoxura	Eulipotyphla	Soricidae	Crocidura	paradoxura	Sumatran Long-tailed Shrew	Nocturnal	Nocturnal	2	8.2	8.2	44	LC	Decreasing	Brodie et al. 2021	na	1	0	0	0	0	0	0	0	0	0	Brodie et al. 2021
Crocidura_parvipes	Eulipotyphla	Soricidae	Crocidura	parvipes	Small-footed Shrew	Nocturnal	Nocturnal	2	12.6	12.6	44	LC	Stable	Brodie et al. 2021	na	0	0	0	0	0	0	0	0	0	0	Brodie et al. 2021
Crocidura_pasha	Eulipotyphla	Soricidae	Crocidura	pasha	Pasha Shrew	Nocturnal	Nocturnal	2	6.5	6.5	44	LC	Stable	Handbook of Mammals of the World	na	0	0	0	0	0	0	0	0	0	0	Brodie et al. 2021
Crocidura_phaeura	Eulipotyphla	Soricidae	Crocidura	phaeura	Guramba Shrew	Nocturnal	Nocturnal	2	5.7	5.7	44	EN	Decreasing	Estimated based on 'Vu' or higher IUCN status	na	1	0	0	0	0	0	0	0	0	0	Brodie et al. 2021
Crocidura_phanluongi	Eulipotyphla	Soricidae	Crocidura	phanluongi	NA	Nocturnal	Nocturnal	2	NA	10.8	Imputed	LC	Unknown	Handbook of Mammals of the World	na	0	0	0	0	0	0	0	0	0	0	Brodie et al. 2021
Crocidura_phuquocensis	Eulipotyphla	Soricidae	Crocidura	phuquocensis	'Phu Quoc white-toothed shrew	Nocturnal	Nocturnal	2	NA	10.8	Imputed	DD	Unknown	Handbook of Mammals of the World	na	0	0	0	0	0	0	0	0	0	0	Brodie et al. 2021
Crocidura_picea	Eulipotyphla	Soricidae	Crocidura	picea	Cameroon Shrew	Nocturnal	Nocturnal	2	12.5	12.5	44	EN	Decreasing	Brodie et al. 2021	na	1	0	0	0	0	0	0	0	0	0	Brodie et al. 2021
Crocidura_pitmani	Eulipotyphla	Soricidae	Crocidura	pitmani	Pitman's Shrew	Nocturnal	Nocturnal	2	6.5	6.5	44	DD	Decreasing	Jetz & Freckleton 2015	na	1	0	0	0	0	0	0	0	0	0	The Handbook of Mammals of the World
Crocidura_planiceps	Eulipotyphla	Soricidae	Crocidura	planiceps	Flat-headed Shrew	Nocturnal	Nocturnal	2	2.5	2.5	44	DD	Stable	Jetz & Freckleton 2015	na	0	0	0	0	0	0	0	0	0	0	Brodie et al. 2021
Crocidura_poensis	Eulipotyphla	Soricidae	Crocidura	poensis	Fraser's Musk Shrew	Nocturnal	Nocturnal	1	16.6	16.6	44	LC	Unknown	Handbook of Mammals of the World	na	0	0	0	0	0	0	0	0	0	0	Brodie et al. 2021
Crocidura_polia	Eulipotyphla	Soricidae	Crocidura	polia	Fuscous Shrew	Nocturnal	Nocturnal	2	5.9	5.9	44	DD	Decreasing	Jetz & Freckleton 2015	na	1	0	0	0	0	0	0	0	0	0	The Handbook of Mammals of the World
Crocidura_pullata	Eulipotyphla	Soricidae	Crocidura	pullata	Kashmir White-toothed Shrew	Nocturnal	Nocturnal	1	11.8	11.8	44	DD	Stable	Jetz & Freckleton 2015	na	0	0	0	0	0	0	0	0	0	0	Brodie et al. 2021
Crocidura_raineyi	Eulipotyphla	Soricidae	Crocidura	raineyi	Rainey Shrew	Nocturnal	Nocturnal	2	14.5	14.5	44	DD	Decreasing	Bland et al. 2015	na	1	0	0	0	0	0	0	0	0	0	Brodie et al. 2021
Crocidura_ramona	Eulipotyphla	Soricidae	Crocidura	ramona	Negev Shrew	Nocturnal	Nocturnal	2	4.5	4.5	44	LC	Stable	Handbook of Mammals of the World	na	0	0	0	0	0	0	0	0	0	0	Brodie et al. 2021
Crocidura_rapax	Eulipotyphla	Soricidae	Crocidura	rapax	Chinese White-toothed Shrew	Nocturnal	Nocturnal	2	4.8	4.8	44	DD	Stable	Handbook of Mammals of the World	na	0	0	0	0	0	0	0	0	0	0	Brodie et al. 2021
Crocidura_religiosa	Eulipotyphla	Soricidae	Crocidura	religiosa	Egyptian Pygmy Shrew	Nocturnal	Nocturnal	2	7	7	44	DD	Decreasing	Jetz & Freckleton 2015	na	1	0	0	0	0	0	0	0	0	0	The Handbook of Mammals of the World
Crocidura_rhoditis	Eulipotyphla	Soricidae	Crocidura	rhoditis	Sulawesi White-handed Shrew	Nocturnal	Nocturnal	1	14	14	44	LC	Stable	Brodie et al. 2021	na	0	0	0	0	0	0	0	0	0	0	Brodie et al. 2021
Crocidura_roosevelti	Eulipotyphla	Soricidae	Crocidura	roosevelti	Roosvelt's Shrew	Nocturnal	Nocturnal	2	7.6	7.6	44	LC	Stable	Handbook of Mammals of the World	na	0	0	0	0	0	0	0	0	0	0	Brodie et al. 2021
Crocidura_russula	Eulipotyphla	Soricidae	Crocidura	russula	White-toothed Shrew	Cathemeral	Cathemeral	1	11.5	11.5	44	LC	Stable	Brodie et al. 2021	na	1	0	0	0	0	0	0	0	0	0	Brodie et al. 2021
Crocidura_selina	Eulipotyphla	Soricidae	Crocidura	selina	Moon Shrew	Nocturnal	Nocturnal	2	11.6	11.6	44	DD	Decreasing	Bland et al. 2015	na	1	0	0	0	0	0	0	0	0	0	Brodie et al. 2021
Crocidura_serezkyensis	Eulipotyphla	Soricidae	Crocidura	serezkyensis	Serezkaya Shrew	Nocturnal	Nocturnal	2	10.1	10.1	44	LC	Unknown	Handbook of Mammals of the World	na	0	0	0	0	0	0	0	0	0	0	Brodie et al. 2021
Crocidura_shantungensis	Eulipotyphla	Soricidae	Crocidura	shantungensis	Asian Lesser White-toothed Shrew	Cathemeral	Cathemeral	1	5.5	5.5	44	LC	Stable	Brodie et al. 2021	na	0	0	0	0	0	0	0	0	0	0	Brodie et al. 2021
Crocidura_sibirica	Eulipotyphla	Soricidae	Crocidura	sibirica	Siberian Shrew	Nocturnal	Nocturnal	2	73	73	44	LC	Stable	Handbook of Mammals of the World	na	0	0	0	0	0	0	0	0	0	0	Brodie et al. 2021
Crocidura_sicula	Eulipotyphla	Soricidae	Crocidura	sicula	Sicilian Shrew	Cathemeral	Cathemeral	1	6.9	6.9	44	LC	Unknown	Handbook of Mammals of the World	na	0	0	0	0	0	0	0	0	0	0	Brodie et al. 2021
Crocidura_silacea	Eulipotyphla	Soricidae	Crocidura	silacea	Lesser Gray-brown Musk Shrew	Nocturnal	Nocturnal	2	8	8	44	LC	Stable	Brodie et al. 2021	na	0	0	0	0	0	0	0	0	0	0	Brodie et al. 2021
Crocidura_smithii	Eulipotyphla	Soricidae	Crocidura	smithii	Desert Musk Shrew	Nocturnal	Nocturnal	2	10.8	10.8	44	LC	Unknown	Handbook of Mammals of the World	na	0	0	0	0	0	0	0	0	0	0	Brodie et al. 2021
Crocidura_sokolovi	Eulipotyphla	Soricidae	Crocidura	sokolovi	Sokolov white-toothed shrew	Nocturnal	Nocturnal	2	NA	10.4	Imputed	DD	Unknown	Handbook of Mammals of the World	na	0	0	0	0	0	0	0	0	0	0	Brodie et al. 2021
Crocidura_somalica	Eulipotyphla	Soricidae	Crocidura	somalica	Somali Shrew	Nocturnal	Nocturnal	2	11.5	11.5	44	LC	Unknown	Handbook of Mammals of the World	na	0	0	0	0	0	0	0	0	0	0	Brodie et al. 2021
Crocidura_stenocephala	Eulipotyphla	Soricidae	Crocidura	stenocephala	Narrow-headed Shrew	Nocturnal	Nocturnal	2	21	21	44	EN	Decreasing	Brodie et al. 2021	na	1	0	0	0	0	0	0	0	0	0	Brodie et al. 2021
Crocidura_suaveolens	Eulipotyphla	Soricidae	Crocidura	suaveolens	Lesser Shrew	Nocturnal	Nocturnal	1	5.2	5.2	44	LC	Stable	Brodie et al. 2021	na	0	0	0	0	0	0	0	0	0	0	Brodie et al. 2021
Crocidura_susiana	Eulipotyphla	Soricidae	Crocidura	susiana	Iranian Shrew	Nocturnal	Nocturnal	1	13.1	13.1	44	DD	Decreasing	Jetz & Freckleton 2015	na	1	0	0	0	0	0	0	0	0	0	The Handbook of Mammals of the World
Crocidura_tanakae	Eulipotyphla	Soricidae	Crocidura	tanakae	Taiwanese Gray Shrew	Nocturnal	Nocturnal	2	10.5	10.5	44	LC	Stable	Handbook of Mammals of the World	na	0	0	0	0	0	0	0	0	0	0	Brodie et al. 2021
Crocidura_tansaniana	Eulipotyphla	Soricidae	Crocidura	tansaniana	Tanzanian Shrew	Nocturnal	Nocturnal	1	19	19	44	EN	Decreasing	Brodie et al. 2021	na	1	0	0	0	0	0	0	0	0	0	Brodie et al. 2021
Crocidura_tarella	Eulipotyphla	Soricidae	Crocidura	tarella	Ugandan Shrew	Nocturnal	Nocturnal	2	16.4	16.4	44	EN	Decreasing	Brodie et al. 2021	na	1	0	0	0	0	0	0	0	0	0	Brodie et al. 2021
Crocidura_tarfayensis	Eulipotyphla	Soricidae	Crocidura	tarfayensis	Tarfaya Shrew	Nocturnal	Nocturnal	2	6.5	6.5	44	DD	Stable	Bland et al. 2015	na	1	0	0	1	0	0	0	0	0	0	Brodie et al. 2021
Crocidura_telfordi	Eulipotyphla	Soricidae	Crocidura	telfordi	Telford's Shrew	Cathemeral	Cathemeral	1	18	18	44	VU	Decreasing	Brodie et al. 2021	na	1	0	0	0	0	0	0	0	0	0	Brodie et al. 2021
Crocidura_tenuis	Eulipotyphla	Soricidae	Crocidura	tenuis	Timor Shrew	Nocturnal	Nocturnal	2	9.4	9.4	44	DD	Decreasing	Bland et al. 2015	na	1	0	0	0	0	0	0	0	0	0	The Handbook of Mammals of the World
Crocidura_thalia	Eulipotyphla	Soricidae	Crocidura	thalia	Thalia Shrew	Nocturnal	Nocturnal	1	21.1	21.1	44	LC	Stable	Handbook of Mammals of the World	na	0	0	0	0	0	0	0	0	0	0	Brodie et al. 2021
Crocidura_theresae	Eulipotyphla	Soricidae	Crocidura	theresae	Therese's Shrew	Nocturnal	Nocturnal	2	17.6	17.6	44	LC	Stable	Handbook of Mammals of the World	na	0	0	0	0	0	0	0	0	0	0	Brodie et al. 2021
Crocidura_thomensis	Eulipotyphla	Soricidae	Crocidura	thomensis	Sao Tome white-toothed shrew	Nocturnal	Nocturnal	2	NA	10.7	Imputed	EN	Decreasing	Brodie et al. 2021	na	1	0	0	0	1	1	0	0	0	0	Brodie et al. 2021
Crocidura_turba	Eulipotyphla	Soricidae	Crocidura	turba	Tumultuous Shrew	Nocturnal	Nocturnal	2	14.5	14.5	44	LC	Stable	Handbook of Mammals of the World	na	0	0	0	0	0	0	0	0	0	0	Brodie et al. 2021
Crocidura_ultima	Eulipotyphla	Soricidae	Crocidura	ultima	Ultimate Shrew	Nocturnal	Nocturnal	2	16	16	44	DD	Decreasing	Bland et al. 2015	na	1	0	0	0	0	0	0	0	0	0	Brodie et al. 2021
Crocidura_usambarae	Eulipotyphla	Soricidae	Crocidura	usambarae	Usambara Shrew	Nocturnal	Nocturnal	2	9.7	9.7	44	EN	Decreasing	Estimated based on 'Vu' or higher IUCN status	na	1	0	0	0	0	0	0	0	0	0	Brodie et al. 2021
Crocidura_viaria	Eulipotyphla	Soricidae	Crocidura	viaria	Savanna Path Shrew	Nocturnal	Nocturnal	1	17	17	44	LC	Stable	Brodie et al. 2021	na	0	0	0	0	0	0	0	0	0	0	Brodie et al. 2021
Crocidura_virgata	Eulipotyphla	Soricidae	Crocidura	virgata	Mamfe white-toothed shrew	Nocturnal	Nocturnal	2	7	7	44	LC	Unknown	Handbook of Mammals of the World	na	0	0	0	0	0	0	0	0	0	0	Brodie et al. 2021
Crocidura_voi	Eulipotyphla	Soricidae	Crocidura	voi	Voi Shrew	Nocturnal	Nocturnal	2	13.4	13.4	44	LC	Stable	Brodie et al. 2021	na	0	0	0	0	0	0	0	0	0	0	Brodie et al. 2021
Crocidura_vorax	Eulipotyphla	Soricidae	Crocidura	vorax	Voracious Shrew	Nocturnal	Nocturnal	2	6.7	6.7	44	LC	Unknown	Handbook of Mammals of the World	na	0	0	0	0	0	0	0	0	0	0	Brodie et al. 2021
Crocidura_vosmaeri	Eulipotyphla	Soricidae	Crocidura	vosmaeri	Banka Shrew	Nocturnal	Nocturnal	2	6.1	6.1	44	DD	Decreasing	Bland et al. 2015	na	1	0	0	0	0	0	0	0	0	0	Brodie et al. 2021
Crocidura_watasei	Eulipotyphla	Soricidae	Crocidura	watasei	Lesser Ryukyu Shrew	Nocturnal	Nocturnal	2	5.5	5.5	44	LC	Stable	Brodie et al. 2021	na	0	0	0	0	0	0	0	0	0	0	Brodie et al. 2021
Crocidura_whitakeri	Eulipotyphla	Soricidae	Crocidura	whitakeri	Whitaker's Shrew	Nocturnal	Nocturnal	1	5.5	5.5	44	LC	Stable	Handbook of Mammals of the World	na	0	0	0	0	0	0	0	0	0	0	Brodie et al. 2021
Crocidura_wimmeri	Eulipotyphla	Soricidae	Crocidura	wimmeri	Wimmer's Shrew	Nocturnal	Nocturnal	1	23.5	23.5	44	CR	Decreasing	Estimated based on 'Vu' or higher IUCN status	na	1	0	0	0	0	0	0	0	0	0	Brodie et al. 2021
Crocidura_wuchihensis	Eulipotyphla	Soricidae	Crocidura	wuchihensis	Hainan Island Shrew	Nocturnal	Nocturnal	2	4.8	4.8	44	DD	Decreasing	Bland et al. 2015	na	1	0	0	0	0	0	0	0	0	0	The Handbook of Mammals of the World
Crocidura_xantippe	Eulipotyphla	Soricidae	Crocidura	xantippe	Xanthippe's Shrew	Nocturnal	Nocturnal	2	15	15	44	LC	Stable	Brodie et al. 2021	na	0	0	0	0	0	0	0	0	0	0	Brodie et al. 2021
Crocidura_yankariensis	Eulipotyphla	Soricidae	Crocidura	yankariensis	Yankari shrew	Nocturnal	Nocturnal	1	5	5	44	LC	Stable	Brodie et al. 2021	na	0	0	0	0	0	0	0	0	0	0	Brodie et al. 2021
Crocidura_zaitsevi	Eulipotyphla	Soricidae	Crocidura	zaitsevi	Mikhail Zaitsev's Shrew	Nocturnal	Nocturnal	2	NA	10.5	Imputed	DD	Unknown	Handbook of Mammals of the World	na	0	0	0	0	0	0	0	0	0	0	Brodie et al. 2021
Crocidura_zaphiri	Eulipotyphla	Soricidae	Crocidura	zaphiri	Zaphir's Shrew	Nocturnal	Nocturnal	2	20	20	44	DD	Decreasing	Bland et al. 2015	na	1	0	0	0	0	0	0	0	0	0	The Handbook of Mammals of the World
Crocidura_zarudnyi	Eulipotyphla	Soricidae	Crocidura	zarudnyi	Zarudny's Shrew	Nocturnal	Nocturnal	1	6.7	6.7	44	LC	Stable	Handbook of Mammals of the World	na	0	0	0	0	0	0	0	0	0	0	Brodie et al. 2021
Crocidura_zimmeri	Eulipotyphla	Soricidae	Crocidura	zimmeri	Upemba Shrew	Nocturnal	Nocturnal	2	14.5	14.5	44	DD	Decreasing	Bland et al. 2015	na	1	0	0	0	0	0	0	0	0	0	Brodie et al. 2021
Crocidura_zimmermanni	Eulipotyphla	Soricidae	Crocidura	zimmermanni	Cretan white-toothed shrew	Nocturnal	Nocturnal	1	7.5	7.5	44	VU	Decreasing	Brodie et al. 2021	na	1	0	0	0	1	0	0	0	0	0	The Handbook of Mammals of the World
Crocuta_crocuta	Carnivora	Hyaenidae	Crocuta	crocuta	Spotted Hyaena	Nocturnal	Nocturnal	1	62999.9	62999.9	44	LC	Decreasing	Brodie et al. 2021	na	1	1	1	0	0	1	0	1	0	0	Brodie et al. 2021
Crossarchus_alexandri	Carnivora	Herpestidae	Crossarchus	alexandri	Alexander's Cusimanse	Diurnal	Diurnal	1	1500	1500	44	LC	Decreasing	Brodie et al. 2021	na	0	1	0	0	0	0	0	0	0	0	The Handbook of Mammals of the World
Crossarchus_ansorgei	Carnivora	Herpestidae	Crossarchus	ansorgei	Ansorge's Cusimanse	Diurnal	Diurnal	1	700	700	44	LC	Stable	Bland et al. 2015	na	0	0	0	0	0	0	0	0	0	0	Brodie et al. 2021
Crossarchus_obscurus	Carnivora	Herpestidae	Crossarchus	obscurus	Common Cusimanse	Diurnal	Diurnal	1	1250	1250	44	LC	Decreasing	Handbook of Mammals of the World	na	0	1	0	0	0	0	0	0	0	0	Brodie et al. 2021
Crossarchus_platycephalus	Carnivora	Herpestidae	Crossarchus	platycephalus	Flat-headed Cusimanse	Diurnal	Diurnal	1	1000	1000	44	LC	Stable	Handbook of Mammals of the World	na	0	1	0	0	0	0	0	0	0	0	Brodie et al. 2021
Crossomys_moncktoni	Rodentia	Muridae	Crossomys	moncktoni	Earless Water Rat	Diurnal	Diurnal	1	165	165	44	LC	Unknown	Handbook of Mammals of the World	na	0	0	0	0	0	0	0	0	0	0	Brodie et al. 2021
Crunomys_celebensis	Rodentia	Muridae	Crunomys	celebensis	Sulawesi Shrew Mouse	Diurnal	Diurnal	1	55	55	44	DD	Decreasing	Bland et al. 2015	na	1	0	0	0	0	0	0	0	0	0	Brodie et al. 2021
Crunomys_fallax	Rodentia	Muridae	Crunomys	fallax	Luzon Shrew Mouse	Nocturnal	Nocturnal	1	37.5	37.5	44	DD	Decreasing	Bland et al. 2015	na	1	0	0	0	0	0	0	0	0	0	Brodie et al. 2021
Crunomys_melanius	Rodentia	Muridae	Crunomys	melanius	Mindanao Shrew Mouse	Diurnal	Diurnal	1	42.5	42.5	44	VU	Decreasing	Brodie et al. 2021	na	1	0	0	0	0	0	0	0	0	0	Brodie et al. 2021
Crunomys_suncoides	Rodentia	Muridae	Crunomys	suncoides	Katanglad Shrew Mouse	Diurnal	Diurnal	1	37	37	44	DD	Decreasing	Bland et al. 2015	na	1	0	0	0	0	0	0	0	0	0	The Handbook of Mammals of the World
Cryptonanus_agricolai	Didelphimorphia	Didelphidae	Cryptonanus	agricolai	Agricola's Gracile Opossum	Nocturnal	Nocturnal	1	18	18	44	DD	Unknown	Handbook of Mammals of the World	na	0	0	0	0	0	0	0	0	0	0	Brodie et al. 2021
Cryptonanus_chacoensis	Didelphimorphia	Didelphidae	Cryptonanus	chacoensis	Chacoan Mouse Opossum	Nocturnal	Nocturnal	1	15.5	15.5	44	LC	Stable	Brodie et al. 2021	na	0	0	0	0	0	0	0	0	0	0	Brodie et al. 2021
Cryptonanus_guahybae	Didelphimorphia	Didelphidae	Cryptonanus	guahybae	NA	Nocturnal	Nocturnal	1	22.8	22.8	44	DD	Unknown	Handbook of Mammals of the World	na	0	0	0	0	0	0	0	0	0	0	Brodie et al. 2021
Cryptonanus_unduaviensis	Didelphimorphia	Didelphidae	Cryptonanus	unduaviensis	NA	Nocturnal	Nocturnal	1	24.6	24.6	44	DD	Unknown	Handbook of Mammals of the World	na	0	0	0	0	0	0	0	0	0	0	Brodie et al. 2021
Cryptoprocta_ferox	Carnivora	Eupleridae	Cryptoprocta	ferox	Fosa	Cathemeral	Cathemeral	1	9500	9500	44	VU	Decreasing	Brodie et al. 2021	na	1	1	0	0	0	0	0	0	0	0	Brodie et al. 2021
Cryptotis_alticola	Eulipotyphla	Soricidae	Cryptotis	alticola	Central Mexican Broad-clawed Shrew	Cathemeral	Cathemeral	1	8.4	8.4	44	DD	Stable	Bland et al. 2015	na	1	0	0	0	0	1	0	0	0	0	Brodie et al. 2021
Cryptotis_endersi	Eulipotyphla	Soricidae	Cryptotis	endersi	Ender's Small-eared Shrew	Cathemeral	Cathemeral	1	8	8	44	EN	Decreasing	Estimated based on 'Vu' or higher IUCN status	na	1	0	0	0	0	0	0	0	0	0	Brodie et al. 2021
Cryptotis_equatoris	Eulipotyphla	Soricidae	Cryptotis	equatoris	Ecuadorean Small-eared Shrew	Cathemeral	Cathemeral	1	7.8	7.8	44	LC	Stable	Brodie et al. 2021	na	0	0	0	0	0	0	0	0	0	0	Brodie et al. 2021
Cryptotis_goldmani	Eulipotyphla	Soricidae	Cryptotis	goldmani	Goldman's Small-eared Shrew	Cathemeral	Cathemeral	1	8	8	44	LC	Stable	Brodie et al. 2021	na	1	0	0	0	0	0	0	0	0	0	Brodie et al. 2021
Cryptotis_goodwini	Eulipotyphla	Soricidae	Cryptotis	goodwini	Goodwin's Broad-clawed Shrew	Nocturnal	Nocturnal	1	14.5	14.5	44	LC	Stable	Brodie et al. 2021	na	1	0	0	0	0	0	0	0	0	0	Brodie et al. 2021
Cryptotis_gracilis	Eulipotyphla	Soricidae	Cryptotis	gracilis	Talamancan Small-eared Shrew	Nocturnal	Nocturnal	1	7	7	44	VU	Decreasing	Brodie et al. 2021	na	1	0	0	0	0	0	0	0	0	0	Brodie et al. 2021
Cryptotis_griseoventris	Eulipotyphla	Soricidae	Cryptotis	griseoventris	NA	Nocturnal	Nocturnal	1	9.5	9.5	44	VU	Decreasing	Brodie et al. 2021	na	1	0	0	0	0	0	0	0	0	0	Brodie et al. 2021
Cryptotis_magna	Eulipotyphla	Soricidae	Cryptotis	magna	Big Mexican Small-eared Shrew	Nocturnal	Nocturnal	1	7	7	44	VU	Decreasing	Brodie et al. 2021	na	1	0	0	0	0	0	0	0	0	0	Brodie et al. 2021
Cryptotis_mayensis	Eulipotyphla	Soricidae	Cryptotis	mayensis	Yucatan Small-eared Shrew	Nocturnal	Nocturnal	1	5	5	44	LC	Decreasing	Brodie et al. 2021	na	1	0	0	0	0	0	0	0	0	0	Brodie et al. 2021
Cryptotis_medellinia	Eulipotyphla	Soricidae	Cryptotis	medellinia	Medellin Small-eared Shrew	Cathemeral	Cathemeral	1	16.2	16.2	44	LC	Stable	Brodie et al. 2021	na	0	0	0	0	0	0	0	0	0	0	Brodie et al. 2021
Cryptotis_mera	Eulipotyphla	Soricidae	Cryptotis	mera	Darien Small Eared Shrew	Cathemeral	Cathemeral	1	7	7	44	EN	Decreasing	Brodie et al. 2021	na	1	0	0	0	0	1	0	0	0	0	Brodie et al. 2021
Cryptotis_meridensis	Eulipotyphla	Soricidae	Cryptotis	meridensis	Merida Small-eared Shrew	Diurnal	Diurnal	1	11.6	11.6	44	LC	Stable	Brodie et al. 2021	na	1	0	0	1	0	0	0	0	0	0	Brodie et al. 2021
Cryptotis_merriami	Eulipotyphla	Soricidae	Cryptotis	merriami	Merriam's Small-eared Shrew	Nocturnal	Nocturnal	1	5.9	5.9	44	LC	Stable	Brodie et al. 2021	na	0	0	0	0	0	0	0	0	0	0	Brodie et al. 2021
Cryptotis_mexicana	Eulipotyphla	Soricidae	Cryptotis	mexicana	Mexican Small-eared Shrew	Nocturnal	Nocturnal	1	7	7	44	LC	Decreasing	Brodie et al. 2021	na	1	0	0	0	0	1	0	0	0	0	Brodie et al. 2021
Cryptotis_montivaga	Eulipotyphla	Soricidae	Cryptotis	montivaga	Ecuadorean Small-eared Shrew	Cathemeral	Cathemeral	1	11.3	11.3	44	LC	Stable	Brodie et al. 2021	na	0	0	0	0	0	0	0	0	0	0	Brodie et al. 2021
Cryptotis_obscura	Eulipotyphla	Soricidae	Cryptotis	obscura	Grizzled Mexican Small-eared Shrew	Nocturnal	Nocturnal	1	6.9	6.9	44	LC	Decreasing	Brodie et al. 2021	na	1	0	0	0	0	0	0	0	0	0	Brodie et al. 2021
Cryptotis_orophila	Eulipotyphla	Soricidae	Cryptotis	orophila	Central American Least Shrew	Nocturnal	Nocturnal	1	4.9	4.9	44	DD	Stable	Bland et al. 2015	na	0	0	0	0	0	0	0	0	0	0	Brodie et al. 2021
Cryptotis_parva	Eulipotyphla	Soricidae	Cryptotis	parva	Least Shrew	Cathemeral	Cathemeral	1	5	5	44	LC	Stable	Brodie et al. 2021	na	0	0	0	0	0	0	0	0	0	0	Brodie et al. 2021
Cryptotis_peregrina	Eulipotyphla	Soricidae	Cryptotis	peregrina	Oaxacan Broad-clawed Shrew	Nocturnal	Nocturnal	1	6.6	6.6	44	DD	Decreasing	Bland et al. 2015	na	1	0	0	0	0	0	0	0	0	0	The Handbook of Mammals of the World
Cryptotis_peruviensis	Eulipotyphla	Soricidae	Cryptotis	peruviensis	Peruvian Small-eared Shrew	Cathemeral	Cathemeral	1	9	9	44	DD	Decreasing	Bland et al. 2015	na	1	0	0	0	0	0	0	0	0	0	The Handbook of Mammals of the World
Cryptotis_phillipsii	Eulipotyphla	Soricidae	Cryptotis	phillipsii	Phillip's Small-eared Shrew	Nocturnal	Nocturnal	1	8	8	44	VU	Decreasing	Brodie et al. 2021	na	1	0	0	0	0	0	0	0	0	0	Brodie et al. 2021
Cryptotis_squamipes	Eulipotyphla	Soricidae	Cryptotis	squamipes	Scaly-footed Small-eared Shrew	Cathemeral	Cathemeral	1	11	11	44	LC	Stable	Handbook of Mammals of the World	na	0	0	0	0	0	0	0	0	0	0	Brodie et al. 2021
Cryptotis_tamensis	Eulipotyphla	Soricidae	Cryptotis	tamensis	Tama Small-eared Shrew	Cathemeral	Cathemeral	1	13.9	13.9	44	LC	Unknown	Handbook of Mammals of the World	na	0	0	0	0	0	0	0	0	0	0	Brodie et al. 2021
Cryptotis_thomasi	Eulipotyphla	Soricidae	Cryptotis	thomasi	Thomas' Small-eared Shrew	Cathemeral	Cathemeral	1	10	10	44	LC	Stable	Brodie et al. 2021	na	0	0	0	0	0	0	0	0	0	0	Brodie et al. 2021
Cryptotis_tropicalis	Eulipotyphla	Soricidae	Cryptotis	tropicalis	Tropical Small-eared Shrew	Cathemeral	Cathemeral	1	4.5	4.5	44	DD	Stable	Bland et al. 2015	na	0	0	0	0	0	0	0	0	0	0	Brodie et al. 2021
Ctenodactylus_gundi	Rodentia	Ctenodactylidae	Ctenodactylus	gundi	North African Gundi	Diurnal	Diurnal	1	289	289	44	LC	Stable	Handbook of Mammals of the World	na	0	0	0	0	0	0	0	0	0	0	Brodie et al. 2021
Ctenodactylus_vali	Rodentia	Ctenodactylidae	Ctenodactylus	vali	Val's Gundi	Diurnal	Diurnal	1	175	175	44	DD	Stable	Bland et al. 2015	na	0	0	0	0	0	0	0	0	0	0	Brodie et al. 2021
Ctenomys_peruanus	Rodentia	Ctenomyidae	Ctenomys	peruanus	Peruvian Tuco-tuco	Diurnal	Diurnal	1	490	490	44	LC	Stable	Brodie et al. 2021	na	0	0	0	0	0	0	0	0	0	0	Brodie et al. 2021
Cuniculus_paca	Rodentia	Cuniculidae	Cuniculus	paca	Agouti	Nocturnal	Nocturnal	1	8000	8000	44	LC	Stable	Brodie et al. 2021	na	0	1	0	0	0	0	0	0	0	0	Brodie et al. 2021
Cuniculus_taczanowskii	Rodentia	Cuniculidae	Cuniculus	taczanowskii	Mountain Paca	Nocturnal	Nocturnal	1	8999.9	8999.9	44	NT	Decreasing	Brodie et al. 2021	na	1	0	0	0	0	0	0	0	0	0	Brodie et al. 2021
Cuon_alpinus	Carnivora	Canidae	Cuon	alpinus	Dhole	Cathemeral	Cathemeral	1	12760	12760	44	EN	Decreasing	Brodie et al. 2021	na	0	0	1	0	0	0	0	1	0	0	Brodie et al. 2021
Cuscomys_ashaninka	Rodentia	Abrocomidae	Cuscomys	ashaninka	Ashaninika Arboreal Chinchilla Rat	Nocturnal	Nocturnal	8	599.1	599.1	44	DD	Stable	Handbook of Mammals of the World	na	0	0	0	0	0	0	0	0	0	0	Brodie et al. 2021
Cuscomys_oblativa	Rodentia	Abrocomidae	Cuscomys	oblativa	Machu Picchu Arboreal Chinchilla Rat	Nocturnal	Nocturnal	1	514.8	514.8	44	DD	Stable	Handbook of Mammals of the World	na	0	0	0	0	0	0	0	0	0	0	Brodie et al. 2021
Cyclopes_didactylus	Pilosa	Cyclopedidae	Cyclopes	didactylus	Silky Anteater	Nocturnal	Nocturnal	1	329.5	329.5	44	LC	Unknown	Handbook of Mammals of the World	na	0	0	0	0	0	0	0	0	0	0	Brodie et al. 2021
Cynictis_penicillata	Carnivora	Herpestidae	Cynictis	penicillata	Yellow Mongoose	Diurnal	Diurnal	1	836	836	44	LC	Stable	Brodie et al. 2021	na	0	0	0	0	0	0	0	0	0	0	Brodie et al. 2021
Cynocephalus_volans	Dermoptera	Cynocephalidae	Cynocephalus	volans	Philippine Flying Lemur	Nocturnal	Nocturnal	1	1250	1250	44	LC	Stable	Brodie et al. 2021	na	0	0	0	0	0	0	0	0	0	0	Brodie et al. 2021
Cynogale_bennettii	Carnivora	Viverridae	Cynogale	bennettii	Otter Civet	Nocturnal	Nocturnal	1	4500	4500	44	EN	Decreasing	Brodie et al. 2021	na	1	0	0	0	0	1	0	0	0	0	Brodie et al. 2021
Cynomops_abrasus	Chiroptera	Molossidae	Cynomops	abrasus	Cinnamon Dog-faced Bat	Nocturnal	Crepuscular	1	41	41	44	DD	Stable	Bland et al. 2015	na	0	0	0	0	0	0	0	0	0	0	Brodie et al. 2021
Cynomops_greenhalli	Chiroptera	Molossidae	Cynomops	greenhalli	Greenhall's Dog-faced Bat	Nocturnal	Nocturnal	1	15	15	44	LC	Unknown	Handbook of Mammals of the World	na	1	0	0	0	0	0	0	0	0	0	Brodie et al. 2021
Cynomops_mexicanus	Chiroptera	Molossidae	Cynomops	mexicanus	Mexican Dog-faced Bat	Nocturnal	Nocturnal	1	20	20	44	LC	Unknown	Handbook of Mammals of the World	na	0	0	0	0	0	0	0	0	0	0	Brodie et al. 2021
Cynomops_milleri	Chiroptera	Molossidae	Cynomops	milleri	NA	Nocturnal	Nocturnal	1	16	16	1	LC	Unknown	Handbook of Mammals of the World	na	0	0	0	0	0	0	0	0	0	0	Brodie et al. 2021
Cynomops_paranus	Chiroptera	Molossidae	Cynomops	paranus	Brown Dog-faced Bat	Nocturnal	Nocturnal	1	16.2	16.2	44	DD	Stable	Bland et al. 2015	na	0	0	0	0	0	0	0	0	0	0	Brodie et al. 2021
Cynomops_planirostris	Chiroptera	Molossidae	Cynomops	planirostris	Southern Dog-faced Bat	Nocturnal	Nocturnal	1	12.4	12.4	44	LC	Unknown	Handbook of Mammals of the World	na	0	0	0	0	0	0	0	0	0	0	Brodie et al. 2021
Cynomys_gunnisoni	Rodentia	Sciuridae	Cynomys	gunnisoni	Ruddy Mongoose	Diurnal	Diurnal	1	925	925	44	LC	Decreasing	Brodie et al. 2021	na	1	1	1	0	0	0	0	0	1	0	Brodie et al. 2021
Cynomys_leucurus	Rodentia	Sciuridae	Cynomys	leucurus	White-tailed Prairie Dog	Diurnal	Diurnal	1	908.5	908.5	44	LC	Decreasing	Brodie et al. 2021	na	1	0	0	0	0	0	0	0	1	0	The Handbook of Mammals of the World
Cynomys_ludovicianus	Rodentia	Sciuridae	Cynomys	ludovicianus	Black-tailed Prairie Dog	Diurnal	Diurnal	1	1364	1364	44	LC	Decreasing	Brodie et al. 2021	Canada, Mexico	0	0	1	0	0	0	0	0	0	0	Brodie et al. 2021
Cynomys_mexicanus	Rodentia	Sciuridae	Cynomys	mexicanus	Mexican Prairie Dog	Diurnal	Diurnal	1	900	900	44	EN	Decreasing	Estimated based on 'Vu' or higher IUCN status	na	0	0	1	0	0	0	0	0	0	0	Brodie et al. 2021
Cynomys_parvidens	Rodentia	Sciuridae	Cynomys	parvidens	Utah Prairie Dog	Diurnal	Diurnal	1	900	900	44	EN	Decreasing	Brodie et al. 2021	na	1	1	1	0	0	0	0	0	1	0	Brodie et al. 2021
Cynopterus_brachyotis	Chiroptera	Pteropodidae	Cynopterus	brachyotis	Lesser Dog-faced Fruit Bat	Nocturnal	Nocturnal	1	31.2	31.2	44	LC	Stable	Handbook of Mammals of the World	na	0	0	0	0	0	0	0	0	0	0	Brodie et al. 2021
Cynopterus_horsfieldii	Chiroptera	Pteropodidae	Cynopterus	horsfieldii	Horsfields Fruit Bat	Nocturnal	Nocturnal	1	55.1	55.1	44	LC	Stable	Handbook of Mammals of the World	na	0	0	0	0	0	0	0	0	0	0	Brodie et al. 2021
Cynopterus_luzoniensis	Chiroptera	Pteropodidae	Cynopterus	luzoniensis	Peterss Fruit Bat	Nocturnal	Nocturnal	1	27.9	27.9	44	LC	Stable	Brodie et al. 2021	na	0	0	0	0	0	0	0	0	0	0	Brodie et al. 2021
Cynopterus_minutus	Chiroptera	Pteropodidae	Cynopterus	minutus	Minute Fruit Bat	Nocturnal	Nocturnal	1	25.8	25.8	44	LC	Decreasing	Brodie et al. 2021	na	1	0	0	0	0	0	0	0	0	0	The Handbook of Mammals of the World
Cynopterus_nusatenggara	Chiroptera	Pteropodidae	Cynopterus	nusatenggara	Nusatenggara Short-nosed Fruit Bat	Nocturnal	Nocturnal	1	36.4	36.4	44	LC	Stable	Brodie et al. 2021	na	0	0	0	0	0	0	0	0	0	0	Brodie et al. 2021
Cynopterus_sphinx	Chiroptera	Pteropodidae	Cynopterus	sphinx	Greater Shortnosed Fruit Bat	Nocturnal	Nocturnal	1	43.7	43.7	44	LC	Increasing	Brodie et al. 2021	na	0	0	0	0	0	0	0	0	0	0	Brodie et al. 2021
Cynopterus_titthaecheilus	Chiroptera	Pteropodidae	Cynopterus	titthaecheilus	Indonesian Short-nosed Fruit Bat	Nocturnal	Nocturnal	1	56.3	56.3	44	LC	Stable	Brodie et al. 2021	na	0	0	0	0	0	0	0	0	0	0	Brodie et al. 2021
Cyttarops_alecto	Chiroptera	Emballonuridae	Cyttarops	alecto	Short-eared Bat	Nocturnal	Nocturnal	1	5.3	5.3	44	LC	Stable	Handbook of Mammals of the World	na	0	0	0	0	0	0	0	0	0	0	Brodie et al. 2021
Dacnomys_millardi	Rodentia	Muridae	Dacnomys	millardi	Millard's Rat	Nocturnal	Nocturnal	1	300	300	1	DD	Stable	Bland et al. 2015	na	0	0	0	0	0	0	0	0	0	0	Brodie et al. 2021
Dactylomys_boliviensis	Rodentia	Echimyidae	Dactylomys	boliviensis	Bolivian Bamboo Rat	Nocturnal	Nocturnal	1	728.8	728.8	44	LC	Stable	Brodie et al. 2021	na	0	0	0	0	0	0	0	0	0	0	Brodie et al. 2021
Dactylomys_dactylinus	Rodentia	Echimyidae	Dactylomys	dactylinus	Amazon Bamboo Rat	Nocturnal	Nocturnal	1	650	650	44	LC	Stable	Brodie et al. 2021	na	0	0	0	0	0	0	0	0	0	0	Brodie et al. 2021
Dactylomys_peruanus	Rodentia	Echimyidae	Dactylomys	peruanus	Peruvian Bamboo Rat	Nocturnal	Nocturnal	1	382	382	44	DD	Decreasing	Bland et al. 2015	na	1	0	0	0	0	0	0	0	0	0	The Handbook of Mammals of the World
Dactylonax_palpator	Diprotodontia	Petauridae	Dactylonax	palpator	Long-fingered Triok	Nocturnal	Nocturnal	1	398	398	44	LC	Stable	Handbook of Mammals of the World	na	0	0	0	0	0	0	0	0	0	0	Brodie et al. 2021
Dactylopsila_megalura	Diprotodontia	Petauridae	Dactylopsila	megalura	Great-tailed Triok	Nocturnal	Nocturnal	1	387.5	387.5	44	LC	Stable	Handbook of Mammals of the World	na	0	0	0	0	0	0	0	0	0	0	Brodie et al. 2021
Dactylopsila_tatei	Diprotodontia	Petauridae	Dactylopsila	tatei	Tate's Triok	Nocturnal	Nocturnal	1	252	252	44	EN	Decreasing	Estimated based on 'Vu' or higher IUCN status	na	1	0	0	0	0	0	0	0	0	0	The Handbook of Mammals of the World
Dactylopsila_trivirgata	Diprotodontia	Petauridae	Dactylopsila	trivirgata	Striped Possum	Nocturnal	Nocturnal	1	413.5	413.5	44	LC	Decreasing	Brodie et al. 2021	na	1	0	0	0	0	0	0	0	0	0	The Handbook of Mammals of the World
Dama_dama	Cetartiodactyla	Cervidae	Dama	dama	Common Fallow Deer	Cathemeral	Cathemeral	1	56250	56250	44	LC	Increasing	Handbook of Mammals of the World	na	0	0	0	0	0	0	0	0	0	0	Brodie et al. 2021
Dama_mesopotamica	Cetartiodactyla	Cervidae	Dama	mesopotamica	Persian Fallow Deer	Nocturnal	Nocturnal	1	72500	72500	44	EN	Increasing	Brodie et al. 2021	na	1	1	0	0	1	0	0	0	0	0	Brodie et al. 2021
Damaliscus_lunatus	Cetartiodactyla	Bovidae	Damaliscus	lunatus	Topi	Diurnal	Diurnal	1	136000	136000	44	LC	Decreasing	Brodie et al. 2021	na	1	1	0	0	0	0	0	0	0	0	IUCN Red List
Damaliscus_pygargus	Cetartiodactyla	Bovidae	Damaliscus	pygargus	Blesbok	Cathemeral	Cathemeral	1	102000	102000	44	LC	Stable	Brodie et al. 2021	na	0	0	0	0	0	0	0	0	0	0	Brodie et al. 2021
Dasycercus_blythi	Dasyuromorphia	Dasyuridae	Dasycercus	blythi	Brush-tailed Mulgara	Nocturnal	Nocturnal	1	83.8	83.8	44	LC	Stable	Handbook of Mammals of the World	na	0	0	0	0	0	0	0	0	0	0	Brodie et al. 2021
Dasycercus_cristicauda	Dasyuromorphia	Dasyuridae	Dasycercus	cristicauda	Crest-tailed Mulgara	Nocturnal	Nocturnal	1	100	100	44	NT	Stable	Brodie et al. 2021	na	0	0	0	0	0	0	0	0	0	0	Brodie et al. 2021
Dasykaluta_rosamondae	Dasyuromorphia	Dasyuridae	Dasykaluta	rosamondae	Kaluta	Diurnal	Diurnal	1	28.8	28.8	44	LC	Stable	Handbook of Mammals of the World	na	0	0	0	0	0	0	0	0	0	0	Brodie et al. 2021
Dasymys_foxi	Rodentia	Muridae	Dasymys	foxi	Fox's Shaggy Rat	Diurnal	Diurnal	1	116.6	116.6	44	DD	Decreasing	Bland et al. 2015	na	1	0	0	0	0	0	0	0	0	0	The Handbook of Mammals of the World
Dasymys_incomtus	Rodentia	Muridae	Dasymys	incomtus	Common Dasymys	Diurnal	Diurnal	1	90.2	90.2	44	LC	Unknown	Handbook of Mammals of the World	na	0	0	0	0	0	0	0	0	0	0	Brodie et al. 2021
Dasymys_montanus	Rodentia	Muridae	Dasymys	montanus	Montane Shaggy Rat	Cathemeral	Cathemeral	1	82	82	44	EN	Decreasing	Brodie et al. 2021	na	1	0	0	0	0	0	0	0	0	0	Brodie et al. 2021
Dasymys_nudipes	Rodentia	Muridae	Dasymys	nudipes	Angolan Shaggy Rat	Diurnal	Diurnal	1	109.4	109.4	44	DD	Stable	Bland et al. 2015	na	0	0	0	0	0	0	0	0	0	0	Brodie et al. 2021
Dasymys_rufulus	Rodentia	Muridae	Dasymys	rufulus	West African Shaggy Rat	Nocturnal	Nocturnal	1	85	85	1	LC	Unknown	Handbook of Mammals of the World	na	0	0	0	0	0	0	0	0	0	0	Brodie et al. 2021
Dasyprocta_azarae	Rodentia	Dasyproctidae	Dasyprocta	azarae	Azara's Agouti	Diurnal	Diurnal	1	2310	2310	44	DD	Stable	Bland et al. 2015	na	0	1	0	0	0	0	0	0	0	0	Brodie et al. 2021
Dasyprocta_coibae	Rodentia	Dasyproctidae	Dasyprocta	coibae	Coiban Agouti	Diurnal	Diurnal	1	2195.5	2195.5	44	VU	Decreasing	Estimated based on 'Vu' or higher IUCN status	na	1	0	0	0	0	0	0	0	0	0	The Handbook of Mammals of the World
Dasyprocta_croconota	Rodentia	Dasyproctidae	Dasyprocta	croconota	Orange Agouti	NA	Diurnal	Imputed	2500	2500	44	DD	Unknown	Handbook of Mammals of the World	na	0	0	0	0	0	0	0	0	0	0	Brodie et al. 2021
Dasyprocta_fuliginosa	Rodentia	Dasyproctidae	Dasyprocta	fuliginosa	Black Agouti	Diurnal	Diurnal	1	3500	3500	44	LC	Stable	Brodie et al. 2021	na	0	0	0	0	0	0	0	0	0	0	Brodie et al. 2021
Dasyprocta_guamara	Rodentia	Dasyproctidae	Dasyprocta	guamara	Orinoco Agouti	Diurnal	Diurnal	1	2650	2650	44	NT	Decreasing	Brodie et al. 2021	na	1	0	0	0	0	0	0	0	0	0	Brodie et al. 2021
Dasyprocta_iacki	Rodentia	Dasyproctidae	Dasyprocta	iacki	Iack's red-rumped agouti	NA	Diurnal	Imputed	3050	3050	44	DD	Decreasing	Handbook of Mammals of the World	na	1	0	0	0	0	0	0	0	0	0	Brodie et al. 2021
Dasyprocta_kalinowskii	Rodentia	Dasyproctidae	Dasyprocta	kalinowskii	Kalinowski Agouti	Diurnal	Diurnal	2	2650	2650	44	DD	Stable	Bland et al. 2015	na	0	0	0	0	0	0	0	0	0	0	Brodie et al. 2021
Dasyprocta_leporina	Rodentia	Dasyproctidae	Dasyprocta	leporina	Red-rumped Agouti	Diurnal	Diurnal	1	3020	3020	44	LC	Stable	Brodie et al. 2021	na	0	0	0	0	0	0	0	0	0	0	Brodie et al. 2021
Dasyprocta_mexicana	Rodentia	Dasyproctidae	Dasyprocta	mexicana	Mexican Agouti	Diurnal	Diurnal	1	5000	5000	44	CR	Decreasing	Brodie et al. 2021	na	1	0	0	0	0	0	0	0	0	0	Brodie et al. 2021
Dasyprocta_prymnolopha	Rodentia	Dasyproctidae	Dasyprocta	prymnolopha	Black-rumped Agouti	Diurnal	Diurnal	1	2900	2900	44	LC	Decreasing	Handbook of Mammals of the World	na	0	1	0	0	0	0	0	0	0	0	Brodie et al. 2021
Dasyprocta_punctata	Rodentia	Dasyproctidae	Dasyprocta	punctata	Central American Agouti	Diurnal	Diurnal	1	2675	2675	44	LC	Stable	Brodie et al. 2021	na	0	0	0	0	0	0	0	0	0	0	Brodie et al. 2021
Dasyprocta_ruatanica	Rodentia	Dasyproctidae	Dasyprocta	ruatanica	Ruatan Island Agouti	Diurnal	Diurnal	2	1659.9	1659.9	44	EN	Decreasing	Brodie et al. 2021	na	1	1	0	0	0	0	0	0	0	0	Brodie et al. 2021
Dasyprocta_variegata	Rodentia	Dasyproctidae	Dasyprocta	variegata	Brown agouti	NA	Diurnal	Imputed	4100	4100	44	DD	Unknown	Handbook of Mammals of the World	na	0	0	0	0	0	0	0	0	0	0	Brodie et al. 2021
Dasypus_hybridus	Cingulata	CingulataFam	Dasypus	hybridus	Southern Long-Nosed Armadillo	Diurnal	Diurnal	1	1500	1500	44	NT	Decreasing	Brodie et al. 2021	na	1	0	0	0	0	0	0	0	0	0	Brodie et al. 2021
Dasypus_kappleri	Cingulata	CingulataFam	Dasypus	kappleri	Greater Long-nosed Armadillo	Nocturnal	Nocturnal	1	9500	9500	44	LC	Stable	Handbook of Mammals of the World	na	0	1	0	0	0	0	0	0	0	0	Brodie et al. 2021
Dasypus_novemcinctus	Cingulata	CingulataFam	Dasypus	novemcinctus	Nine-banded Armadillo	Cathemeral	Cathemeral	1	4203.8	4203.8	44	LC	Stable	Brodie et al. 2021	na	0	0	0	0	0	0	0	0	0	0	Brodie et al. 2021
Dasypus_pilosus	Cingulata	CingulataFam	Dasypus	pilosus	Hairy Long-nosed Armadillo	Nocturnal	Nocturnal	1	4445	4445	44	DD	Decreasing	Jetz & Freckleton 2015	na	1	0	0	0	0	0	0	0	0	0	IUCN Red List
Dasypus_sabanicola	Cingulata	CingulataFam	Dasypus	sabanicola	Northern Long-nosed Armadillo	Diurnal	Diurnal	1	1150	1150	44	NT	Decreasing	Brodie et al. 2021	na	1	1	0	0	0	0	0	0	0	0	Brodie et al. 2021
Dasypus_septemcinctus	Cingulata	CingulataFam	Dasypus	septemcinctus	Brazilian Lesser Long-nosed Armadillo	Nocturnal	Nocturnal	1	1526.7	1526.7	44	LC	Stable	Handbook of Mammals of the World	na	0	0	0	0	0	0	0	0	0	0	Brodie et al. 2021
Dasypus_yepesi	Cingulata	CingulataFam	Dasypus	yepesi	Yunga's Lesser Long-Nosed Armadillo	Nocturnal	Nocturnal	1	1722.3	1722.3	44	DD	Decreasing	Bland et al. 2015	na	1	0	0	0	0	0	0	0	0	0	IUCN Red List
Dasyuroides_byrnei	Dasyuromorphia	Dasyuridae	Dasyuroides	byrnei	Kowari	Nocturnal	Nocturnal	1	103.8	103.8	44	VU	Decreasing	Brodie et al. 2021	na	1	0	0	1	0	0	0	0	0	0	The Handbook of Mammals of the World
Dasyurus_albopunctatus	Dasyuromorphia	Dasyuridae	Dasyurus	albopunctatus	New Guinea Quoll	Diurnal	Diurnal	1	637	637	44	NT	Decreasing	Brodie et al. 2021	na	1	1	0	0	0	0	0	0	0	0	Brodie et al. 2021
Dasyurus_geoffroii	Dasyuromorphia	Dasyuridae	Dasyurus	geoffroii	Western Quoll	Nocturnal	Nocturnal	1	1100	1100	44	NT	Stable	Brodie et al. 2021	na	0	0	0	0	0	0	0	0	0	0	Brodie et al. 2021
Dasyurus_hallucatus	Dasyuromorphia	Dasyuridae	Dasyurus	hallucatus	Northern Quoll	Nocturnal	Nocturnal	1	525	525	44	EN	Decreasing	Brodie et al. 2021	na	1	0	0	0	1	0	0	0	0	0	The Handbook of Mammals of the World
Dasyurus_maculatus	Dasyuromorphia	Dasyuridae	Dasyurus	maculatus	Spotted-tailed Quoll	Cathemeral	Cathemeral	1	5500	5500	44	NT	Decreasing	Brodie et al. 2021	na	1	1	1	0	1	1	0	0	0	0	Brodie et al. 2021
Dasyurus_spartacus	Dasyuromorphia	Dasyuridae	Dasyurus	spartacus	Bronze Quoll	Nocturnal	Nocturnal	2	1212.6	1212.6	44	NT	Decreasing	Estimated based on 'Vu' or higher IUCN status	na	1	0	0	0	1	0	0	0	0	0	The Handbook of Mammals of the World
Dasyurus_viverrinus	Dasyuromorphia	Dasyuridae	Dasyurus	viverrinus	Eastern Quoll	Nocturnal	Nocturnal	1	1090	1090	44	EN	Decreasing	Brodie et al. 2021	na	1	0	0	0	1	0	0	0	1	0	Brodie et al. 2021
Daubentonia_madagascariensis	Primates	Daubentoniidae	Daubentonia	madagascariensis	Aye-aye	Nocturnal	Nocturnal	1	2500	2500	44	EN	Decreasing	Brodie et al. 2021	na	1	0	0	0	0	0	0	1	0	0	Brodie et al. 2021
Delanymys_brooksi	Rodentia	Nesomyidae	Delanymys	brooksi	Delany's Swamp Mouse	Nocturnal	Nocturnal	1	5	5	44	VU	Decreasing	Brodie et al. 2021	na	1	0	0	0	0	0	0	0	0	0	Brodie et al. 2021
Delomys_collinus	Rodentia	Cricetidae	Delomys	collinus	Montane Delomys	Nocturnal	Nocturnal	1	75.9	75.9	44	LC	Decreasing	Brodie et al. 2021	na	1	0	0	0	0	0	0	0	0	0	Brodie et al. 2021
Delomys_dorsalis	Rodentia	Cricetidae	Delomys	dorsalis	Striped Atlantic Forest Rat	Nocturnal	Nocturnal	1	67.5	67.5	44	LC	Decreasing	Brodie et al. 2021	na	1	0	0	0	0	0	0	0	0	0	Brodie et al. 2021
Delomys_sublineatus	Rodentia	Cricetidae	Delomys	sublineatus	Pallid Atlantic Forest Rat	Nocturnal	Nocturnal	1	90	90	44	LC	Stable	Handbook of Mammals of the World	na	1	0	0	0	0	0	0	0	0	0	Brodie et al. 2021
Deltamys_kempi	Rodentia	Cricetidae	Deltamys	kempi	Kemp's Grass Mouse	Nocturnal	Nocturnal	1	26.4	26.4	44	LC	Unknown	Handbook of Mammals of the World	na	0	0	0	0	0	0	0	0	0	0	Brodie et al. 2021
Dendrogale_melanura	Scandentia	Tupaiidae	Dendrogale	melanura	Bornean Smooth-tailed Treeshrew	Diurnal	Diurnal	1	60	60	44	DD	Stable	Bland et al. 2015	na	1	0	0	0	0	0	0	0	0	0	Brodie et al. 2021
Dendrogale_murina	Scandentia	Tupaiidae	Dendrogale	murina	Northern Smooth-tailed Treeshrew	Diurnal	Diurnal	1	50	50	44	LC	Decreasing	Brodie et al. 2021	na	1	0	0	0	0	0	0	0	0	0	The Handbook of Mammals of the World
Dendrohyrax_arboreus	Hyracoidea	Procaviidae	Dendrohyrax	arboreus	Southern Tree Hyrax	Cathemeral	Cathemeral	1	2950	2950	44	LC	Decreasing	Brodie et al. 2021	na	1	1	0	0	0	0	0	0	0	0	Brodie et al. 2021
Dendrohyrax_dorsalis	Hyracoidea	Procaviidae	Dendrohyrax	dorsalis	Western Tree Hyrax	Crepuscular	Crepuscular	1	3175	3175	44	LC	Stable	Handbook of Mammals of the World	na	0	0	0	0	0	0	0	0	0	0	Brodie et al. 2021
Dendrohyrax_validus	Hyracoidea	Procaviidae	Dendrohyrax	validus	Eastern Tree Hyrax	Nocturnal	Nocturnal	1	2430	2430	44	NT	Decreasing	Brodie et al. 2021	na	1	1	0	0	0	0	0	0	0	0	Brodie et al. 2021
Dendrolagus_bennettianus	Diprotodontia	Macropodidae	Dendrolagus	bennettianus	Bennett's Tree Kangaroo	Nocturnal	Nocturnal	1	10950	10950	44	NT	Stable	Brodie et al. 2021	na	0	0	0	0	0	0	0	0	0	0	Brodie et al. 2021
Dendrolagus_dorianus	Diprotodontia	Macropodidae	Dendrolagus	dorianus	Doria's Tree Kangaroo	Diurnal	Diurnal	1	10068.3	10068.3	44	VU	Decreasing	Brodie et al. 2021	na	0	1	0	0	0	0	0	0	0	0	Brodie et al. 2021
Dendrolagus_goodfellowi	Diprotodontia	Macropodidae	Dendrolagus	goodfellowi	Goodfellow's Tree Kangaroo	Diurnal	Diurnal	1	8025	8025	44	EN	Decreasing	Brodie et al. 2021	na	1	1	0	0	0	0	0	0	0	0	Brodie et al. 2021
Dendrolagus_inustus	Diprotodontia	Macropodidae	Dendrolagus	inustus	Grizzled Tree Kangaroo	Crepuscular	Crepuscular	1	13031.3	13031.3	44	VU	Decreasing	Brodie et al. 2021	na	1	1	0	0	0	0	0	0	0	0	Brodie et al. 2021
Dendrolagus_lumholtzi	Diprotodontia	Macropodidae	Dendrolagus	lumholtzi	Lumholtz's Tree Kangaroo	Cathemeral	Cathemeral	1	6750	6750	44	NT	Decreasing	Estimated based on 'Vu' or higher IUCN status	na	1	0	0	0	0	0	0	0	0	0	Brodie et al. 2021
Dendrolagus_matschiei	Diprotodontia	Macropodidae	Dendrolagus	matschiei	Huon Tree Kangaroo	Diurnal	Diurnal	1	6960	6960	44	EN	Decreasing	Brodie et al. 2021	na	1	1	0	0	0	0	0	0	0	0	Brodie et al. 2021
Dendrolagus_mbaiso	Diprotodontia	Macropodidae	Dendrolagus	mbaiso	Dingiso	Diurnal	Diurnal	1	8750	8750	44	EN	Decreasing	Brodie et al. 2021	na	0	0	0	1	0	0	0	0	0	0	Brodie et al. 2021
Dendrolagus_notatus	Diprotodontia	Macropodidae	Dendrolagus	notatus	Ifola	Diurnal	Diurnal	1	6250	6250	44	EN	Decreasing	Brodie et al. 2021	na	1	1	0	0	0	0	0	0	0	0	Brodie et al. 2021
Dendrolagus_pulcherrimus	Diprotodontia	Macropodidae	Dendrolagus	pulcherrimus	Golden-mantled Tree Kangaroo	Diurnal	Diurnal	1	6536.8	6536.8	44	CR	Stable	Brodie et al. 2021	na	0	0	0	0	0	0	0	0	0	0	Brodie et al. 2021
Dendrolagus_scottae	Diprotodontia	Macropodidae	Dendrolagus	scottae	Tenkile	Diurnal	Diurnal	1	10375	10375	44	CR	Decreasing	Brodie et al. 2021	na	1	1	0	0	0	0	0	0	0	0	Brodie et al. 2021
Dendrolagus_spadix	Diprotodontia	Macropodidae	Dendrolagus	spadix	Lowlands Tree Kangaroo	Cathemeral	Cathemeral	2	9100	9100	44	VU	Decreasing	Brodie et al. 2021	na	1	1	0	0	0	0	0	0	0	0	Brodie et al. 2021
Dendrolagus_stellarum	Diprotodontia	Macropodidae	Dendrolagus	stellarum	Seris Tree Kangaroo	Diurnal	Diurnal	1	8666.7	8666.7	44	VU	Decreasing	Brodie et al. 2021	na	1	0	0	0	0	0	0	0	0	0	Brodie et al. 2021
Dendrolagus_ursinus	Diprotodontia	Macropodidae	Dendrolagus	ursinus	Vogelkop Tree Kangaroo	Diurnal	Diurnal	1	13250	13250	44	VU	Decreasing	Brodie et al. 2021	na	1	1	0	0	0	0	0	0	0	0	Brodie et al. 2021
Dendromus_insignis	Rodentia	Nesomyidae	Dendromus	insignis	Remarkable Climbing Mouse	Nocturnal	Nocturnal	1	11.1	11.1	44	LC	Stable	Brodie et al. 2021	na	0	0	0	0	0	0	0	0	0	0	Brodie et al. 2021
Dendromus_kahuziensis	Rodentia	Nesomyidae	Dendromus	kahuziensis	Mt Kahuzi Climbing Mouse	Nocturnal	Nocturnal	2	12	12	44	CR	Decreasing	Brodie et al. 2021	na	1	0	0	0	0	0	0	0	0	0	Brodie et al. 2021
Dendromus_kivu	Rodentia	Nesomyidae	Dendromus	kivu	Kivu Climbing Mouse	Nocturnal	Nocturnal	1	11	11	44	LC	Stable	Brodie et al. 2021	na	0	0	0	0	0	0	0	0	0	0	Brodie et al. 2021
Dendromus_lachaisei	Rodentia	Nesomyidae	Dendromus	lachaisei	Lachaise's Climbing Mouse	NA	Nocturnal	Imputed	11	11	1	DD	Unknown	Handbook of Mammals of the World	na	0	0	0	0	0	0	0	0	0	0	Brodie et al. 2021
Dendromus_lovati	Rodentia	Nesomyidae	Dendromus	lovati	Lovat's Climbing Mouse	Nocturnal	Nocturnal	1	12	12	44	LC	Decreasing	Brodie et al. 2021	na	1	0	0	0	0	0	0	0	0	0	Brodie et al. 2021
Dendromus_melanotis	Rodentia	Nesomyidae	Dendromus	melanotis	Gray Glimbing Mouse	Nocturnal	Nocturnal	1	9.1	9.1	44	LC	Stable	Brodie et al. 2021	na	0	0	0	0	0	0	0	0	0	0	Brodie et al. 2021
Dendromus_mesomelas	Rodentia	Nesomyidae	Dendromus	mesomelas	Brant's Climbing Mouse	Nocturnal	Nocturnal	1	11.1	11.1	44	LC	Stable	Brodie et al. 2021	na	0	0	0	0	0	0	0	0	0	0	Brodie et al. 2021
Dendromus_messorius	Rodentia	Nesomyidae	Dendromus	messorius	Banana Climbing Mouse	Nocturnal	Nocturnal	1	14.6	14.6	44	LC	Stable	Brodie et al. 2021	na	0	0	0	0	0	0	0	0	0	0	Brodie et al. 2021
Dendromus_mystacalis	Rodentia	Nesomyidae	Dendromus	mystacalis	Chestnut Climbing Mouse	Nocturnal	Nocturnal	1	7.7	7.7	44	LC	Stable	Brodie et al. 2021	na	0	0	0	0	0	0	0	0	0	0	Brodie et al. 2021
Dendromus_nyikae	Rodentia	Nesomyidae	Dendromus	nyikae	Nyika Climbing Mouse	Nocturnal	Nocturnal	1	15	15	44	LC	Stable	Handbook of Mammals of the World	na	0	0	0	0	0	0	0	0	0	0	Brodie et al. 2021
Dendromus_oreas	Rodentia	Nesomyidae	Dendromus	oreas	Cameroon Climbing Mouse	Nocturnal	Nocturnal	1	10.7	10.7	44	LC	Stable	Handbook of Mammals of the World	na	0	0	0	0	0	0	0	0	0	0	Brodie et al. 2021
Dendromus_ruppi	Rodentia	Nesomyidae	Dendromus	ruppi	Lovat's African climbing mouse	NA	Nocturnal	Imputed	11.6	11.6	1	DD	Unknown	Handbook of Mammals of the World	na	0	0	0	0	0	0	0	0	0	0	Brodie et al. 2021
Dendromus_vernayi	Rodentia	Nesomyidae	Dendromus	vernayi	Vernay's Climbing Mouse	Nocturnal	Nocturnal	2	11.5	11.5	44	DD	Decreasing	Bland et al. 2015	na	1	0	0	0	0	0	0	0	0	0	The Handbook of Mammals of the World
Dendroprionomys_rousseloti	Rodentia	Nesomyidae	Dendroprionomys	rousseloti	Velvet African Climbing Mouse	Nocturnal	Nocturnal	1	15	15	44	DD	Decreasing	Jetz & Freckleton 2015	na	1	0	0	0	0	0	0	0	0	0	The Handbook of Mammals of the World
Deomys_ferrugineus	Rodentia	Muridae	Deomys	ferrugineus	Congo Forest Mouse	Nocturnal	Nocturnal	1	62	62	44	LC	Stable	Brodie et al. 2021	na	0	0	0	0	0	0	0	0	0	0	Brodie et al. 2021
Dephomys_defua	Rodentia	Muridae	Dephomys	defua	Defua Rat	Nocturnal	Nocturnal	1	43.1	43.1	44	LC	Unknown	Handbook of Mammals of the World	na	0	0	0	0	0	0	0	0	0	0	Brodie et al. 2021
Dermanura_anderseni	Chiroptera	Phyllostomidae	Dermanura	anderseni	Andersen's Fruit-eating Bat	Nocturnal	Nocturnal	1	138	138	44	LC	Stable	Handbook of Mammals of the World	na	0	0	0	0	0	0	0	0	0	0	Brodie et al. 2021
Dermanura_azteca	Chiroptera	Phyllostomidae	Dermanura	azteca	Aztec Fruit-eating Bat	Nocturnal	Nocturnal	1	20.4	20.4	44	LC	Unknown	Handbook of Mammals of the World	na	0	0	0	0	0	0	0	0	0	0	Brodie et al. 2021
Dermanura_cinerea	Chiroptera	Phyllostomidae	Dermanura	cinerea	Gervais's Fruit-eating Bat	Nocturnal	Nocturnal	1	12.6	12.6	44	LC	Unknown	Handbook of Mammals of the World	na	0	0	0	0	0	0	0	0	0	0	Brodie et al. 2021
Dermanura_glauca	Chiroptera	Phyllostomidae	Dermanura	glauca	Silver Fruit-eating Bat	Nocturnal	Nocturnal	1	11.1	11.1	44	LC	Unknown	Handbook of Mammals of the World	na	0	0	0	0	0	0	0	0	0	0	Brodie et al. 2021
Dermanura_gnoma	Chiroptera	Phyllostomidae	Dermanura	gnoma	Dwarf Fruit-eating Bat	Nocturnal	Nocturnal	1	10.5	10.5	44	LC	Stable	Handbook of Mammals of the World	na	0	0	0	0	0	0	0	0	0	0	Brodie et al. 2021
Dermanura_phaeotis	Chiroptera	Phyllostomidae	Dermanura	phaeotis	Pygmy Fruit-eating Bat	Nocturnal	Nocturnal	1	11.6	11.6	44	LC	Stable	Brodie et al. 2021	na	0	0	0	0	0	0	0	0	0	0	Brodie et al. 2021
Dermanura_rosenbergi	Chiroptera	Phyllostomidae	Dermanura	rosenbergi	Rosenbergs Fruit-eating Bat	Nocturnal	Nocturnal	1	10.2	10.2	44	DD	Unknown	Handbook of Mammals of the World	na	1	0	0	0	0	0	0	0	0	0	Brodie et al. 2021
Dermanura_tolteca	Chiroptera	Phyllostomidae	Dermanura	tolteca	Toltec Fruit-eating Bat	Nocturnal	Nocturnal	1	15.4	15.4	44	LC	Unknown	Handbook of Mammals of the World	na	0	0	0	0	0	0	0	0	0	0	Brodie et al. 2021
Dermanura_watsoni	Chiroptera	Phyllostomidae	Dermanura	watsoni	Thomas's Fruit-eating Bat	Nocturnal	Nocturnal	1	12	12	44	LC	Stable	Brodie et al. 2021	na	0	0	0	0	0	0	0	0	0	0	Brodie et al. 2021
Desmana_moschata	Eulipotyphla	Talpidae	Desmana	moschata	Russian Desman	Nocturnal	Nocturnal	1	383	383	44	EN	Decreasing	Brodie et al. 2021	na	0	1	0	0	0	0	0	1	0	0	Brodie et al. 2021
Desmodilliscus_braueri	Rodentia	Muridae	Desmodilliscus	braueri	Pouched Gerbil	Nocturnal	Nocturnal	1	10	10	44	LC	Stable	Brodie et al. 2021	na	0	0	0	0	0	0	0	0	0	0	Brodie et al. 2021
Desmodillus_auricularis	Rodentia	Muridae	Desmodillus	auricularis	Cape Short-eared Gerbil	Nocturnal	Nocturnal	1	53.3	53.3	44	LC	Stable	Brodie et al. 2021	na	0	0	0	0	0	0	0	0	0	0	Brodie et al. 2021
Desmodus_rotundus	Chiroptera	Phyllostomidae	Desmodus	rotundus	Vampire Bat	Nocturnal	Nocturnal	1	31.2	31.2	44	LC	Stable	Brodie et al. 2021	na	0	0	0	0	0	0	0	0	0	0	Brodie et al. 2021
Desmomys_harringtoni	Rodentia	Muridae	Desmomys	harringtoni	Harrington's Rat	Nocturnal	Nocturnal	1	90	90	44	LC	Unknown	Handbook of Mammals of the World	na	0	0	0	0	0	0	0	0	0	0	Brodie et al. 2021
Desmomys_yaldeni	Rodentia	Muridae	Desmomys	yaldeni	Yalden's Desmomys	Nocturnal	Nocturnal	1	47	47	44	VU	Decreasing	Estimated based on 'Vu' or higher IUCN status	na	1	0	0	0	0	0	0	0	0	0	The Handbook of Mammals of the World
Diaemus_youngi	Chiroptera	Phyllostomidae	Diaemus	youngi	White-winged Vampire Bat	Nocturnal	Nocturnal	1	36.3	36.3	44	LC	Unknown	Handbook of Mammals of the World	na	0	0	0	0	0	0	0	0	0	0	Brodie et al. 2021
Dicerorhinus_sumatrensis	Perissodactyla	Rhinocerotidae	Dicerorhinus	sumatrensis	Sumatran Rhinoceros	Cathemeral	Cathemeral	63	1266667	1266667	44	CR	Decreasing	Brodie et al. 2021	na	1	1	0	0	0	0	0	0	0	0	Brodie et al. 2021
Diceros_bicornis	Perissodactyla	Rhinocerotidae	Diceros	bicornis	Black Rhinoceros	Cathemeral	Cathemeral	1	1.18051e+06	1.18051e+06	44	CR	Increasing	Brodie et al. 2021	na	0	1	0	0	0	0	0	0	0	0	Brodie et al. 2021
Diclidurus_albus	Chiroptera	Emballonuridae	Diclidurus	albus	Northern Ghost Bat	Nocturnal	Crepuscular	1	15.6	15.6	44	LC	Stable	Handbook of Mammals of the World	na	0	0	0	0	0	0	0	0	0	0	Brodie et al. 2021
Diclidurus_ingens	Chiroptera	Emballonuridae	Diclidurus	ingens	Greater Ghost Bat	Nocturnal	Nocturnal	1	123	123	44	DD	Stable	Bland et al. 2015	na	0	0	0	0	0	0	0	0	0	0	Brodie et al. 2021
Diclidurus_isabella	Chiroptera	Emballonuridae	Diclidurus	isabella	Isabelle's Ghost Bat	Nocturnal	Crepuscular	1	14	14	44	LC	Stable	Handbook of Mammals of the World	na	0	0	0	0	0	0	0	0	0	0	Brodie et al. 2021
Diclidurus_scutatus	Chiroptera	Emballonuridae	Diclidurus	scutatus	Lesser Ghost Bat	Nocturnal	Crepuscular	1	13.3	13.3	44	LC	Stable	Handbook of Mammals of the World	na	0	0	0	0	0	0	0	0	0	0	Brodie et al. 2021
Dicrostonyx_hudsonius	Rodentia	Cricetidae	Dicrostonyx	hudsonius	Ungava Collared Lemming	Cathemeral	Cathemeral	1	57	57	44	LC	Stable	Brodie et al. 2021	na	0	0	0	0	0	0	0	0	0	0	Brodie et al. 2021
Dicrostonyx_nelsoni	Rodentia	Cricetidae	Dicrostonyx	nelsoni	Nelson's Collared Lemming	Cathemeral	Cathemeral	1	NA	57.8	Imputed	LC	Stable	Brodie et al. 2021	na	0	0	0	0	0	0	0	0	0	0	Brodie et al. 2021
Dicrostonyx_nunatakensis	Rodentia	Cricetidae	Dicrostonyx	nunatakensis	Ogilvie Mountains Collared Lemming	Cathemeral	Cathemeral	1	58.5	58.5	1	LC	Stable	Handbook of Mammals of the World	na	0	0	0	0	0	0	0	0	0	0	Brodie et al. 2021
Dicrostonyx_unalascensis	Rodentia	Cricetidae	Dicrostonyx	unalascensis	Unalaska Collared Lemming	Cathemeral	Cathemeral	1	70	70	44	DD	Decreasing	Bland et al. 2015	na	0	0	0	0	1	0	0	0	0	0	The Handbook of Mammals of the World
Didelphis_albiventris	Didelphimorphia	Didelphidae	Didelphis	albiventris	White-eared Opossum	Nocturnal	Nocturnal	1	904	904	44	LC	Stable	Brodie et al. 2021	na	0	0	0	0	0	0	0	0	0	0	Brodie et al. 2021
Didelphis_aurita	Didelphimorphia	Didelphidae	Didelphis	aurita	Brazilian Common Opossum	Nocturnal	Nocturnal	1	1164	1164	44	LC	Stable	Brodie et al. 2021	na	0	0	0	0	0	0	0	0	0	0	Brodie et al. 2021
Didelphis_imperfecta	Didelphimorphia	Didelphidae	Didelphis	imperfecta	Guianan White-eared Opossum	Nocturnal	Nocturnal	1	873.7	873.7	44	LC	Stable	Brodie et al. 2021	na	0	0	0	0	0	0	0	0	0	0	Brodie et al. 2021
Didelphis_marsupialis	Didelphimorphia	Didelphidae	Didelphis	marsupialis	Common Opossum	Nocturnal	Nocturnal	1	1091.2	1091.2	44	LC	Stable	Brodie et al. 2021	na	0	0	0	0	0	0	0	0	0	0	Brodie et al. 2021
Didelphis_pernigra	Didelphimorphia	Didelphidae	Didelphis	pernigra	Andean White-eared Opossum	Nocturnal	Nocturnal	2	1138.5	1138.5	44	LC	Stable	Brodie et al. 2021	na	0	0	0	0	0	0	0	0	0	0	Brodie et al. 2021
Didelphis_virginiana	Didelphimorphia	Didelphidae	Didelphis	virginiana	Virginia Opossum	Nocturnal	Nocturnal	1	2195.5	2195.5	44	LC	Increasing	Brodie et al. 2021	na	0	0	0	0	0	0	0	0	0	0	Brodie et al. 2021
Dinaromys_bogdanovi	Rodentia	Cricetidae	Dinaromys	bogdanovi	Balkan Snow Vole	Nocturnal	Nocturnal	1	56	56	44	VU	Decreasing	Brodie et al. 2021	na	1	0	0	0	0	0	0	0	0	0	The Handbook of Mammals of the World
Dinomys_branickii	Rodentia	Dinomyidae	Dinomys	branickii	Pacarana	Nocturnal	Nocturnal	1	12500	12500	44	VU	Decreasing	Estimated based on 'Vu' or higher IUCN status	na	1	0	0	0	1	0	0	0	0	0	Brodie et al. 2021
Diomys_crumpi	Rodentia	Muridae	Diomys	crumpi	Crump's Mouse	Nocturnal	Nocturnal	1	52.1	52.1	44	DD	Decreasing	Jetz & Freckleton 2015	na	1	0	0	0	0	0	0	0	0	0	The Handbook of Mammals of the World
Diphylla_ecaudata	Chiroptera	Phyllostomidae	Diphylla	ecaudata	Hairy-legged Vampire Bat	Nocturnal	Nocturnal	1	29.3	29.3	44	LC	Stable	Brodie et al. 2021	na	0	0	0	0	0	0	0	0	0	0	Brodie et al. 2021
Diplogale_hosei	Carnivora	Viverridae	Diplogale	hosei	Hose's Civet	Nocturnal	Nocturnal	1	1300	1300	44	VU	Decreasing	Brodie et al. 2021	na	1	0	0	0	0	0	0	0	0	0	Brodie et al. 2021
Diplomys_caniceps	Rodentia	Echimyidae	Diplomys	caniceps	Arboreal Soft-furred Spiny Rat	Nocturnal	Nocturnal	1	394.5	394.5	44	DD	Decreasing	Bland et al. 2015	na	1	0	0	0	0	0	0	0	0	0	The Handbook of Mammals of the World
Diplomys_labilis	Rodentia	Echimyidae	Diplomys	labilis	Rufous Tree Rat	Nocturnal	Nocturnal	1	227.5	227.5	44	LC	Stable	Brodie et al. 2021	na	0	0	0	0	0	0	0	0	0	0	Brodie et al. 2021
Diplothrix_legata	Rodentia	Muridae	Diplothrix	legata	Ryukyus Islands Tree Rat	Nocturnal	Nocturnal	1	505.9	505.9	44	EN	Decreasing	Brodie et al. 2021	na	1	0	0	0	1	0	0	0	0	0	Brodie et al. 2021
Dipodomys_agilis	Rodentia	Heteromyidae	Dipodomys	agilis	Agile Kangaroo Rat	Nocturnal	Nocturnal	1	57.9	57.9	44	LC	Decreasing	Brodie et al. 2021	na	1	0	0	0	0	0	0	0	0	0	Brodie et al. 2021
Dipodomys_californicus	Rodentia	Heteromyidae	Dipodomys	californicus	California Kangaroo Rat	Nocturnal	Nocturnal	2	85	85	44	LC	Stable	Brodie et al. 2021	na	0	0	0	0	0	0	0	0	0	0	Brodie et al. 2021
Dipodomys_compactus	Rodentia	Heteromyidae	Dipodomys	compactus	Gulf Coast Kangaroo Rat	Nocturnal	Nocturnal	2	49.3	49.3	44	LC	Stable	Brodie et al. 2021	na	0	0	0	0	0	0	0	0	0	0	Brodie et al. 2021
Dipodomys_deserti	Rodentia	Heteromyidae	Dipodomys	deserti	Desert Kangaroo Rat	Nocturnal	Nocturnal	1	104.5	104.5	44	LC	Stable	Brodie et al. 2021	na	0	0	0	0	0	0	0	0	0	0	Brodie et al. 2021
Dipodomys_elator	Rodentia	Heteromyidae	Dipodomys	elator	Texas Kangaroo Rat	Nocturnal	Nocturnal	1	77.5	77.5	44	VU	Decreasing	Brodie et al. 2021	na	1	0	0	0	0	0	0	0	0	0	Brodie et al. 2021
Dipodomys_gravipes	Rodentia	Heteromyidae	Dipodomys	gravipes	San Quintin Kangaroo Rat	Nocturnal	Nocturnal	2	84	84	44	CR	Decreasing	Estimated based on 'Vu' or higher IUCN status	na	1	0	0	0	0	0	0	0	0	0	The Handbook of Mammals of the World
Dipodomys_heermanni	Rodentia	Heteromyidae	Dipodomys	heermanni	Morro Bay Kangaroo-rat	Nocturnal	Nocturnal	1	72	72	44	LC	Decreasing	Handbook of Mammals of the World	na	1	0	0	0	0	0	0	0	0	0	Brodie et al. 2021
Dipodomys_ingens	Rodentia	Heteromyidae	Dipodomys	ingens	Giant Kangaroo Rat	Nocturnal	Nocturnal	1	133.9	133.9	44	EN	Decreasing	Brodie et al. 2021	na	1	0	1	0	0	0	0	0	0	0	Brodie et al. 2021
Dipodomys_merriami	Rodentia	Heteromyidae	Dipodomys	merriami	Merriam's Kangaroo Rat	Crepuscular	Crepuscular	1	42	42	44	LC	Stable	Brodie et al. 2021	na	0	0	0	0	0	0	0	0	0	0	Brodie et al. 2021
Dipodomys_microps	Rodentia	Heteromyidae	Dipodomys	microps	House Rock Valley Kangaroo Rat	Cathemeral	Cathemeral	1	54.6	54.6	44	LC	Stable	Brodie et al. 2021	na	0	0	0	0	0	0	0	0	0	0	Brodie et al. 2021
Dipodomys_nelsoni	Rodentia	Heteromyidae	Dipodomys	nelsoni	Nelson's Kangaroo Rat	Nocturnal	Nocturnal	2	88.6	88.6	44	LC	Stable	Brodie et al. 2021	na	0	0	0	0	0	0	0	0	0	0	Brodie et al. 2021
Dipodomys_nitratoides	Rodentia	Heteromyidae	Dipodomys	nitratoides	Fresno Kangaroo Rat	Nocturnal	Nocturnal	2	43.9	43.9	44	VU	Decreasing	Brodie et al. 2021	na	1	0	0	0	1	0	0	0	0	0	Brodie et al. 2021
Dipodomys_ordii	Rodentia	Heteromyidae	Dipodomys	ordii	Ord's Kangaroo Rat	Nocturnal	Nocturnal	1	60.4	60.4	44	LC	Stable	Brodie et al. 2021	na	0	0	0	0	0	0	0	0	0	0	Brodie et al. 2021
Dipodomys_panamintinus	Rodentia	Heteromyidae	Dipodomys	panamintinus	Panamint Kangaroo Rat	Nocturnal	Nocturnal	1	74.7	74.7	44	LC	Stable	Brodie et al. 2021	na	0	0	0	0	0	0	0	0	0	0	Brodie et al. 2021
Dipodomys_phillipsii	Rodentia	Heteromyidae	Dipodomys	phillipsii	Phillip's Kangaroo Rat	Nocturnal	Nocturnal	2	41	41	44	LC	Stable	Brodie et al. 2021	na	0	0	0	0	0	0	0	0	0	0	Brodie et al. 2021
Dipodomys_simulans	Rodentia	Heteromyidae	Dipodomys	simulans	Dulzura Kangaroo Rat	Nocturnal	Nocturnal	2	57.5	57.5	44	LC	Unknown	Handbook of Mammals of the World	na	0	0	0	0	0	0	0	0	0	0	Brodie et al. 2021
Dipodomys_spectabilis	Rodentia	Heteromyidae	Dipodomys	spectabilis	Banner-tailed Kangaroo Rat	Cathemeral	Cathemeral	1	135.9	135.9	44	NT	Decreasing	Brodie et al. 2021	na	1	0	0	0	0	0	0	0	0	0	Brodie et al. 2021
Dipodomys_stephensi	Rodentia	Heteromyidae	Dipodomys	stephensi	Stephens' Kangaroo Rat	Nocturnal	Nocturnal	1	69.8	69.8	44	EN	Decreasing	Brodie et al. 2021	na	1	0	0	0	0	0	0	0	0	0	Brodie et al. 2021
Dipodomys_venustus	Rodentia	Heteromyidae	Dipodomys	venustus	Narrow-faced Kangaroo Rat	Nocturnal	Nocturnal	2	72	72	44	LC	Decreasing	Brodie et al. 2021	na	1	0	0	0	0	0	0	0	0	0	The Handbook of Mammals of the World
Dipus_sagitta	Rodentia	Dipodidae	Dipus	sagitta	Northern three-toed jerboa	Nocturnal	Nocturnal	1	85.7	85.7	44	LC	Stable	Brodie et al. 2021	na	0	0	0	0	0	0	0	0	0	0	Brodie et al. 2021
Distoechurus_pennatus	Diprotodontia	Acrobatidae	Distoechurus	pennatus	Feather-tailed Possum	Nocturnal	Nocturnal	1	44.1	44.1	44	LC	Stable	Brodie et al. 2021	na	0	0	0	0	0	0	0	0	0	0	Brodie et al. 2021
Dobsonia_anderseni	Chiroptera	Pteropodidae	Dobsonia	anderseni	Andersen's Bare-backed Fruit Bat	Nocturnal	Nocturnal	1	204.1	204.1	44	LC	Stable	Brodie et al. 2021	na	0	0	0	0	0	0	0	0	0	0	Brodie et al. 2021
Dobsonia_beauforti	Chiroptera	Pteropodidae	Dobsonia	beauforti	Beaufort's Bare-backed Fruit Bat	Nocturnal	Nocturnal	1	159	159	44	LC	Stable	Handbook of Mammals of the World	na	0	0	0	0	0	0	0	0	0	0	Brodie et al. 2021
Dobsonia_chapmani	Chiroptera	Pteropodidae	Dobsonia	chapmani	Philippine Bare-backed Fruit Bat	Nocturnal	Nocturnal	1	134	134	44	CR	Decreasing	Brodie et al. 2021	na	1	0	0	0	0	0	0	0	0	0	Brodie et al. 2021
Dobsonia_crenulata	Chiroptera	Pteropodidae	Dobsonia	crenulata	Halmahera Naked-backed Fruit Bat	Nocturnal	Nocturnal	1	272	272	44	LC	Stable	Brodie et al. 2021	na	0	0	0	0	0	0	0	0	0	0	Brodie et al. 2021
Dobsonia_emersa	Chiroptera	Pteropodidae	Dobsonia	emersa	Biak Bare-backed Fruit Bat	Nocturnal	Nocturnal	1	195.5	195.5	44	VU	Decreasing	Estimated based on 'Vu' or higher IUCN status	na	1	1	0	0	0	0	0	0	0	0	The Handbook of Mammals of the World
Dobsonia_exoleta	Chiroptera	Pteropodidae	Dobsonia	exoleta	Sulawesi Naked-backed Fruit Bat	Nocturnal	Nocturnal	1	249	249	44	LC	Stable	Handbook of Mammals of the World	na	0	0	0	0	0	0	0	0	0	0	Brodie et al. 2021
Dobsonia_inermis	Chiroptera	Pteropodidae	Dobsonia	inermis	Solomons Bare-backed Fruit Bat	Nocturnal	Nocturnal	1	149.5	149.5	44	LC	Stable	Brodie et al. 2021	na	0	0	0	0	0	0	0	0	0	0	Brodie et al. 2021
Dobsonia_minor	Chiroptera	Pteropodidae	Dobsonia	minor	Lesser Bare-backed Fruit Bat	Nocturnal	Nocturnal	1	78.2	78.2	44	LC	Stable	Handbook of Mammals of the World	na	0	0	0	0	0	0	0	0	0	0	Brodie et al. 2021
Dobsonia_moluccensis	Chiroptera	Pteropodidae	Dobsonia	moluccensis	Moluccan Naked-backed Fruit Bat	Nocturnal	Nocturnal	1	381.4	381.4	44	LC	Stable	Brodie et al. 2021	na	0	0	0	0	0	0	0	0	0	0	Brodie et al. 2021
Dobsonia_pannietensis	Chiroptera	Pteropodidae	Dobsonia	pannietensis	Panaeati Bare-backed Fruit Bat	Nocturnal	Nocturnal	1	267.7	267.7	44	NT	Decreasing	Estimated based on 'Vu' or higher IUCN status	na	1	1	0	0	0	0	0	0	0	0	The Handbook of Mammals of the World
Dobsonia_peronii	Chiroptera	Pteropodidae	Dobsonia	peronii	Western Naked-backed Fruit Bat	Nocturnal	Nocturnal	1	216.9	216.9	44	LC	Stable	Brodie et al. 2021	na	0	0	0	0	0	0	0	0	0	0	Brodie et al. 2021
Dobsonia_praedatrix	Chiroptera	Pteropodidae	Dobsonia	praedatrix	Bismarck Bare-backed Fruit Bat	Nocturnal	Nocturnal	1	188.7	188.7	44	LC	Stable	Handbook of Mammals of the World	na	1	0	0	0	0	0	0	0	0	0	Brodie et al. 2021
Dobsonia_viridis	Chiroptera	Pteropodidae	Dobsonia	viridis	Greenish Naked-backed Fruit Bat	Nocturnal	Nocturnal	1	238	238	44	LC	Stable	Brodie et al. 2021	na	0	0	0	0	0	0	0	0	0	0	Brodie et al. 2021
Dolichotis_patagonum	Rodentia	Caviidae	Dolichotis	patagonum	Patagonian Mara	Diurnal	Diurnal	1	8000	8000	44	NT	Decreasing	Brodie et al. 2021	na	1	1	0	0	1	0	0	0	0	0	Brodie et al. 2021
Dolichotis_salinicola	Rodentia	Caviidae	Dolichotis	salinicola	Conejo Del Palo	Diurnal	Diurnal	1	1600	1600	44	LC	Stable	Brodie et al. 2021	na	0	0	0	0	0	0	0	0	0	0	Brodie et al. 2021
Dologale_dybowskii	Carnivora	Herpestidae	Dologale	dybowskii	Pousargues's Mongoose	Nocturnal	Nocturnal	1	350	350	44	DD	Stable	Bland et al. 2015	na	0	0	0	0	0	0	0	0	0	0	Brodie et al. 2021
Dorcatragus_megalotis	Cetartiodactyla	Bovidae	Dorcatragus	megalotis	Beira	Diurnal	Diurnal	1	10249.9	10249.9	44	VU	Decreasing	Brodie et al. 2021	na	1	0	0	0	0	0	0	0	0	0	Brodie et al. 2021
Dorcopsis_atrata	Diprotodontia	Macropodidae	Dorcopsis	atrata	Black Dorcopsis	Crepuscular	Crepuscular	1	5916.5	5916.5	44	CR	Decreasing	Brodie et al. 2021	na	1	1	0	0	0	0	0	0	0	0	Brodie et al. 2021
Dorcopsis_hageni	Diprotodontia	Macropodidae	Dorcopsis	hageni	White-striped Dorcopsis	Crepuscular	Crepuscular	1	5500	5500	44	LC	Stable	Brodie et al. 2021	na	0	0	0	0	0	0	0	0	0	0	Brodie et al. 2021
Dorcopsis_luctuosa	Diprotodontia	Macropodidae	Dorcopsis	luctuosa	Grey Dorcopsis	Crepuscular	Crepuscular	1	6352	6352	44	VU	Decreasing	Brodie et al. 2021	na	1	1	0	0	0	0	0	0	0	0	Brodie et al. 2021
Dorcopsis_muelleri	Diprotodontia	Macropodidae	Dorcopsis	muelleri	Brown Dorcopsis	Nocturnal	Nocturnal	1	5500	5500	44	LC	Stable	Brodie et al. 2021	na	0	0	0	0	0	0	0	0	0	0	Brodie et al. 2021
Dorcopsulus_macleayi	Diprotodontia	Macropodidae	Dorcopsulus	macleayi	Macleay's Dorcopsis	Nocturnal	Nocturnal	1	2988	2988	44	LC	Stable	Brodie et al. 2021	na	0	0	0	0	0	0	0	0	0	0	Brodie et al. 2021
Dorcopsulus_vanheurni	Diprotodontia	Macropodidae	Dorcopsulus	vanheurni	Small Dorcopsis	Diurnal	Diurnal	1	1785.8	1785.8	44	NT	Decreasing	Brodie et al. 2021	na	1	1	0	0	0	0	0	0	0	0	Brodie et al. 2021
Dremomys_everetti	Rodentia	Sciuridae	Dremomys	everetti	Bornean Mountain Ground Squirrel	Diurnal	Diurnal	1	147.5	147.5	44	LC	Stable	Brodie et al. 2021	na	1	0	0	0	0	0	0	0	0	0	Brodie et al. 2021
Dremomys_gularis	Rodentia	Sciuridae	Dremomys	gularis	Red-throated Squirrel	Diurnal	Diurnal	1	253.5	253.5	44	LC	Stable	Brodie et al. 2021	na	0	0	0	0	0	0	0	0	0	0	Brodie et al. 2021
Dremomys_lokriah	Rodentia	Sciuridae	Dremomys	lokriah	Orange-bellied Himalayan Squirrel	Diurnal	Diurnal	1	227	227	44	LC	Decreasing	Brodie et al. 2021	na	1	1	0	0	0	0	0	0	0	0	Brodie et al. 2021
Dremomys_pernyi	Rodentia	Sciuridae	Dremomys	pernyi	Perny's Long-nosed Squirrel	Diurnal	Diurnal	1	198.6	198.6	44	LC	Stable	Brodie et al. 2021	na	0	0	0	0	0	0	0	0	0	0	Brodie et al. 2021
Dremomys_pyrrhomerus	Rodentia	Sciuridae	Dremomys	pyrrhomerus	Red-hipped Squirrel	Diurnal	Diurnal	2	245	245	44	LC	Stable	Handbook of Mammals of the World	na	0	0	0	0	0	0	0	0	0	0	Brodie et al. 2021
Dremomys_rufigenis	Rodentia	Sciuridae	Dremomys	rufigenis	Red-cheeked Squirrel	Diurnal	Diurnal	1	200	200	44	LC	Stable	Brodie et al. 2021	na	0	0	0	0	0	0	0	0	0	0	Brodie et al. 2021
Dromiciops_gliroides	Microbiotheria	Microbiotheriidae	Dromiciops	gliroides	Monito del Monte	Nocturnal	Nocturnal	1	22.3	22.3	44	NT	Decreasing	Brodie et al. 2021	na	1	0	0	0	0	0	0	0	0	0	Brodie et al. 2021
Dryomys_laniger	Rodentia	Gliridae	Dryomys	laniger	Woolly Dormouse	Nocturnal	Nocturnal	1	22.2	22.2	44	DD	Stable	Bland et al. 2015	na	0	0	0	0	0	0	0	0	0	0	Brodie et al. 2021
Dryomys_nitedula	Rodentia	Gliridae	Dryomys	nitedula	Forest Dormouse	Nocturnal	Nocturnal	1	28.9	28.9	44	LC	Stable	Handbook of Mammals of the World	na	0	0	0	0	0	0	0	0	0	0	Brodie et al. 2021
Dyacopterus_brooksi	Chiroptera	Pteropodidae	Dyacopterus	brooksi	Brooks's Dyak Fruit Bat	Nocturnal	Nocturnal	1	88.5	88.5	44	VU	Decreasing	Brodie et al. 2021	na	1	0	0	0	0	0	0	0	0	0	Brodie et al. 2021
Dyacopterus_spadiceus	Chiroptera	Pteropodidae	Dyacopterus	spadiceus	Dayak Fruit Bat	Nocturnal	Nocturnal	1	84.2	84.2	44	NT	Decreasing	Brodie et al. 2021	na	1	0	0	0	0	0	0	0	0	0	Brodie et al. 2021
Dymecodon_pilirostris	Eulipotyphla	Talpidae	Dymecodon	pilirostris	True's Shrew Mole	Cathemeral	Cathemeral	1	16.2	16.2	44	LC	Stable	Brodie et al. 2021	na	0	0	0	0	0	0	0	0	0	0	Brodie et al. 2021
Echimys_chrysurus	Rodentia	Echimyidae	Echimys	chrysurus	White-faced Tree Rat	Nocturnal	Nocturnal	1	652.5	652.5	44	LC	Stable	Brodie et al. 2021	na	0	0	0	0	0	0	0	0	0	0	Brodie et al. 2021
Echimys_saturnus	Rodentia	Echimyidae	Echimys	saturnus	Dark Tree Rat	Nocturnal	Nocturnal	1	626.9	626.9	44	DD	Stable	Bland et al. 2015	na	1	0	0	0	0	0	0	0	0	0	Brodie et al. 2021
Echimys_vieirai	Rodentia	Echimyidae	Echimys	vieirai	Vieira's tree rat	Nocturnal	Nocturnal	1	509.8	509.8	44	DD	Unknown	Handbook of Mammals of the World	na	0	0	0	0	0	0	0	0	0	0	Brodie et al. 2021
Echinops_telfairi	Afrosoricida	Tenrecidae	Echinops	telfairi	Lesser Hedgehog Tenrec	Nocturnal	Nocturnal	1	180	180	44	LC	Stable	Brodie et al. 2021	na	0	0	0	0	0	0	0	0	0	0	Brodie et al. 2021
Echinosorex_gymnura	Eulipotyphla	Erinaceidae	Echinosorex	gymnura	Moonrat	Nocturnal	Nocturnal	1	957	957	44	LC	Stable	Handbook of Mammals of the World	na	0	0	0	0	0	0	0	0	0	0	Brodie et al. 2021
Echiothrix_centrosa	Rodentia	Muridae	Echiothrix	centrosa	Central Sulawesi Echiothrix	Nocturnal	Nocturnal	1	260.9	260.9	44	VU	Decreasing	Brodie et al. 2021	na	1	0	0	0	0	0	0	0	0	0	Brodie et al. 2021
Echiothrix_leucura	Rodentia	Muridae	Echiothrix	leucura	Northern Sulawesi Echiothrix	Nocturnal	Nocturnal	1	267.3	267.3	44	EN	Decreasing	Brodie et al. 2021	na	1	0	0	0	0	0	0	0	0	0	Brodie et al. 2021
Echymipera_clara	Peramelemorphia	Peramelidae	Echymipera	clara	Clara's Echymipera	Nocturnal	Nocturnal	1	1236.5	1236.5	44	LC	Stable	Handbook of Mammals of the World	na	0	0	0	0	0	0	0	0	0	0	Brodie et al. 2021
Echymipera_davidi	Peramelemorphia	Peramelidae	Echymipera	davidi	David's Echymipera	Nocturnal	Nocturnal	1	950	950	44	EN	Decreasing	Estimated based on 'Vu' or higher IUCN status	na	1	0	0	0	0	0	0	0	0	0	The Handbook of Mammals of the World
Echymipera_echinista	Peramelemorphia	Peramelidae	Echymipera	echinista	Menzies' Echymipera	Nocturnal	Nocturnal	1	1000	1000	44	DD	Decreasing	Bland et al. 2015	na	0	0	0	0	1	0	0	0	0	0	The Handbook of Mammals of the World
Echymipera_kalubu	Peramelemorphia	Peramelidae	Echymipera	kalubu	Common Echymipera	Nocturnal	Nocturnal	1	782.2	782.2	44	LC	Stable	Brodie et al. 2021	na	0	0	0	0	0	0	0	0	0	0	Brodie et al. 2021
Echymipera_rufescens	Peramelemorphia	Peramelidae	Echymipera	rufescens	Long-nosed Echymipera	Nocturnal	Nocturnal	1	1100	1100	44	LC	Decreasing	Brodie et al. 2021	na	0	1	0	0	0	0	0	0	0	0	Brodie et al. 2021
Ectophylla_alba	Chiroptera	Phyllostomidae	Ectophylla	alba	Long-nosed Echymipera	Nocturnal	Nocturnal	2	5.8	5.8	44	NT	Decreasing	Brodie et al. 2021	na	1	0	0	0	0	0	0	0	0	0	Brodie et al. 2021
Eidolon_dupreanum	Chiroptera	Pteropodidae	Eidolon	dupreanum	Madagascan Fruit Bat	Nocturnal	Nocturnal	1	283.8	283.8	44	VU	Decreasing	Brodie et al. 2021	na	1	1	0	0	0	0	0	0	0	0	Brodie et al. 2021
Eidolon_helvum	Chiroptera	Pteropodidae	Eidolon	helvum	African Straw-coloured Fruit-bat	Nocturnal	Nocturnal	1	253.3	253.3	44	NT	Decreasing	Brodie et al. 2021	na	0	1	0	0	0	0	0	0	0	0	The Handbook of Mammals of the World
Eira_barbara	Carnivora	Mustelidae	Eira	barbara	Tayra	Diurnal	Diurnal	1	3910	3910	44	LC	Decreasing	Brodie et al. 2021	na	1	1	0	0	0	0	0	0	0	0	The Handbook of Mammals of the World
Elaphodus_cephalophus	Cetartiodactyla	Cervidae	Elaphodus	cephalophus	Tufted Deer	Crepuscular	Crepuscular	1	33500	33500	44	NT	Decreasing	Brodie et al. 2021	na	0	1	0	0	0	0	0	0	0	0	Brodie et al. 2021
Elephantulus_brachyrhynchus	Macroscelidea	Macroscelididae	Elephantulus	brachyrhynchus	Short-snouted Sengi	Crepuscular	Crepuscular	1	47.5	47.5	44	LC	Stable	Handbook of Mammals of the World	na	0	0	0	0	0	0	0	0	0	0	Brodie et al. 2021
Elephantulus_edwardii	Macroscelidea	Macroscelididae	Elephantulus	edwardii	Cape Rock Sengi	Crepuscular	Crepuscular	1	48	48	44	LC	Stable	Bland et al. 2015	na	0	0	0	0	0	0	0	0	0	0	Brodie et al. 2021
Elephantulus_fuscipes	Macroscelidea	Macroscelididae	Elephantulus	fuscipes	Dusky-footed Sengi	Diurnal	Diurnal	2	57	57	44	DD	Stable	Bland et al. 2015	na	0	0	0	0	0	0	0	0	0	0	Brodie et al. 2021
Elephantulus_fuscus	Macroscelidea	Macroscelididae	Elephantulus	fuscus	Dusky Sengi	Diurnal	Diurnal	2	540	540	44	DD	Stable	Handbook of Mammals of the World	na	0	0	0	0	0	0	0	0	0	0	Brodie et al. 2021
Elephantulus_intufi	Macroscelidea	Macroscelididae	Elephantulus	intufi	Bushveld Sengi	Crepuscular	Crepuscular	1	49.5	49.5	44	LC	Stable	Brodie et al. 2021	na	0	0	0	0	0	0	0	0	0	0	Brodie et al. 2021
Elephantulus_myurus	Macroscelidea	Macroscelididae	Elephantulus	myurus	Eastern Rock Sengi	Cathemeral	Cathemeral	1	52.4	52.4	44	LC	Unknown	Handbook of Mammals of the World	na	0	0	0	0	0	0	0	0	0	0	Brodie et al. 2021
Elephantulus_pilicaudus	Macroscelidea	Macroscelididae	Elephantulus	pilicaudus	Karoo Rock Sengi	NA	Crepuscular	Imputed	45	45	44	DD	Unknown	Handbook of Mammals of the World	na	0	0	0	0	0	0	0	0	0	0	Brodie et al. 2021
Elephantulus_revoilii	Macroscelidea	Macroscelididae	Elephantulus	revoilii	Somali Sengi	Diurnal	Diurnal	2	32.5	32.5	44	DD	Unknown	Handbook of Mammals of the World	na	0	0	0	0	0	0	0	0	0	0	Brodie et al. 2021
Elephantulus_rozeti	Macroscelidea	Macroscelididae	Elephantulus	rozeti	North African Sengi	Crepuscular	Crepuscular	1	48	48	44	LC	Stable	Brodie et al. 2021	na	0	0	0	0	0	0	0	0	0	0	Brodie et al. 2021
Elephantulus_rufescens	Macroscelidea	Macroscelididae	Elephantulus	rufescens	Rufous Sengi	Crepuscular	Crepuscular	1	37.5	37.5	44	LC	Stable	Handbook of Mammals of the World	na	0	0	0	0	0	0	0	0	0	0	Brodie et al. 2021
Elephantulus_rupestris	Macroscelidea	Macroscelididae	Elephantulus	rupestris	Western Rock Sengi	Crepuscular	Crepuscular	1	66.4	66.4	44	LC	Decreasing	Brodie et al. 2021	na	1	1	1	0	0	0	0	0	0	0	Brodie et al. 2021
Elephas_maximus	Proboscidea	Elephantidae	Elephas	maximus	Asian Elephant	Cathemeral	Cathemeral	1	3160000	3160000	44	EN	Stable	Brodie et al. 2021	na	0	0	0	0	0	0	0	0	0	0	Brodie et al. 2021
Eligmodontia_moreni	Rodentia	Cricetidae	Eligmodontia	moreni	Monte Gerbil Mouse	Nocturnal	Nocturnal	1	18	18	44	LC	Stable	Brodie et al. 2021	na	0	0	0	0	0	0	0	0	0	0	Brodie et al. 2021
Eligmodontia_morgani	Rodentia	Cricetidae	Eligmodontia	morgani	Morgan's Gerbil Mouse	Nocturnal	Nocturnal	1	16.5	16.5	44	LC	Stable	Brodie et al. 2021	na	0	0	0	0	0	0	0	0	0	0	Brodie et al. 2021
Eligmodontia_puerulus	Rodentia	Cricetidae	Eligmodontia	puerulus	Andean Gerbil Mouse	Nocturnal	Nocturnal	1	28.5	28.5	44	LC	Stable	Brodie et al. 2021	na	0	0	0	0	0	0	0	0	0	0	Brodie et al. 2021
Eligmodontia_typus	Rodentia	Cricetidae	Eligmodontia	typus	Lowland Gerbil Mouse	Nocturnal	Nocturnal	1	17.3	17.3	44	LC	Stable	Handbook of Mammals of the World	na	0	0	0	0	0	0	0	0	0	0	Brodie et al. 2021
Eliomys_melanurus	Rodentia	Gliridae	Eliomys	melanurus	Asian Garden Dormouse	Nocturnal	Nocturnal	1	51.8	51.8	44	LC	Stable	Brodie et al. 2021	na	0	0	0	0	0	0	0	0	0	0	Brodie et al. 2021
Eliomys_munbyanus	Rodentia	Gliridae	Eliomys	munbyanus	Maghreb Garden Dormouse	Nocturnal	Nocturnal	1	52	52	44	LC	Decreasing	Brodie et al. 2021	na	1	0	0	0	0	0	0	0	0	0	IUCN Red List
Eliomys_quercinus	Rodentia	Gliridae	Eliomys	quercinus	Garden Dormouse	Nocturnal	Nocturnal	1	115	115	44	NT	Decreasing	Bland et al. 2015	na	1	0	0	0	0	0	0	0	0	0	The Handbook of Mammals of the World
Eliurus_antsingy	Rodentia	Nesomyidae	Eliurus	antsingy	Tsingy Tuft-tailed Rat	Nocturnal	Nocturnal	1	92.8	92.8	44	DD	Decreasing	Handbook of Mammals of the World	na	1	0	0	0	0	0	0	0	0	0	Brodie et al. 2021
Eliurus_carletoni	Rodentia	Nesomyidae	Eliurus	carletoni	Ankarana Special Reserve Tufted-tailed Rat	Nocturnal	Nocturnal	1	88.5	88.5	1	LC	Decreasing	Handbook of Mammals of the World	na	1	0	0	0	0	0	0	0	0	0	Brodie et al. 2021
Eliurus_danieli	Rodentia	Nesomyidae	Eliurus	danieli	Daniel's Tuft-tailed Rat	Nocturnal	Nocturnal	1	95.5	95.5	44	LC	Stable	Handbook of Mammals of the World	na	0	0	0	0	0	0	0	0	0	0	Brodie et al. 2021
Eliurus_grandidieri	Rodentia	Nesomyidae	Eliurus	grandidieri	Grandidier's Tuft-tailed Rat	Nocturnal	Nocturnal	1	51	51	44	LC	Stable	Handbook of Mammals of the World	na	0	0	0	0	0	0	0	0	0	0	Brodie et al. 2021
Eliurus_majori	Rodentia	Nesomyidae	Eliurus	majori	Major's Tufted-tailed Rat	Nocturnal	Nocturnal	1	100	100	44	LC	Stable	Handbook of Mammals of the World	na	0	0	0	0	0	0	0	0	0	0	Brodie et al. 2021
Eliurus_minor	Rodentia	Nesomyidae	Eliurus	minor	Lesser Tufted-tailed Rat	Nocturnal	Nocturnal	1	35	35	44	LC	Decreasing	Handbook of Mammals of the World	na	1	0	0	0	0	0	0	0	0	0	Brodie et al. 2021
Eliurus_myoxinus	Rodentia	Nesomyidae	Eliurus	myoxinus	Western Tuft-tailed Rat	Nocturnal	Nocturnal	1	62.5	62.5	44	LC	Decreasing	Estimated based on 'Vu' or higher IUCN status	na	1	0	0	0	0	0	0	0	0	0	The Handbook of Mammals of the World
Eliurus_penicillatus	Rodentia	Nesomyidae	Eliurus	penicillatus	White-tipped Tuft-tailed Rat	Nocturnal	Nocturnal	1	100	100	44	EN	Decreasing	Estimated based on 'Vu' or higher IUCN status	na	1	0	0	0	0	0	0	0	0	0	The Handbook of Mammals of the World
Eliurus_petteri	Rodentia	Nesomyidae	Eliurus	petteri	Petter's Tuft-tailed Rat	Nocturnal	Nocturnal	1	75	75	44	EN	Decreasing	Handbook of Mammals of the World	na	1	0	0	0	0	0	0	0	0	0	Brodie et al. 2021
Eliurus_tanala	Rodentia	Nesomyidae	Eliurus	tanala	Tanala Tuft-tailed Rat	Nocturnal	Nocturnal	1	82.5	82.5	44	LC	Decreasing	Handbook of Mammals of the World	na	1	0	0	0	0	0	0	0	0	0	Brodie et al. 2021
Eliurus_webbi	Rodentia	Nesomyidae	Eliurus	webbi	Webb's Tuft-tailed Rat	Nocturnal	Nocturnal	1	72.5	72.5	44	LC	Decreasing	Bland et al. 2015	na	1	0	0	0	0	0	0	0	0	0	The Handbook of Mammals of the World
Ellobius_alaicus	Rodentia	Cricetidae	Ellobius	alaicus	Alai Mole Vole	NA	Nocturnal	Imputed	53.2	53.2	1	DD	Decreasing	Brodie et al. 2021	na	1	0	0	0	0	0	0	0	0	0	The Handbook of Mammals of the World
Emballonura_alecto	Chiroptera	Emballonuridae	Emballonura	alecto	Small Asian Sheath-tailed Bat	Diurnal	Crepuscular	1	5.3	5.3	44	LC	Stable	Handbook of Mammals of the World	na	0	0	0	0	0	0	0	0	0	0	Brodie et al. 2021
Emballonura_beccarii	Chiroptera	Emballonuridae	Emballonura	beccarii	Beccari's Sheath-tailed Bat	Diurnal	Crepuscular	1	4.2	4.2	44	LC	Stable	Handbook of Mammals of the World	na	0	0	0	0	0	0	0	0	0	0	Brodie et al. 2021
Emballonura_dianae	Chiroptera	Emballonuridae	Emballonura	dianae	Large-eared Sheath-tailed Bat	Diurnal	Crepuscular	1	8	8	44	LC	Stable	Bland et al. 2015	na	1	0	0	0	0	0	0	0	0	0	Brodie et al. 2021
Emballonura_furax	Chiroptera	Emballonuridae	Emballonura	furax	New Guinea Sheath-tailed Bat	Diurnal	Crepuscular	1	11.2	11.2	44	DD	Decreasing	Brodie et al. 2021	na	1	0	0	0	0	0	0	0	0	0	The Handbook of Mammals of the World
Emballonura_monticola	Chiroptera	Emballonuridae	Emballonura	monticola	Lesser Sheath-tailed Bat	Diurnal	Crepuscular	1	5.7	5.7	44	LC	Stable	Handbook of Mammals of the World	na	0	0	0	0	0	0	0	0	0	0	Brodie et al. 2021
Emballonura_raffrayana	Chiroptera	Emballonuridae	Emballonura	raffrayana	Raffray's Sheath-tailed Bat	Diurnal	Crepuscular	1	5.6	5.6	44	LC	Decreasing	Brodie et al. 2021	na	1	0	0	0	0	0	0	0	0	0	The Handbook of Mammals of the World
Emballonura_semicaudata	Chiroptera	Emballonuridae	Emballonura	semicaudata	Pacific Sheath-tailed Bat	Diurnal	Crepuscular	1	6.3	6.3	44	EN	Decreasing	Handbook of Mammals of the World	na	1	0	0	0	0	0	0	0	0	0	Brodie et al. 2021
Emballonura_serii	Chiroptera	Emballonuridae	Emballonura	serii	Seri's Sheath-tailed Bat	Diurnal	Crepuscular	1	8.8	8.8	44	LC	Stable	Handbook of Mammals of the World	na	0	0	0	0	0	0	0	0	0	0	Brodie et al. 2021
Enchisthenes_hartii	Chiroptera	Phyllostomidae	Enchisthenes	hartii	Velvety Fruit-eating Bat	Nocturnal	Nocturnal	1	16	16	44	LC	Decreasing	Handbook of Mammals of the World	na	1	0	0	0	0	0	0	0	0	0	Brodie et al. 2021
Eoglaucomys_fimbriatus	Rodentia	Sciuridae	Eoglaucomys	fimbriatus	Small Kashmir Flying Squirrel	Diurnal	Diurnal	1	712	712	44	LC	Unknown	Handbook of Mammals of the World	na	0	0	0	0	0	0	0	0	0	0	Brodie et al. 2021
Eolagurus_przewalskii	Rodentia	Cricetidae	Eolagurus	przewalskii	Przewalski's Steppe Lemming	Nocturnal	Nocturnal	1	16	16	44	LC	Stable	Bland et al. 2015	na	0	0	0	0	0	0	0	0	0	0	Brodie et al. 2021
Eonycteris_major	Chiroptera	Pteropodidae	Eonycteris	major	Greater Dawn Bat	Nocturnal	Nocturnal	1	72.8	72.8	44	DD	Decreasing	Brodie et al. 2021	na	1	1	0	0	0	0	0	0	0	0	The Handbook of Mammals of the World
Eonycteris_robusta	Chiroptera	Pteropodidae	Eonycteris	robusta	Philippine Dawn Bat	Nocturnal	Nocturnal	1	77.5	77.5	44	NT	Stable	Handbook of Mammals of the World	na	0	0	0	0	0	0	0	0	0	0	Brodie et al. 2021
Eonycteris_spelaea	Chiroptera	Pteropodidae	Eonycteris	spelaea	Dawn Bat	Nocturnal	Nocturnal	1	58.1	58.1	44	LC	Unknown	Handbook of Mammals of the World	na	0	0	0	0	0	0	0	0	0	0	Brodie et al. 2021
Eothenomys_cachinus	Rodentia	Cricetidae	Eothenomys	cachinus	Kachin Red-backed Vole	Cathemeral	Cathemeral	1	NA	30.7	Imputed	LC	Unknown	Handbook of Mammals of the World	na	0	0	0	0	0	0	0	0	0	0	Brodie et al. 2021
Eothenomys_chinensis	Rodentia	Cricetidae	Eothenomys	chinensis	Sichuan Red-backed Vole	Cathemeral	Cathemeral	1	45.3	45.3	44	LC	Unknown	Handbook of Mammals of the World	na	0	0	0	0	0	0	0	0	0	0	Brodie et al. 2021
Eothenomys_custos	Rodentia	Cricetidae	Eothenomys	custos	Southwest China Red-backed Vole	Cathemeral	Cathemeral	1	30.8	30.8	44	LC	Stable	Brodie et al. 2021	na	0	0	0	0	0	0	0	0	0	0	Brodie et al. 2021
Eothenomys_melanogaster	Rodentia	Cricetidae	Eothenomys	melanogaster	Pere David's Vole	Cathemeral	Cathemeral	1	27	27	44	LC	Stable	Handbook of Mammals of the World	na	0	0	0	0	0	0	0	0	0	0	Brodie et al. 2021
Eothenomys_miletus	Rodentia	Cricetidae	Eothenomys	miletus	Yunnan Red-backed Vole	Cathemeral	Cathemeral	1	41	41	1	LC	Unknown	Handbook of Mammals of the World	na	0	0	0	0	0	0	0	0	0	0	Brodie et al. 2021
Eothenomys_olitor	Rodentia	Cricetidae	Eothenomys	olitor	Black-eared Red-backed Vole	Cathemeral	Cathemeral	1	22	22	44	LC	Unknown	Handbook of Mammals of the World	na	0	0	0	0	0	0	0	0	0	0	Brodie et al. 2021
Eothenomys_proditor	Rodentia	Cricetidae	Eothenomys	proditor	Yulongxuen Red-backed Vole	Cathemeral	Cathemeral	1	42.5	42.5	44	LC	Decreasing	Estimated based on 'Vu' or higher IUCN status	na	1	0	0	0	0	0	0	0	0	0	The Handbook of Mammals of the World
Eothenomys_wardi	Rodentia	Cricetidae	Eothenomys	wardi	Ward's Red-backed Vole	Cathemeral	Cathemeral	1	30.5	30.5	1	NT	Stable	Handbook of Mammals of the World	na	0	0	0	0	0	0	0	0	0	0	Brodie et al. 2021
Eozapus_setchuanus	Rodentia	Dipodidae	Eozapus	setchuanus	Chinese Jumping Mouse	Nocturnal	Nocturnal	1	32.6	32.6	44	LC	Stable	Handbook of Mammals of the World	na	0	0	0	0	0	0	0	0	0	0	Brodie et al. 2021
Episoriculus_caudatus	Eulipotyphla	Soricidae	Episoriculus	caudatus	Hodgson's Brown-toothed Shrew	Nocturnal	Nocturnal	12	9.1	9.1	44	LC	Stable	Handbook of Mammals of the World	na	0	0	0	0	0	0	0	0	0	0	Brodie et al. 2021
Episoriculus_fumidus	Eulipotyphla	Soricidae	Episoriculus	fumidus	Taiwan Brown-toothed Shrew	Cathemeral	Cathemeral	12	6.7	6.7	44	LC	Stable	Handbook of Mammals of the World	na	0	0	0	0	0	0	0	0	0	0	Brodie et al. 2021
Episoriculus_leucops	Eulipotyphla	Soricidae	Episoriculus	leucops	Long-tailed Brown-toothed Shrew	Nocturnal	Nocturnal	1	8.2	8.2	44	LC	Stable	Handbook of Mammals of the World	na	0	0	0	0	0	0	0	0	0	0	Brodie et al. 2021
Episoriculus_macrurus	Eulipotyphla	Soricidae	Episoriculus	macrurus	Long-tailed Mountain Shrew	Nocturnal	Nocturnal	1	13.6	13.6	44	LC	Unknown	Handbook of Mammals of the World	na	0	0	0	0	0	0	0	0	0	0	Brodie et al. 2021
Epixerus_ebii	Rodentia	Sciuridae	Epixerus	ebii	Western Palm Squirrel	Diurnal	Diurnal	1	592	592	44	LC	Decreasing	Brodie et al. 2021	na	1	0	0	0	0	0	0	0	0	0	Brodie et al. 2021
Epomophorus_angolensis	Chiroptera	Pteropodidae	Epomophorus	angolensis	Angolan Epauletted Fruit Bat	Nocturnal	Nocturnal	1	131.7	131.7	44	NT	Unknown	Handbook of Mammals of the World	na	0	0	0	0	0	0	0	0	0	0	Brodie et al. 2021
Epomophorus_anselli	Chiroptera	Pteropodidae	Epomophorus	anselli	Ansell's Eqaulatted Fruit Bat	Nocturnal	Nocturnal	1	65.6	65.6	44	DD	Stable	Handbook of Mammals of the World	na	0	0	0	0	0	0	0	0	0	0	Brodie et al. 2021
Epomophorus_crypturus	Chiroptera	Pteropodidae	Epomophorus	crypturus	Peters's Epauletted Fruit Bat	Nocturnal	Nocturnal	1	111.1	111.1	44	LC	Stable	Handbook of Mammals of the World	na	1	1	0	1	0	0	0	0	0	0	Brodie et al. 2021
Epomophorus_gambianus	Chiroptera	Pteropodidae	Epomophorus	gambianus	Gambian Epauletted Fruit Bat	Nocturnal	Nocturnal	1	128.9	128.9	44	LC	Decreasing	Bland et al. 2015	na	1	0	0	0	0	0	0	0	0	0	The Handbook of Mammals of the World
Epomophorus_grandis	Chiroptera	Pteropodidae	Epomophorus	grandis	Lesser Angolan Epauletted Fruit Bat	Nocturnal	Nocturnal	1	48.6	48.6	44	DD	Stable	Brodie et al. 2021	na	0	0	0	0	0	0	0	0	0	0	Brodie et al. 2021
Epomophorus_labiatus	Chiroptera	Pteropodidae	Epomophorus	labiatus	Ethiopian Epauletted Fruit Bat	Nocturnal	Nocturnal	1	63	63	44	LC	Stable	Brodie et al. 2021	na	0	0	0	0	0	0	0	0	0	0	Brodie et al. 2021
Epomophorus_minimus	Chiroptera	Pteropodidae	Epomophorus	minimus	East African Epauletted Fruit Bat	Nocturnal	Nocturnal	1	44	44	44	LC	Stable	Brodie et al. 2021	na	0	0	0	0	0	0	0	0	0	0	Brodie et al. 2021
Epomophorus_minor	Chiroptera	Pteropodidae	Epomophorus	minor	Minor Epauletted Fruit Bat	Nocturnal	Nocturnal	1	50	50	1	LC	Stable	Brodie et al. 2021	na	0	0	0	0	0	0	0	0	0	0	Brodie et al. 2021
Epomophorus_wahlbergi	Chiroptera	Pteropodidae	Epomophorus	wahlbergi	Wahlberg's Epauletted Fruit Bat	Nocturnal	Nocturnal	1	91.6	91.6	44	LC	Decreasing	Brodie et al. 2021	na	1	1	0	0	0	0	0	0	0	0	The Handbook of Mammals of the World
Epomops_buettikoferi	Chiroptera	Pteropodidae	Epomops	buettikoferi	Buettikofer's Epauletted Fruit Bat	Nocturnal	Nocturnal	1	133.8	133.8	44	LC	Stable	Brodie et al. 2021	na	0	0	0	0	0	0	0	0	0	0	Brodie et al. 2021
Epomops_dobsonii	Chiroptera	Pteropodidae	Epomops	dobsonii	Dobson's Fruit Bat	Nocturnal	Nocturnal	1	120	120	44	LC	Stable	Brodie et al. 2021	na	1	1	0	0	0	0	0	0	0	0	Brodie et al. 2021
Epomops_franqueti	Chiroptera	Pteropodidae	Epomops	franqueti	Franquet's Epauletted Fruit Bat	Nocturnal	Nocturnal	1	118.9	118.9	44	LC	Stable	Handbook of Mammals of the World	na	0	0	0	0	0	0	0	0	0	0	Brodie et al. 2021
Eptesicus_andinus	Chiroptera	Vespertilionidae	Eptesicus	andinus	Little Black Serotine	Nocturnal	Nocturnal	1	9.3	9.3	44	LC	Stable	Handbook of Mammals of the World	na	0	0	0	0	0	0	0	0	0	0	Brodie et al. 2021
Eptesicus_bobrinskoi	Chiroptera	Vespertilionidae	Eptesicus	bobrinskoi	Kozhanok Bobrinskogo	Nocturnal	Nocturnal	1	7.6	7.6	44	LC	Unknown	Handbook of Mammals of the World	na	0	0	0	0	0	0	0	0	0	0	Brodie et al. 2021
Eptesicus_bottae	Chiroptera	Vespertilionidae	Eptesicus	bottae	Botta's Serotine	Nocturnal	Nocturnal	1	14.2	14.2	44	LC	Stable	Handbook of Mammals of the World	na	0	0	0	0	0	0	0	0	0	0	Brodie et al. 2021
Eptesicus_brasiliensis	Chiroptera	Vespertilionidae	Eptesicus	brasiliensis	Brazilian Brown Bat	Nocturnal	Nocturnal	1	9.5	9.5	44	LC	Stable	Handbook of Mammals of the World	na	0	0	0	0	0	0	0	0	0	0	Brodie et al. 2021
Eptesicus_chiriquinus	Chiroptera	Vespertilionidae	Eptesicus	chiriquinus	Chiriquinan Serotine	Nocturnal	Nocturnal	1	11.3	11.3	44	LC	Stable	Bland et al. 2015	na	0	0	0	0	0	0	0	0	0	0	Brodie et al. 2021
Eptesicus_diminutus	Chiroptera	Vespertilionidae	Eptesicus	diminutus	Diminutive Serotine	Nocturnal	Nocturnal	1	6	6	44	LC	Decreasing	Jetz & Freckleton 2015	na	1	0	0	0	0	0	0	0	0	0	The Handbook of Mammals of the World
Eptesicus_dimissus	Chiroptera	Vespertilionidae	Eptesicus	dimissus	Surat Serotine	Nocturnal	Nocturnal	1	15	15	44	DD	Stable	Brodie et al. 2021	na	0	0	0	0	0	0	0	0	0	0	Brodie et al. 2021
Eptesicus_floweri	Chiroptera	Vespertilionidae	Eptesicus	floweri	Horn-skinned Bat	Nocturnal	Nocturnal	1	6.7	6.7	44	LC	Stable	Handbook of Mammals of the World	na	0	0	0	0	0	0	0	0	0	0	Brodie et al. 2021
Eptesicus_furinalis	Chiroptera	Vespertilionidae	Eptesicus	furinalis	Argentine Brown Bat	Nocturnal	Nocturnal	1	7.7	7.7	44	LC	Increasing	Brodie et al. 2021	na	0	0	0	0	0	0	0	0	0	0	Brodie et al. 2021
Eptesicus_fuscus	Chiroptera	Vespertilionidae	Eptesicus	fuscus	Big Brown Bat	Nocturnal	Nocturnal	1	17.5	17.5	44	LC	Stable	Handbook of Mammals of the World	na	0	0	0	0	0	0	0	0	0	0	Brodie et al. 2021
Eptesicus_gobiensis	Chiroptera	Vespertilionidae	Eptesicus	gobiensis	Gobi Big Brown Bat	Nocturnal	Nocturnal	1	10	10	44	LC	Decreasing	Estimated based on 'Vu' or higher IUCN status	na	1	0	0	0	1	0	0	0	0	0	Brodie et al. 2021
Eptesicus_guadeloupensis	Chiroptera	Vespertilionidae	Eptesicus	guadeloupensis	Guadeloupe Big Brown Bat	Nocturnal	Nocturnal	1	16.6	16.6	44	EN	Stable	Handbook of Mammals of the World	na	0	0	0	0	0	0	0	0	0	0	Brodie et al. 2021
Eptesicus_hottentotus	Chiroptera	Vespertilionidae	Eptesicus	hottentotus	Long-tailed Greater Serotine Bat	Nocturnal	Nocturnal	1	30	30	44	LC	Decreasing	Estimated based on 'Vu' or higher IUCN status	na	1	0	0	0	0	0	0	0	0	0	The Handbook of Mammals of the World
Eptesicus_innoxius	Chiroptera	Vespertilionidae	Eptesicus	innoxius	Harmless Serotine	Nocturnal	Nocturnal	1	8.4	8.4	44	NT	Stable	Handbook of Mammals of the World	na	0	0	0	0	0	0	0	0	0	0	Brodie et al. 2021
Eptesicus_isabellinus	Chiroptera	Vespertilionidae	Eptesicus	isabellinus	Meridional serotine	Nocturnal	Nocturnal	1	21	21	1	LC	Decreasing	Brodie et al. 2021	na	1	0	0	0	0	0	0	0	0	0	Brodie et al. 2021
Eptesicus_japonensis	Chiroptera	Vespertilionidae	Eptesicus	japonensis	Japanese Short-tailed Bat	Nocturnal	Nocturnal	1	10.1	10.1	44	EN	Unknown	Handbook of Mammals of the World	na	0	0	0	0	0	0	0	0	0	0	Brodie et al. 2021
Eptesicus_nasutus	Chiroptera	Vespertilionidae	Eptesicus	nasutus	Sind Serotine Bat	Nocturnal	Nocturnal	1	7.9	7.9	44	LC	Stable	Brodie et al. 2021	na	0	0	0	0	0	0	0	0	0	0	Brodie et al. 2021
Eptesicus_nilssonii	Chiroptera	Vespertilionidae	Eptesicus	nilssonii	MURCI	Nocturnal	Nocturnal	1	10.4	10.4	44	LC	Stable	Handbook of Mammals of the World	na	0	0	0	0	0	0	0	0	0	0	Brodie et al. 2021
Eptesicus_pachyotis	Chiroptera	Vespertilionidae	Eptesicus	pachyotis	Thick-eared Bat	Nocturnal	Nocturnal	1	8.3	8.3	44	LC	Decreasing	Jetz & Freckleton 2015	na	1	0	0	0	0	0	0	0	0	0	The Handbook of Mammals of the World
Eptesicus_platyops	Chiroptera	Vespertilionidae	Eptesicus	platyops	Lagos Serotine	Nocturnal	Nocturnal	1	21	21	44	DD	Stable	Handbook of Mammals of the World	na	1	0	0	0	0	0	0	0	0	0	Brodie et al. 2021
Eptesicus_serotinus	Chiroptera	Vespertilionidae	Eptesicus	serotinus	SÄrotine Commune	Nocturnal	Nocturnal	1	22.9	22.9	44	LC	Decreasing	Bland et al. 2015	na	1	0	0	0	0	0	0	0	0	0	The Handbook of Mammals of the World
Eptesicus_tatei	Chiroptera	Vespertilionidae	Eptesicus	tatei	Sombre Bat	Nocturnal	Nocturnal	1	12.5	12.5	44	DD	Decreasing	Brodie et al. 2021	na	1	1	0	0	0	0	0	1	0	0	Brodie et al. 2021
Equus_africanus	Perissodactyla	Equidae	Equus	africanus	African Wild Ass	Cathemeral	Cathemeral	1	325000	325000	44	CR	Increasing	Brodie et al. 2021	na	1	0	0	0	1	0	1	0	1	0	Brodie et al. 2021
Equus_ferus	Perissodactyla	Equidae	Equus	ferus	Przewalski's Horse	Cathemeral	Cathemeral	1	250000	250000	44	EN	Stable	Brodie et al. 2021	na	1	0	0	0	0	0	0	0	0	0	Brodie et al. 2021
Equus_grevyi	Perissodactyla	Equidae	Equus	grevyi	Grevy's Zebra	Cathemeral	Cathemeral	1	408000	408000	44	EN	Stable	Brodie et al. 2021	na	1	0	0	0	0	0	0	0	0	0	Brodie et al. 2021
Equus_hemionus	Perissodactyla	Equidae	Equus	hemionus	Asiatic Wild Ass	Crepuscular	Diurnal	1	230000	230000	44	NT	Stable	Brodie et al. 2021	na	1	0	0	0	0	0	0	0	0	0	Brodie et al. 2021
Equus_kiang	Perissodactyla	Equidae	Equus	kiang	Kiang	Cathemeral	Cathemeral	1	275000	275000	44	LC	Decreasing	Brodie et al. 2021	Ethiopia, Malawi, South Africa, Mozambique, Namibia, Swaziland	1	1	0	0	0	0	0	0	0	0	The Handbook of Mammals of the World
Equus_quagga	Perissodactyla	Equidae	Equus	quagga	Plains Zebra	Cathemeral	Cathemeral	1	276000	276000	44	NT	Decreasing	Estimated based on 'Vu' or higher IUCN status	na	1	0	0	0	0	0	0	0	0	0	Brodie et al. 2021
Equus_zebra	Perissodactyla	Equidae	Equus	zebra	Mountain Zebra	Diurnal	Diurnal	1	286999	286999	44	VU	Unknown	Handbook of Mammals of the World	na	0	0	0	0	0	0	0	0	0	0	Brodie et al. 2021
Eremitalpa_granti	Afrosoricida	Chrysochloridae	Eremitalpa	granti	Grant's Golden Mole	Nocturnal	Nocturnal	1	26.1	26.1	44	LC	Unknown	Handbook of Mammals of the World	na	0	0	0	0	0	0	0	0	0	0	Brodie et al. 2021
Eremodipus_lichtensteini	Rodentia	Dipodidae	Eremodipus	lichtensteini	Tushkanchik Lihtenshteina	Nocturnal	Nocturnal	1	51	51	44	LC	Decreasing	Jetz & Freckleton 2015	na	1	0	0	0	0	0	0	0	0	0	The Handbook of Mammals of the World
Eremoryzomys_polius	Rodentia	Cricetidae	Eremoryzomys	polius	Gray Rice Rat	NA	Nocturnal	Imputed	60.5	60.5	44	DD	Stable	Brodie et al. 2021	na	0	0	0	0	0	0	0	0	0	0	Brodie et al. 2021
Erethizon_dorsatum	Rodentia	Erethizontidae	Erethizon	dorsatum	North American Porcupine	Nocturnal	Nocturnal	1	7085.3	7085.3	44	LC	Stable	Brodie et al. 2021	na	0	0	0	0	0	0	0	0	0	0	Brodie et al. 2021
Erinaceus_amurensis	Eulipotyphla	Erinaceidae	Erinaceus	amurensis	Amurskii Yozh	Nocturnal	Nocturnal	1	800	800	44	LC	Unknown	Handbook of Mammals of the World	na	0	0	0	0	0	0	0	0	0	0	Brodie et al. 2021
Erinaceus_concolor	Eulipotyphla	Erinaceidae	Erinaceus	concolor	Southern White-breasted Hedgehog	Nocturnal	Nocturnal	1	719	719	44	LC	Stable	Brodie et al. 2021	na	0	0	0	0	0	0	0	0	0	0	Brodie et al. 2021
Erinaceus_europaeus	Eulipotyphla	Erinaceidae	Erinaceus	europaeus	Western European Hedgehog	Nocturnal	Nocturnal	1	771	771	44	LC	Stable	Brodie et al. 2021	na	0	0	0	0	0	0	0	0	0	0	Brodie et al. 2021
Erinaceus_roumanicus	Eulipotyphla	Erinaceidae	Erinaceus	roumanicus	Northern White-breasted Hedgehog	Nocturnal	Nocturnal	1	745	745	44	LC	Decreasing	Brodie et al. 2021	na	1	0	0	0	0	0	0	0	0	0	The Handbook of Mammals of the World
Eropeplus_canus	Rodentia	Muridae	Eropeplus	1.5O	Sulawesi Soft-furred Rat	Nocturnal	Nocturnal	1	235	235	44	VU	Stable	Brodie et al. 2021	na	1	0	0	0	0	0	0	0	0	0	Brodie et al. 2021
Erophylla_bombifrons	Chiroptera	Phyllostomidae	Erophylla	bombifrons	Brown Flower Bat	Nocturnal	Nocturnal	1	14.3	14.3	44	LC	Stable	Handbook of Mammals of the World	na	1	0	0	0	0	0	0	0	0	0	Brodie et al. 2021
Erophylla_sezekorni	Chiroptera	Phyllostomidae	Erophylla	sezekorni	Buffy Flower Bat	Nocturnal	Nocturnal	1	15.8	15.8	44	LC	Decreasing	Brodie et al. 2021	na	0	1	0	0	0	0	0	0	0	0	Brodie et al. 2021
Erythrocebus_patas	Primates	Cercopithecidae	Erythrocebus	patas	Patas Monkey	Diurnal	Diurnal	1	8090	8090	44	LC	Unknown	Handbook of Mammals of the World	na	0	0	0	0	0	0	0	0	0	0	Brodie et al. 2021
Euchoreutes_naso	Rodentia	Dipodidae	Euchoreutes	naso	Long-eared Jerboa	Nocturnal	Nocturnal	1	24.1	24.1	44	LC	Stable	Brodie et al. 2021	na	0	0	0	0	0	1	0	0	0	0	Brodie et al. 2021
Euderma_maculatum	Chiroptera	Vespertilionidae	Euderma	maculatum	Spotted Bat	Nocturnal	Nocturnal	1	15.7	15.7	44	LC	Decreasing	Bland et al. 2015	na	1	0	0	0	0	0	0	0	0	0	The Handbook of Mammals of the World
Eudiscopus_denticulus	Chiroptera	Vespertilionidae	Eudiscopus	denticulus	Disk-footed Bat	Nocturnal	Nocturnal	1	5	5	44	LC	Stable	Brodie et al. 2021	na	0	0	0	0	0	0	0	0	0	0	Brodie et al. 2021
Eudorcas_albonotata	Cetartiodactyla	Bovidae	Eudorcas	albonotata	Mongalla Gazelle	Diurnal	Diurnal	1	25000	25000	44	LC	Decreasing	Brodie et al. 2021	na	1	1	0	0	1	0	0	0	0	0	Brodie et al. 2021
Eudorcas_rufifrons	Cetartiodactyla	Bovidae	Eudorcas	rufifrons	Red-fronted Gazelle	Crepuscular	Crepuscular	1	26999.8	26999.8	44	VU	Decreasing	Brodie et al. 2021	na	1	1	0	0	0	0	0	0	0	0	IUCN Red List
Eudorcas_thomsonii	Cetartiodactyla	Bovidae	Eudorcas	thomsonii	Thomson's Gazelle	Cathemeral	Cathemeral	1	20499.8	20499.8	44	NT	Decreasing	Brodie et al. 2021	na	1	1	0	0	0	0	0	0	0	0	Brodie et al. 2021
Eulemur_albifrons	Primates	Lemuridae	Eulemur	albifrons	White-fronted Lemur	Cathemeral	Cathemeral	1	2300	2300	44	EN	Decreasing	Brodie et al. 2021	na	1	1	0	0	0	0	0	0	0	0	Brodie et al. 2021
Eulemur_cinereiceps	Primates	Lemuridae	Eulemur	cinereiceps	White-collared Lemur	Cathemeral	Cathemeral	1	1920	1920	44	CR	Decreasing	Brodie et al. 2021	na	1	0	0	0	0	0	0	0	0	0	Brodie et al. 2021
Eulemur_collaris	Primates	Lemuridae	Eulemur	collaris	Collared Brown Lemur	Cathemeral	Cathemeral	1	2375	2375	44	EN	Decreasing	Brodie et al. 2021	na	1	1	0	0	0	0	0	0	0	0	Brodie et al. 2021
Eulemur_coronatus	Primates	Lemuridae	Eulemur	coronatus	Crowned Lemur	Cathemeral	Cathemeral	1	1650	1650	44	EN	Decreasing	Brodie et al. 2021	na	1	1	0	0	0	0	0	0	0	0	Brodie et al. 2021
Eulemur_flavifrons	Primates	Lemuridae	Eulemur	flavifrons	Blue-eyed Black Lemur	Cathemeral	Cathemeral	1	1850	1850	44	CR	Decreasing	Brodie et al. 2021	na	1	1	0	0	0	0	0	0	0	0	Brodie et al. 2021
Eulemur_fulvus	Primates	Lemuridae	Eulemur	fulvus	Brown Lemur	Cathemeral	Cathemeral	1	2500	2500	44	NT	Decreasing	Brodie et al. 2021	na	1	0	0	0	0	0	0	0	0	0	Brodie et al. 2021
Eulemur_macaco	Primates	Lemuridae	Eulemur	macaco	Black Lemur	Cathemeral	Cathemeral	1	1900	1900	44	VU	Decreasing	Brodie et al. 2021	na	1	0	0	0	0	0	0	0	0	0	Brodie et al. 2021
Eulemur_mongoz	Primates	Lemuridae	Eulemur	mongoz	Mongoose Lemur	Cathemeral	Cathemeral	1	1350	1350	44	CR	Decreasing	Brodie et al. 2021	na	1	0	0	0	0	0	0	0	0	0	Brodie et al. 2021
Eulemur_rubriventer	Primates	Lemuridae	Eulemur	rubriventer	Red-bellied Lemur	Cathemeral	Cathemeral	1	2000	2000	44	VU	Decreasing	Brodie et al. 2021	na	1	1	0	0	0	0	0	0	0	0	Brodie et al. 2021
Eulemur_rufifrons	Primates	Lemuridae	Eulemur	rufifrons	Red-fronted Brown Lemur	Cathemeral	Cathemeral	1	1820	1820	44	NT	Decreasing	Bland et al. 2015	na	1	0	0	0	0	0	0	0	0	0	Brodie et al. 2021
Eulemur_rufus	Primates	Lemuridae	Eulemur	rufus	Red Brown Lemur	Cathemeral	Cathemeral	1	2375	2375	44	VU	Decreasing	Brodie et al. 2021	na	1	0	0	0	0	0	0	0	0	0	Brodie et al. 2021
Eulemur_sanfordi	Primates	Lemuridae	Eulemur	sanfordi	Sanford's Brown Lemur	Cathemeral	Cathemeral	1	2250	2250	44	EN	Unknown	Handbook of Mammals of the World	na	0	0	0	0	0	0	0	0	0	0	Brodie et al. 2021
Eumops_auripendulus	Chiroptera	Molossidae	Eumops	auripendulus	Shaws Mastiff Bat	Nocturnal	Nocturnal	1	28.5	28.5	44	LC	Unknown	Handbook of Mammals of the World	na	0	0	0	0	0	0	0	0	0	0	Brodie et al. 2021
Eumops_bonariensis	Chiroptera	Molossidae	Eumops	bonariensis	Dwarf Bonneted Bat	Nocturnal	Nocturnal	1	11.9	11.9	44	LC	Unknown	Handbook of Mammals of the World	na	0	0	0	0	0	0	0	0	0	0	Brodie et al. 2021
Eumops_dabbenei	Chiroptera	Molossidae	Eumops	dabbenei	Dabbens Mastiff Bat	Nocturnal	Nocturnal	1	104.4	104.4	44	LC	Decreasing	Brodie et al. 2021	na	1	0	0	0	0	1	0	0	0	0	Brodie et al. 2021
Eumops_floridanus	Chiroptera	Molossidae	Eumops	floridanus	Florida Bonneted Bat	Nocturnal	Nocturnal	1	38.4	38.4	44	VU	Unknown	Handbook of Mammals of the World	na	0	0	0	0	0	0	0	0	0	0	Brodie et al. 2021
Eumops_glaucinus	Chiroptera	Molossidae	Eumops	glaucinus	Wagner's Bonneted Bat	Nocturnal	Nocturnal	1	35.4	35.4	44	LC	Unknown	Handbook of Mammals of the World	na	0	0	0	0	0	0	0	0	0	0	Brodie et al. 2021
Eumops_hansae	Chiroptera	Molossidae	Eumops	hansae	Sanborn's Bonneted Bat	Nocturnal	Nocturnal	1	15.1	15.1	44	LC	Stable	Bland et al. 2015	na	0	0	0	0	0	0	0	0	0	0	Brodie et al. 2021
Eumops_maurus	Chiroptera	Molossidae	Eumops	maurus	Guianan Bonneted Bat	Nocturnal	Nocturnal	1	36.2	36.2	44	DD	Stable	Brodie et al. 2021	na	0	0	0	0	0	0	0	0	0	0	Brodie et al. 2021
Eumops_patagonicus	Chiroptera	Molossidae	Eumops	patagonicus	Patagonian Dwarf Bonneted Bat	Nocturnal	Nocturnal	1	10	10	44	LC	Decreasing	Brodie et al. 2021	na	1	0	0	0	0	0	0	0	0	0	IUCN Red List
Eumops_perotis	Chiroptera	Molossidae	Eumops	perotis	Western Mastiff Bat	Nocturnal	Nocturnal	1	51.1	51.1	44	LC	Unknown	Handbook of Mammals of the World	na	0	0	0	0	0	0	0	0	0	0	Brodie et al. 2021
Eumops_trumbulli	Chiroptera	Molossidae	Eumops	trumbulli	NA	Nocturnal	Nocturnal	1	36.4	36.4	44	LC	Unknown	Handbook of Mammals of the World	na	0	0	0	0	0	0	0	0	0	0	Brodie et al. 2021
Eumops_underwoodi	Chiroptera	Molossidae	Eumops	underwoodi	Underwood's Bonneted Bat	Nocturnal	Nocturnal	1	54.7	54.7	44	LC	Unknown	Handbook of Mammals of the World	na	1	0	0	0	0	0	0	0	0	0	Brodie et al. 2021
Eumops_wilsoni	Chiroptera	Molossidae	Eumops	wilsoni	NA	Nocturnal	Nocturnal	1	28	28	1	DD	Stable	Bland et al. 2015	na	0	0	0	0	0	0	0	0	0	0	Brodie et al. 2021
Euneomys_chinchilloides	Rodentia	Cricetidae	Euneomys	chinchilloides	Patagonian Chincilla Mouse	Nocturnal	Nocturnal	1	87.6	87.6	44	DD	Decreasing	Bland et al. 2015	na	1	0	0	0	0	0	0	0	0	0	The Handbook of Mammals of the World
Euneomys_fossor	Rodentia	Cricetidae	Euneomys	fossor	Burrowing Euneomys	NA	Nocturnal	Imputed	83	83	44	DD	Stable	Brodie et al. 2021	na	0	0	0	0	0	0	0	0	0	0	Brodie et al. 2021
Euneomys_mordax	Rodentia	Cricetidae	Euneomys	mordax	Biting Chincilla Mouse	NA	Nocturnal	Imputed	82	82	44	LC	Stable	Brodie et al. 2021	na	0	0	0	0	0	0	0	0	0	0	Brodie et al. 2021
Euneomys_petersoni	Rodentia	Cricetidae	Euneomys	petersoni	Peterson's Chincilla Mouse	Nocturnal	Nocturnal	1	83	83	44	LC	Stable	Brodie et al. 2021	na	0	0	0	0	0	0	0	0	0	0	Brodie et al. 2021
Euoticus_elegantulus	Primates	Galagidae	Euoticus	elegantulus	Southern Needle-clawed Galago	Nocturnal	Nocturnal	1	300	300	44	LC	Stable	Handbook of Mammals of the World	na	0	0	0	0	0	0	0	0	0	0	Brodie et al. 2021
Euoticus_pallidus	Primates	Galagidae	Euoticus	pallidus	Northern Needle-clawed Galago	Nocturnal	Nocturnal	1	230	230	44	LC	Decreasing	Bland et al. 2015	na	1	0	0	0	0	0	0	0	0	0	The Handbook of Mammals of the World
Eupetaurus_cinereus	Rodentia	Sciuridae	Eupetaurus	cinereus	Woolly Flying Squirrel	Nocturnal	Nocturnal	1	2500	2500	44	EN	Stable	Brodie et al. 2021	na	0	0	0	0	0	0	0	0	0	0	Brodie et al. 2021
Euphractus_sexcinctus	Cingulata	CingulataFam	Euphractus	sexcinctus	Yellow Armadillo	Diurnal	Diurnal	1	4782.9	4782.9	44	LC	Decreasing	Brodie et al. 2021	na	1	1	0	0	0	0	0	0	0	0	Brodie et al. 2021
Eupleres_goudotii	Carnivora	Eupleridae	Eupleres	goudotii	Eastern Falanouc	Cathemeral	Cathemeral	1	1850	1850	1	VU	Decreasing	Brodie et al. 2021	na	1	1	0	0	0	0	0	0	0	0	IUCN Red List
Eupleres_major	Carnivora	Eupleridae	Eupleres	major	Western Falanouc	Cathemeral	Cathemeral	1	3700	3700	1	EN	Decreasing	Brodie et al. 2021	na	1	0	0	0	0	0	0	0	0	0	The Handbook of Mammals of the World
Euroscaptor_mizura	Eulipotyphla	Talpidae	Euroscaptor	mizura	Japanese Mountain Mole	Cathemeral	Cathemeral	1	35.5	35.5	44	LC	Unknown	Handbook of Mammals of the World	na	1	0	0	0	0	0	0	0	0	0	Brodie et al. 2021
Euryoryzomys_emmonsae	Rodentia	Cricetidae	Euryoryzomys	emmonsae	Emmons's Rice Rat	NA	Nocturnal	Imputed	72	72	44	DD	Decreasing	Brodie et al. 2021	na	1	0	0	0	0	0	0	0	0	0	Brodie et al. 2021
Euryoryzomys_lamia	Rodentia	Cricetidae	Euryoryzomys	lamia	Monster Rice Rat	NA	Nocturnal	Imputed	60.5	60.5	44	EN	Decreasing	Brodie et al. 2021	na	1	0	0	0	0	0	0	0	0	0	The Handbook of Mammals of the World
Euryoryzomys_legatus	Rodentia	Cricetidae	Euryoryzomys	legatus	Big-headed Rice Rat	NA	Nocturnal	Imputed	61.5	61.5	44	LC	Stable	Handbook of Mammals of the World	na	0	0	0	0	0	0	0	0	0	0	Brodie et al. 2021
Euryoryzomys_macconnelli	Rodentia	Cricetidae	Euryoryzomys	macconnelli	Macconnell's Rice Rat	Nocturnal	Nocturnal	1	58	58	44	LC	Stable	Brodie et al. 2021	na	0	0	0	0	0	0	0	0	0	0	Brodie et al. 2021
Euryoryzomys_nitidus	Rodentia	Cricetidae	Euryoryzomys	nitidus	Elegant Rice Rat	Nocturnal	Nocturnal	1	55.2	55.2	44	LC	Stable	Brodie et al. 2021	na	0	0	0	0	0	0	0	0	0	0	Brodie et al. 2021
Euryoryzomys_russatus	Rodentia	Cricetidae	Euryoryzomys	russatus	Russet Rice Rat	Nocturnal	Nocturnal	1	60.5	60.5	44	LC	Stable	Handbook of Mammals of the World	na	0	0	0	0	0	0	0	0	0	0	Brodie et al. 2021
Euryzygomatomys_spinosus	Rodentia	Echimyidae	Euryzygomatomys	spinosus	Guiara	Nocturnal	Nocturnal	1	187.5	187.5	44	LC	Stable	Brodie et al. 2021	na	0	0	0	0	0	0	0	0	0	0	Brodie et al. 2021
Eutamias_sibiricus	Rodentia	Sciuridae	Eutamias	sibiricus	Siberian Chipmunk	Diurnal	Diurnal	1	85	85	44	LC	Stable	Brodie et al. 2021	na	0	0	0	0	0	0	0	0	0	0	Brodie et al. 2021
Exilisciurus_concinnus	Rodentia	Sciuridae	Exilisciurus	concinnus	Philippine Pygmy Squirrel	Diurnal	Diurnal	1	30.9	30.9	44	LC	Decreasing	Bland et al. 2015	na	1	0	0	0	0	0	0	0	0	0	The Handbook of Mammals of the World
Exilisciurus_exilis	Rodentia	Sciuridae	Exilisciurus	exilis	Least Pygmy Squirrel	Diurnal	Diurnal	1	19	19	44	DD	Stable	Brodie et al. 2021	na	0	0	0	0	0	0	0	0	0	0	Brodie et al. 2021
Exilisciurus_whiteheadi	Rodentia	Sciuridae	Exilisciurus	whiteheadi	Tufted Pygmy Squirrel	Diurnal	Diurnal	1	20	20	44	LC	Stable	Handbook of Mammals of the World	na	0	0	0	0	0	0	0	0	0	0	Brodie et al. 2021
Falsistrellus_affinis	Chiroptera	Vespertilionidae	Falsistrellus	affinis	Chocolate Pipistrelle	Nocturnal	Nocturnal	1	4.9	4.9	44	LC	Decreasing	Brodie et al. 2021	na	1	0	0	0	0	0	0	0	0	0	The Handbook of Mammals of the World
Falsistrellus_mackenziei	Chiroptera	Vespertilionidae	Falsistrellus	mackenziei	Western False Pipistrelle	Nocturnal	Nocturnal	1	21	21	44	NT	Decreasing	Jetz & Freckleton 2015	na	1	0	0	0	0	0	0	0	0	0	The Handbook of Mammals of the World
Falsistrellus_mordax	Chiroptera	Vespertilionidae	Falsistrellus	mordax	Pungent Pipistrelle	Nocturnal	Nocturnal	1	5.8	5.8	44	DD	Decreasing	Bland et al. 2015	na	1	0	0	0	0	0	0	0	0	0	The Handbook of Mammals of the World
Falsistrellus_petersi	Chiroptera	Vespertilionidae	Falsistrellus	petersi	Peters's Pipistrelle	Nocturnal	Nocturnal	1	6.5	6.5	44	DD	Decreasing	Brodie et al. 2021	na	1	0	0	0	0	0	0	0	0	0	The Handbook of Mammals of the World
Falsistrellus_tasmaniensis	Chiroptera	Vespertilionidae	Falsistrellus	tasmaniensis	Eastern False Pipistrelle	Nocturnal	Nocturnal	1	22.7	22.7	44	LC	Decreasing	Brodie et al. 2021	na	0	0	0	0	0	1	0	0	0	0	Brodie et al. 2021
Felis_bieti	Carnivora	Felidae	Felis	bieti	Chinese Mountain Cat	Nocturnal	Nocturnal	1	7750	7750	44	VU	Decreasing	Brodie et al. 2021	na	1	1	0	0	0	0	0	0	0	0	Brodie et al. 2021
Felis_chaus	Carnivora	Felidae	Felis	chaus	Jungle Cat	Nocturnal	Nocturnal	1	7393	7393	44	LC	Unknown	Handbook of Mammals of the World	na	1	1	0	0	1	0	0	0	1	0	Brodie et al. 2021
Felis_margarita	Carnivora	Felidae	Felis	margarita	Sand Cat	Nocturnal	Nocturnal	1	2525	2525	44	LC	Decreasing	Brodie et al. 2021	na	1	0	0	1	0	1	0	1	1	0	Brodie et al. 2021
Felis_nigripes	Carnivora	Felidae	Felis	nigripes	Black-footed Cat	Nocturnal	Nocturnal	1	1300	1300	44	VU	Decreasing	Brodie et al. 2021	Belgium, Germany, France, Switzerland, Slovenia, Greece, Russia	1	0	0	0	1	0	1	0	0	0	Brodie et al. 2021
Felis_silvestris	Carnivora	Felidae	Felis	silvestris	Wild Cat	Nocturnal	Nocturnal	1	5500	5500	44	LC	Stable	Bland et al. 2015	na	0	0	0	0	0	0	0	0	0	0	Brodie et al. 2021
Felovia_vae	Rodentia	Ctenodactylidae	Felovia	vae	Felou Gundi	Diurnal	Diurnal	1	205	205	44	DD	Decreasing	Brodie et al. 2021	na	1	0	0	0	0	0	0	0	0	0	The Handbook of Mammals of the World
Feroculus_feroculus	Eulipotyphla	Soricidae	Feroculus	feroculus	Kelaart's Long-clawed Shrew	Nocturnal	Nocturnal	1	36	36	44	EN	Decreasing	Brodie et al. 2021	na	1	1	0	0	1	0	0	0	0	0	Brodie et al. 2021
Fossa_fossana	Carnivora	Eupleridae	Fossa	fossana	Spotted Fanaloka	Nocturnal	Nocturnal	1	1500	1500	44	VU	Decreasing	Brodie et al. 2021	na	1	0	0	0	0	0	0	0	0	0	Brodie et al. 2021
Funambulus_layardi	Rodentia	Sciuridae	Funambulus	layardi	Layard's Palm Squirrel	Diurnal	Diurnal	1	168	168	44	VU	Increasing	Brodie et al. 2021	na	0	0	0	0	0	0	0	0	0	0	Brodie et al. 2021
Funambulus_palmarum	Rodentia	Sciuridae	Funambulus	palmarum	Common Palm Squirrel	Diurnal	Diurnal	1	108.4	108.4	44	LC	Stable	Handbook of Mammals of the World	na	0	0	0	0	0	0	0	0	0	0	Brodie et al. 2021
Funambulus_pennantii	Rodentia	Sciuridae	Funambulus	pennantii	Five-striped Palm Squirrel	Diurnal	Diurnal	1	99.1	99.1	44	LC	Decreasing	Brodie et al. 2021	na	1	0	0	0	0	0	0	0	0	0	Brodie et al. 2021
Funambulus_sublineatus	Rodentia	Sciuridae	Funambulus	sublineatus	Dusky-striped Squirrel	Diurnal	Diurnal	1	70.9	70.9	44	VU	Decreasing	Brodie et al. 2021	na	1	0	1	0	0	0	0	0	0	0	Brodie et al. 2021
Funambulus_tristriatus	Rodentia	Sciuridae	Funambulus	tristriatus	Western Ghats Striped Squirrel	Diurnal	Diurnal	1	139	139	44	LC	Stable	Handbook of Mammals of the World	na	0	0	0	0	0	0	0	0	0	0	Brodie et al. 2021
Funisciurus_anerythrus	Rodentia	Sciuridae	Funisciurus	anerythrus	Funisciure Du Niger	Diurnal	Diurnal	1	218	218	44	LC	Stable	Bland et al. 2015	na	0	0	0	0	0	0	0	0	0	0	Brodie et al. 2021
Funisciurus_bayonii	Rodentia	Sciuridae	Funisciurus	bayonii	Lunda Rope Squirrel	Diurnal	Diurnal	1	135	135	44	DD	Stable	Handbook of Mammals of the World	na	0	0	0	0	0	0	0	0	0	0	Brodie et al. 2021
Funisciurus_carruthersi	Rodentia	Sciuridae	Funisciurus	carruthersi	Carruther's Mountain Squirrel	Diurnal	Diurnal	1	286	286	44	LC	Stable	Brodie et al. 2021	na	0	0	0	0	0	0	0	0	0	0	Brodie et al. 2021
Funisciurus_congicus	Rodentia	Sciuridae	Funisciurus	congicus	Congo Rope Squirrel	Diurnal	Diurnal	1	112	112	44	LC	Unknown	Handbook of Mammals of the World	na	0	0	0	0	0	0	0	0	0	0	Brodie et al. 2021
Funisciurus_duchaillui	Rodentia	Sciuridae	Funisciurus	duchaillui	Du Chaillu's rope squirrel	Diurnal	Diurnal	1	200	200	44	DD	Stable	Handbook of Mammals of the World	na	0	0	0	0	0	0	0	0	0	0	Brodie et al. 2021
Funisciurus_isabella	Rodentia	Sciuridae	Funisciurus	isabella	Lady Burton's Rope Squirrel	Diurnal	Diurnal	1	109	109	44	LC	Unknown	Handbook of Mammals of the World	na	0	0	0	0	0	0	0	0	0	0	Brodie et al. 2021
Funisciurus_lemniscatus	Rodentia	Sciuridae	Funisciurus	lemniscatus	Ribboned Rope Squirrel	Diurnal	Diurnal	1	141	141	44	LC	Stable	Handbook of Mammals of the World	na	0	0	0	0	0	0	0	0	0	0	Brodie et al. 2021
Funisciurus_leucogenys	Rodentia	Sciuridae	Funisciurus	leucogenys	Funisciure Tete Orange	Diurnal	Diurnal	1	250	250	44	LC	Stable	Brodie et al. 2021	na	0	0	0	0	0	0	0	0	0	0	Brodie et al. 2021
Funisciurus_pyrropus	Rodentia	Sciuridae	Funisciurus	pyrropus	Fire-footed Rope Squirrel	Diurnal	Diurnal	1	297	297	44	LC	Stable	Bland et al. 2015	na	1	0	0	1	0	0	0	0	0	0	Brodie et al. 2021
Funisciurus_substriatus	Rodentia	Sciuridae	Funisciurus	substriatus	Kintampo Rope Squirrel	Diurnal	Diurnal	1	186	186	44	DD	Unknown	Handbook of Mammals of the World	na	0	0	0	0	0	0	0	0	0	0	Brodie et al. 2021
Furipterus_horrens	Chiroptera	Furipteridae	Furipterus	horrens	Thumbless Bat	Nocturnal	Nocturnal	1	3.2	3.2	44	LC	Stable	Brodie et al. 2021	na	0	0	0	0	0	0	0	0	0	0	Brodie et al. 2021
Galago_gallarum	Primates	Galagidae	Galago	gallarum	Somali Lesser Galago	Nocturnal	Nocturnal	1	250	250	44	LC	Decreasing	Brodie et al. 2021	na	1	0	0	0	0	0	0	0	0	0	IUCN Red List
Galago_matschiei	Primates	Galagidae	Galago	matschiei	Spectacled Lesser Galago	Nocturnal	Nocturnal	1	210	210	44	LC	Stable	Brodie et al. 2021	na	0	0	0	0	0	0	0	0	0	0	Brodie et al. 2021
Galago_moholi	Primates	Galagidae	Galago	moholi	Southern Lesser Galago	Nocturnal	Nocturnal	1	160	160	44	LC	Stable	Brodie et al. 2021	na	0	0	0	0	0	0	0	0	0	0	Brodie et al. 2021
Galago_senegalensis	Primates	Galagidae	Galago	senegalensis	Northern Lesser Galago	Nocturnal	Nocturnal	1	227.7	227.7	44	LC	Stable	Brodie et al. 2021	na	0	0	0	0	0	0	0	0	0	0	Brodie et al. 2021
Galagoides_cocos	Primates	Galagidae	Galagoides	cocos	Kenya Coast Galago	Nocturnal	Nocturnal	1	144	144	44	LC	Stable	Brodie et al. 2021	na	0	0	0	0	0	0	0	0	0	0	Brodie et al. 2021
Galagoides_demidoff	Primates	Galagidae	Galagoides	demidoff	Demidoff's Dwarf Galago	Nocturnal	Nocturnal	1	60.1	60.1	44	LC	Stable	Brodie et al. 2021	na	0	0	0	0	0	0	0	0	0	0	Brodie et al. 2021
Galagoides_granti	Primates	Galagidae	Galagoides	granti	Mozambique Dwarf Galago	Nocturnal	Nocturnal	1	158.7	158.7	44	LC	Decreasing	Brodie et al. 2021	na	1	0	0	0	0	0	0	0	0	0	Brodie et al. 2021
Galagoides_orinus	Primates	Galagidae	Galagoides	orinus	Mountain Dwarf Galago	Nocturnal	Nocturnal	1	97	97	44	NT	Decreasing	Brodie et al. 2021	na	1	0	0	0	0	0	0	0	0	0	Brodie et al. 2021
Galagoides_rondoensis	Primates	Galagidae	Galagoides	rondoensis	Rondo Dwarf Galago	Nocturnal	Nocturnal	1	84.2	84.2	44	CR	Stable	Brodie et al. 2021	na	0	0	0	0	0	0	0	0	0	0	Brodie et al. 2021
Galagoides_thomasi	Primates	Galagidae	Galagoides	thomasi	Thomas's Dwarf Galago	Nocturnal	Nocturnal	1	99.7	99.7	44	LC	Stable	Brodie et al. 2021	na	0	0	0	0	0	0	0	0	0	0	Brodie et al. 2021
Galagoides_zanzibaricus	Primates	Galagidae	Galagoides	zanzibaricus	Tanzania Coast Dwarf Galago	Nocturnal	Nocturnal	1	100.5	100.5	44	LC	Unknown	Handbook of Mammals of the World	na	0	0	0	0	0	0	0	0	0	0	Brodie et al. 2021
Galea_comes	Rodentia	Caviidae	Galea	comes	Southern Highland Yellow-toothed Cavy	NA	Diurnal	Imputed	230	230	1	DD	Stable	Handbook of Mammals of the World	na	0	0	0	0	0	0	0	0	0	0	Brodie et al. 2021
Galea_flavidens	Rodentia	Caviidae	Galea	flavidens	Yellow-toothed Cavy	Diurnal	Diurnal	1	450	450	44	LC	Stable	Handbook of Mammals of the World	na	0	0	0	0	0	0	0	0	0	0	Brodie et al. 2021
Galea_leucoblephara	Rodentia	Caviidae	Galea	leucoblephara	Lowland Yellow-toothed Cavy	Diurnal	Diurnal	1	230	230	1	LC	Stable	Jetz & Freckleton 2015	na	0	0	0	0	0	0	0	0	0	0	Brodie et al. 2021
Galea_musteloides	Rodentia	Caviidae	Galea	musteloides	Common Yellow-toothed Cavy	Diurnal	Diurnal	1	480	480	44	DD	Stable	Brodie et al. 2021	na	0	0	0	0	0	0	0	0	0	0	Brodie et al. 2021
Galea_spixii	Rodentia	Caviidae	Galea	spixii	Spix's Yellow-toothed Cavy	Crepuscular	Crepuscular	1	326.2	326.2	44	LC	Decreasing	Brodie et al. 2021	na	1	0	0	0	0	1	0	0	0	0	Brodie et al. 2021
Galemys_pyrenaicus	Eulipotyphla	Talpidae	Galemys	pyrenaicus	Pyrenean Desman	Nocturnal	Nocturnal	1	60.2	60.2	44	VU	Decreasing	Bland et al. 2015	na	1	0	0	0	0	0	0	0	0	0	The Handbook of Mammals of the World
Galenomys_garleppi	Rodentia	Cricetidae	Galenomys	garleppi	Gerlepp's Mouse	NA	Nocturnal	Imputed	59.3	59.3	44	DD	Decreasing	Brodie et al. 2021	na	1	0	0	0	0	0	0	0	0	0	Brodie et al. 2021
Galeopterus_variegatus	Dermoptera	Cynocephalidae	Galeopterus	variegatus	Sunda Flying Lemur	Nocturnal	Nocturnal	1	1012.5	1012.5	44	LC	Stable	Handbook of Mammals of the World	na	1	1	1	0	0	0	0	0	0	0	Brodie et al. 2021
Galictis_cuja	Carnivora	Mustelidae	Galictis	cuja	Lesser Grison	Diurnal	Diurnal	1	1000	1000	44	LC	Stable	Brodie et al. 2021	na	1	1	0	0	0	0	0	0	0	0	Brodie et al. 2021
Galictis_vittata	Carnivora	Mustelidae	Galictis	vittata	Greater Grison	Diurnal	Diurnal	1	3200	3200	44	LC	Decreasing	Brodie et al. 2021	na	1	1	1	0	1	0	0	0	0	0	Brodie et al. 2021
Galidia_elegans	Carnivora	Eupleridae	Galidia	elegans	Ring-tailed Vontsira	Diurnal	Diurnal	1	800	800	44	LC	Decreasing	Brodie et al. 2021	na	1	0	0	0	0	0	0	0	0	0	Brodie et al. 2021
Galidictis_fasciata	Carnivora	Eupleridae	Galidictis	fasciata	Broad-striped Vontsira	Nocturnal	Nocturnal	12	550	550	44	VU	Decreasing	Brodie et al. 2021	na	1	0	0	0	0	0	0	0	0	0	Brodie et al. 2021
Galidictis_grandidieri	Carnivora	Eupleridae	Galidictis	grandidieri	Grandidiers Vontsira	Nocturnal	Nocturnal	1	1400	1400	44	EN	Decreasing	Brodie et al. 2021	na	0	1	0	0	0	0	0	0	0	0	Brodie et al. 2021
Gazella_bennettii	Cetartiodactyla	Bovidae	Gazella	bennettii	Chinkara	Nocturnal	Nocturnal	1	18916.7	18916.7	44	LC	Decreasing	Brodie et al. 2021	na	1	1	0	0	0	0	0	0	0	0	Brodie et al. 2021
Gazella_cuvieri	Cetartiodactyla	Bovidae	Gazella	cuvieri	Cuvier's Gazelle	Nocturnal	Nocturnal	1	25000	25000	44	VU	Decreasing	Brodie et al. 2021	Israel	1	1	0	0	0	0	0	0	0	0	Brodie et al. 2021
Gazella_dorcas	Cetartiodactyla	Bovidae	Gazella	dorcas	Dorcas Gazelle	Nocturnal	Nocturnal	1	23000.1	23000.1	44	VU	Decreasing	Brodie et al. 2021	na	1	1	0	0	0	0	0	0	0	0	Brodie et al. 2021
Gazella_gazella	Cetartiodactyla	Bovidae	Gazella	gazella	Mountain Gazelle	Diurnal	Diurnal	1	22749.9	22749.9	44	VU	Decreasing	Brodie et al. 2021	na	1	1	0	0	0	0	0	0	0	0	Brodie et al. 2021
Gazella_leptoceros	Cetartiodactyla	Bovidae	Gazella	leptoceros	Slender-horned Gazelle	Crepuscular	Crepuscular	1	22200	22200	44	EN	Decreasing	Brodie et al. 2021	na	0	1	0	0	0	0	0	0	0	0	Brodie et al. 2021
Gazella_marica	Cetartiodactyla	Bovidae	Gazella	marica	Arabian Sand Gazelle	Crepuscular	Crepuscular	1	20200	20200	44	VU	Decreasing	Brodie et al. 2021	na	1	1	1	0	0	0	0	0	0	0	Brodie et al. 2021
Gazella_spekei	Cetartiodactyla	Bovidae	Gazella	spekei	Speke's Gazelle	Crepuscular	Crepuscular	1	20000	20000	44	EN	Decreasing	Brodie et al. 2021	na	1	1	0	0	0	0	0	0	0	0	Brodie et al. 2021
Gazella_subgutturosa	Cetartiodactyla	Bovidae	Gazella	subgutturosa	Goitered Gazelle	Diurnal	Diurnal	1	28500	28500	44	VU	Stable	Jetz & Freckleton 2015	na	0	0	0	0	1	0	0	0	0	0	Brodie et al. 2021
Genetta_abyssinica	Carnivora	Viverridae	Genetta	abyssinica	Ethiopian Genet	Nocturnal	Nocturnal	1	1650	1650	44	DD	Stable	Handbook of Mammals of the World	na	0	0	0	0	0	0	0	0	0	0	Brodie et al. 2021
Genetta_angolensis	Carnivora	Viverridae	Genetta	angolensis	Miombo Genet	Nocturnal	Nocturnal	1	1650	1650	44	LC	Decreasing	Brodie et al. 2021	na	1	1	0	0	0	0	0	0	0	0	The Handbook of Mammals of the World
Genetta_bourloni	Carnivora	Viverridae	Genetta	bourloni	Bourlon's Genet	Nocturnal	Nocturnal	2	1750	1750	44	VU	Decreasing	Brodie et al. 2021	na	1	1	0	0	0	0	0	0	0	0	Brodie et al. 2021
Genetta_cristata	Carnivora	Viverridae	Genetta	cristata	Crested Genet	Crepuscular	Crepuscular	1	2500	2500	44	VU	Stable	Brodie et al. 2021	na	0	0	0	0	0	0	0	0	0	0	Brodie et al. 2021
Genetta_genetta	Carnivora	Viverridae	Genetta	genetta	Common Genet	Nocturnal	Nocturnal	1	1800	1800	44	LC	Decreasing	Brodie et al. 2021	na	1	0	0	0	0	0	0	0	0	0	Brodie et al. 2021
Genetta_johnstoni	Carnivora	Viverridae	Genetta	johnstoni	Johnston's Genet	Nocturnal	Nocturnal	1	2225	2225	44	NT	Stable	Handbook of Mammals of the World	na	0	1	1	0	0	0	0	0	0	0	Brodie et al. 2021
Genetta_maculata	Carnivora	Viverridae	Genetta	maculata	Large-spotted Genet	Nocturnal	Nocturnal	1	2225	2225	44	LC	Stable	Handbook of Mammals of the World	na	0	0	0	0	0	0	0	0	0	0	Brodie et al. 2021
Genetta_pardina	Carnivora	Viverridae	Genetta	pardina	Pardine Genet	Nocturnal	Nocturnal	1	3100	3100	44	LC	Decreasing	Brodie et al. 2021	na	0	1	0	0	0	0	0	0	0	0	The Handbook of Mammals of the World
Genetta_piscivora	Carnivora	Viverridae	Genetta	piscivora	Aquatic Genet	Nocturnal	Nocturnal	1	3000	3000	44	NT	Stable	Bland et al. 2015	na	0	0	0	0	0	0	0	0	0	0	Brodie et al. 2021
Genetta_poensis	Carnivora	Viverridae	Genetta	poensis	King Genet	Nocturnal	Nocturnal	2	2250	2250	44	DD	Stable	Handbook of Mammals of the World	na	0	0	0	0	0	0	0	0	0	0	Brodie et al. 2021
Genetta_servalina	Carnivora	Viverridae	Genetta	servalina	Servaline Genet	Nocturnal	Nocturnal	1	1055	1055	44	LC	Unknown	Handbook of Mammals of the World	na	0	0	0	0	0	0	0	0	0	0	Brodie et al. 2021
Genetta_thierryi	Carnivora	Viverridae	Genetta	thierryi	Hausa Genet	Nocturnal	Nocturnal	1	1400	1400	44	LC	Stable	Brodie et al. 2021	na	0	0	0	0	0	0	0	0	0	0	Brodie et al. 2021
Genetta_tigrina	Carnivora	Viverridae	Genetta	tigrina	Cape Genet	Nocturnal	Nocturnal	1	2225	2225	44	LC	Stable	Handbook of Mammals of the World	na	0	0	0	0	0	0	0	0	0	0	Brodie et al. 2021
Genetta_victoriae	Carnivora	Viverridae	Genetta	victoriae	Giant Genet	Nocturnal	Nocturnal	1	3000	3000	44	LC	Decreasing	Brodie et al. 2021	na	1	1	0	0	1	0	0	0	0	0	Brodie et al. 2021
Geocapromys_brownii	Rodentia	Echimyidae	Geocapromys	brownii	Brown's Hutia	Nocturnal	Nocturnal	1	1500	1500	44	VU	Stable	Handbook of Mammals of the World	na	1	0	0	0	0	0	0	0	0	0	Brodie et al. 2021
Geogale_aurita	Afrosoricida	Tenrecidae	Geogale	aurita	Large-eared Tenrec	Nocturnal	Nocturnal	1	7	7	44	LC	Stable	Brodie et al. 2021	na	0	0	0	0	0	0	0	0	0	0	Brodie et al. 2021
Geoxus_valdivianus	Rodentia	Cricetidae	Geoxus	valdivianus	Long-clawed Mole Mouse	Cathemeral	Cathemeral	1	31.5	31.5	44	LC	Stable	Handbook of Mammals of the World	na	0	0	0	0	0	0	0	0	0	0	Brodie et al. 2021
Gerbilliscus_afra	Rodentia	Muridae	Gerbilliscus	afra	Cape Gerbil	Nocturnal	Nocturnal	1	97	97	44	LC	Stable	Brodie et al. 2021	na	0	0	0	0	0	0	0	0	0	0	Brodie et al. 2021
Gerbilliscus_boehmi	Rodentia	Muridae	Gerbilliscus	boehmi	Boehm's Gerbil	Nocturnal	Nocturnal	1	146	146	1	LC	Stable	Handbook of Mammals of the World	na	0	0	0	0	0	0	0	0	0	0	Brodie et al. 2021
Gerbilliscus_brantsii	Rodentia	Muridae	Gerbilliscus	brantsii	Highveld Gerbil	Nocturnal	Nocturnal	1	114.4	114.4	44	LC	Stable	Brodie et al. 2021	na	0	0	0	0	0	0	0	0	0	0	Brodie et al. 2021
Gerbilliscus_gambiana	Rodentia	Muridae	Gerbilliscus	gambiana	Sahelo-Sudanian gerbil	Nocturnal	Nocturnal	1	114.5	114.5	44	LC	Stable	Brodie et al. 2021	na	0	0	0	0	0	0	0	0	0	0	Brodie et al. 2021
Gerbilliscus_guineae	Rodentia	Muridae	Gerbilliscus	guineae	Guinea Gerbil	Nocturnal	Nocturnal	1	102.5	102.5	44	LC	Unknown	Handbook of Mammals of the World	na	0	0	0	0	0	0	0	0	0	0	Brodie et al. 2021
Gerbilliscus_inclusus	Rodentia	Muridae	Gerbilliscus	inclusus	Gorongoza Gerbil	Nocturnal	Nocturnal	1	118.5	118.5	44	LC	Stable	Handbook of Mammals of the World	na	0	0	0	0	0	0	0	0	0	0	Brodie et al. 2021
Gerbilliscus_kempi	Rodentia	Muridae	Gerbilliscus	kempi	Kemp's Gerbil	Nocturnal	Nocturnal	1	101	101	44	LC	Stable	Brodie et al. 2021	na	0	0	0	0	0	0	0	0	0	0	Brodie et al. 2021
Gerbilliscus_leucogaster	Rodentia	Muridae	Gerbilliscus	leucogaster	Bushveld Gerbil	Nocturnal	Nocturnal	1	72.8	72.8	44	LC	Stable	Brodie et al. 2021	na	0	0	0	0	0	0	0	0	0	0	Brodie et al. 2021
Gerbilliscus_nigricaudus	Rodentia	Muridae	Gerbilliscus	nigricaudus	Black-tailed Gerbil	Nocturnal	Nocturnal	1	123	123	44	LC	Stable	Handbook of Mammals of the World	na	0	0	0	0	0	0	0	0	0	0	Brodie et al. 2021
Gerbilliscus_phillipsi	Rodentia	Muridae	Gerbilliscus	phillipsi	Phillip's Gerbil	Nocturnal	Nocturnal	1	62.9	62.9	44	LC	Stable	Brodie et al. 2021	na	0	0	0	0	0	0	0	0	0	0	Brodie et al. 2021
Gerbilliscus_robustus	Rodentia	Muridae	Gerbilliscus	robustus	Fringe-tailed Gerbil	Nocturnal	Nocturnal	1	96	96	44	LC	Stable	Brodie et al. 2021	na	0	0	0	0	0	0	0	0	0	0	Brodie et al. 2021
Gerbilliscus_validus	Rodentia	Muridae	Gerbilliscus	validus	Savanna Gerbil	Nocturnal	Nocturnal	1	107.7	107.7	44	LC	Stable	Brodie et al. 2021	na	0	0	0	0	0	0	0	0	0	0	Brodie et al. 2021
Gerbillurus_paeba	Rodentia	Muridae	Gerbillurus	paeba	Hairy-footed Gerbil	Nocturnal	Nocturnal	1	23.3	23.3	44	LC	Stable	Brodie et al. 2021	na	0	0	0	0	0	0	0	0	0	0	Brodie et al. 2021
Gerbillurus_setzeri	Rodentia	Muridae	Gerbillurus	setzeri	Setzer's Hairy-footed Gerbil	Nocturnal	Nocturnal	1	38.3	38.3	44	LC	Stable	Brodie et al. 2021	na	0	0	0	0	0	0	0	0	0	0	Brodie et al. 2021
Gerbillurus_tytonis	Rodentia	Muridae	Gerbillurus	tytonis	Namib Dune Gerbil	Nocturnal	Nocturnal	1	31	31	44	LC	Stable	Brodie et al. 2021	na	0	0	0	0	0	0	0	0	0	0	Brodie et al. 2021
Gerbillurus_vallinus	Rodentia	Muridae	Gerbillurus	vallinus	Bushy-tailed Hairy-footed Gerbil	Nocturnal	Nocturnal	1	35.3	35.3	44	LC	Decreasing	Bland et al. 2015	na	1	0	0	0	0	0	0	0	0	0	The Handbook of Mammals of the World
Gerbillus_acticola	Rodentia	Muridae	Gerbillus	acticola	Berbera Gerbil	Nocturnal	Nocturnal	1	51.3	51.3	44	DD	Stable	Handbook of Mammals of the World	na	0	0	0	0	0	0	0	0	0	0	Brodie et al. 2021
Gerbillus_amoenus	Rodentia	Muridae	Gerbillus	amoenus	Pleasant Gerbil	Nocturnal	Nocturnal	1	25	25	44	LC	Stable	Handbook of Mammals of the World	na	0	0	0	0	0	0	0	0	0	0	Brodie et al. 2021
Gerbillus_andersoni	Rodentia	Muridae	Gerbillus	andersoni	Anderson's Gerbil	Nocturnal	Nocturnal	1	24.5	24.5	44	LC	Unknown	Handbook of Mammals of the World	na	0	0	0	0	0	0	0	0	0	0	Brodie et al. 2021
Gerbillus_aquilus	Rodentia	Muridae	Gerbillus	aquilus	Swarthy Gerbil	Nocturnal	Nocturnal	1	43.8	43.8	44	LC	Decreasing	Jetz & Freckleton 2015	na	1	0	0	0	0	0	0	0	0	0	The Handbook of Mammals of the World
Gerbillus_bottai	Rodentia	Muridae	Gerbillus	bottai	Botta's Gerbil	Nocturnal	Nocturnal	1	6.9	6.9	44	DD	Decreasing	Bland et al. 2015	na	1	0	0	0	0	0	0	0	0	0	The Handbook of Mammals of the World
Gerbillus_brockmani	Rodentia	Muridae	Gerbillus	brockmani	Brockman's Gerbil	Nocturnal	Nocturnal	1	15.4	15.4	44	DD	Stable	Handbook of Mammals of the World	na	0	0	0	0	0	0	0	0	0	0	Brodie et al. 2021
Gerbillus_campestris	Rodentia	Muridae	Gerbillus	campestris	North African Gerbil	Nocturnal	Nocturnal	1	28.4	28.4	44	LC	Stable	Brodie et al. 2021	na	0	0	0	0	0	0	0	0	0	0	Brodie et al. 2021
Gerbillus_cheesmani	Rodentia	Muridae	Gerbillus	cheesmani	Cheesman's Gerbil	Nocturnal	Nocturnal	1	28	28	44	LC	Stable	Jetz & Freckleton 2015	na	0	0	0	0	0	0	0	0	0	0	Brodie et al. 2021
Gerbillus_cosensis	Rodentia	Muridae	Gerbillus	cosensis	Gerbil sp	Nocturnal	Nocturnal	1	32	32	44	DD	Stable	Brodie et al. 2021	na	0	0	0	0	0	0	0	0	0	0	Brodie et al. 2021
Gerbillus_dasyurus	Rodentia	Muridae	Gerbillus	dasyurus	Wagner's Gerbil	Nocturnal	Nocturnal	1	23.5	23.5	44	LC	Unknown	Handbook of Mammals of the World	na	0	0	0	0	0	0	0	0	0	0	Brodie et al. 2021
Gerbillus_dunni	Rodentia	Muridae	Gerbillus	dunni	Somalia Gerbil	Nocturnal	Nocturnal	1	24.2	24.2	44	LC	Stable	Handbook of Mammals of the World	na	0	0	0	0	0	0	0	0	0	0	Brodie et al. 2021
Gerbillus_famulus	Rodentia	Muridae	Gerbillus	famulus	Black-tufted Gerbil	Nocturnal	Nocturnal	1	37	37	44	LC	Stable	Brodie et al. 2021	na	0	0	0	0	0	0	0	0	0	0	Brodie et al. 2021
Gerbillus_floweri	Rodentia	Muridae	Gerbillus	floweri	Flower's Gerbil	Nocturnal	Nocturnal	1	56	56	44	LC	Stable	Brodie et al. 2021	na	0	0	0	0	0	0	0	0	0	0	Brodie et al. 2021
Gerbillus_gerbillus	Rodentia	Muridae	Gerbillus	gerbillus	Lesser Egyptian Gerbil	Nocturnal	Nocturnal	1	25	25	44	LC	Decreasing	Brodie et al. 2021	na	1	0	0	0	1	0	0	0	0	0	Brodie et al. 2021
Gerbillus_gleadowi	Rodentia	Muridae	Gerbillus	gleadowi	Little Hairy-footed Gerbil	Nocturnal	Nocturnal	1	24	24	44	LC	Decreasing	Bland et al. 2015	na	1	0	0	0	0	0	0	0	0	0	The Handbook of Mammals of the World
Gerbillus_grobbeni	Rodentia	Muridae	Gerbillus	grobbeni	Grobben's Gerbil	Nocturnal	Nocturnal	2	25	25	44	DD	Stable	Brodie et al. 2021	na	0	0	0	0	0	0	0	0	0	0	Brodie et al. 2021
Gerbillus_harwoodi	Rodentia	Muridae	Gerbillus	harwoodi	Harwood's Gerbil	Nocturnal	Nocturnal	1	11.1	11.1	44	LC	Stable	Handbook of Mammals of the World	na	0	0	0	0	0	0	0	0	0	0	Brodie et al. 2021
Gerbillus_henleyi	Rodentia	Muridae	Gerbillus	henleyi	Pygmy Gerbil	Nocturnal	Nocturnal	1	8	8	44	LC	Decreasing	Brodie et al. 2021	na	1	0	0	0	0	0	0	0	0	0	Brodie et al. 2021
Gerbillus_hesperinus	Rodentia	Muridae	Gerbillus	hesperinus	Western Gerbil	Nocturnal	Nocturnal	1	30.2	30.2	44	EN	Decreasing	Estimated based on 'Vu' or higher IUCN status	na	1	0	0	0	0	0	0	0	0	0	Brodie et al. 2021
Gerbillus_hoogstraali	Rodentia	Muridae	Gerbillus	hoogstraali	Hoogstraal's Gerbil	Nocturnal	Nocturnal	1	24.2	24.2	44	VU	Decreasing	Jetz & Freckleton 2015	na	1	0	0	0	0	0	0	0	0	0	The Handbook of Mammals of the World
Gerbillus_jamesi	Rodentia	Muridae	Gerbillus	jamesi	James's Gerbil	Nocturnal	Nocturnal	1	42.5	42.5	44	DD	Stable	Brodie et al. 2021	na	0	0	0	0	0	0	0	0	0	0	Brodie et al. 2021
Gerbillus_juliani	Rodentia	Muridae	Gerbillus	juliani	Julian's Gerbil	Nocturnal	Nocturnal	1	6.5	6.5	44	LC	Unknown	Handbook of Mammals of the World	na	0	0	0	0	0	0	0	0	0	0	Brodie et al. 2021
Gerbillus_latastei	Rodentia	Muridae	Gerbillus	latastei	Lataste's Gerbil	Nocturnal	Nocturnal	1	39.6	39.6	44	LC	Decreasing	Jetz & Freckleton 2015	na	1	0	0	0	0	0	0	0	0	0	The Handbook of Mammals of the World
Gerbillus_lowei	Rodentia	Muridae	Gerbillus	lowei	Lowe's Gerbil	Nocturnal	Nocturnal	1	37.8	37.8	44	DD	Stable	Brodie et al. 2021	na	0	0	0	0	0	0	0	0	0	0	Brodie et al. 2021
Gerbillus_mackillingini	Rodentia	Muridae	Gerbillus	mackillingini	Mackillingin's Gerbil	Nocturnal	Nocturnal	1	17.2	17.2	44	LC	Unknown	Handbook of Mammals of the World	na	0	0	0	0	0	0	0	0	0	0	Brodie et al. 2021
Gerbillus_maghrebi	Rodentia	Muridae	Gerbillus	maghrebi	Greater Short-tailed Gerbil	Nocturnal	Nocturnal	1	46	46	44	LC	Decreasing	Brodie et al. 2021	na	1	0	0	0	0	0	0	0	0	0	Brodie et al. 2021
Gerbillus_mesopotamiae	Rodentia	Muridae	Gerbillus	mesopotamiae	Mesopotamian Gerbil	Nocturnal	Nocturnal	1	20	20	44	LC	Decreasing	Bland et al. 2015	na	1	0	0	0	0	0	0	0	0	0	The Handbook of Mammals of the World
Gerbillus_muriculus	Rodentia	Muridae	Gerbillus	muriculus	Darfur Gerbil	Nocturnal	Nocturnal	1	7.1	7.1	44	DD	Stable	Bland et al. 2015	na	0	0	0	0	0	0	0	0	0	0	Brodie et al. 2021
Gerbillus_nancillus	Rodentia	Muridae	Gerbillus	nancillus	Sudan Gerbil	Nocturnal	Nocturnal	1	4.1	4.1	44	DD	Stable	Brodie et al. 2021	na	0	0	0	0	0	0	0	0	0	0	Brodie et al. 2021
Gerbillus_nanus	Rodentia	Muridae	Gerbillus	nanus	Dwarf Gerbil	Nocturnal	Nocturnal	1	21.5	21.5	44	LC	Stable	Brodie et al. 2021	na	0	0	0	0	0	0	0	0	0	0	Brodie et al. 2021
Gerbillus_nigeriae	Rodentia	Muridae	Gerbillus	nigeriae	Nigerian Gerbil	Nocturnal	Nocturnal	1	26.8	26.8	44	LC	Decreasing	Bland et al. 2015	na	1	0	0	0	0	0	0	0	0	0	The Handbook of Mammals of the World
Gerbillus_occiduus	Rodentia	Muridae	Gerbillus	occiduus	Occidental Gerbil	Nocturnal	Nocturnal	1	27.3	27.3	44	DD	Decreasing	Jetz & Freckleton 2015	na	1	0	0	0	0	0	0	0	0	0	The Handbook of Mammals of the World
Gerbillus_percivali	Rodentia	Muridae	Gerbillus	percivali	Percival's Gerbil	Nocturnal	Nocturnal	1	16.6	16.6	44	DD	Stable	Brodie et al. 2021	na	0	0	0	0	0	0	0	0	0	0	Brodie et al. 2021
Gerbillus_perpallidus	Rodentia	Muridae	Gerbillus	perpallidus	Pale Gerbil	Nocturnal	Nocturnal	1	36.3	36.3	44	LC	Stable	Handbook of Mammals of the World	na	0	0	0	0	0	0	0	0	0	0	Brodie et al. 2021
Gerbillus_poecilops	Rodentia	Muridae	Gerbillus	poecilops	Large Aden Gerbil	Nocturnal	Nocturnal	1	31.5	31.5	44	LC	Decreasing	Bland et al. 2015	na	1	0	0	0	0	0	0	0	0	0	The Handbook of Mammals of the World
Gerbillus_principulus	Rodentia	Muridae	Gerbillus	principulus	Principal Gerbil	Nocturnal	Nocturnal	1	16	16	44	DD	Stable	Handbook of Mammals of the World	na	0	0	0	0	0	0	0	0	0	0	Brodie et al. 2021
Gerbillus_pulvinatus	Rodentia	Muridae	Gerbillus	pulvinatus	Cushioned Gerbil	Nocturnal	Nocturnal	1	NA	29.2	Imputed	LC	Unknown	Handbook of Mammals of the World	na	0	0	0	0	0	0	0	0	0	0	Brodie et al. 2021
Gerbillus_pusillus	Rodentia	Muridae	Gerbillus	pusillus	Least Gerbil	Nocturnal	Nocturnal	1	17.4	17.4	44	LC	Stable	Brodie et al. 2021	na	0	0	0	0	0	0	0	0	0	0	Brodie et al. 2021
Gerbillus_pyramidum	Rodentia	Muridae	Gerbillus	pyramidum	Greater Egyptian Gerbil	Nocturnal	Nocturnal	1	52	52	44	LC	Unknown	Handbook of Mammals of the World	na	0	0	0	0	0	0	0	0	0	0	Brodie et al. 2021
Gerbillus_rosalinda	Rodentia	Muridae	Gerbillus	rosalinda	Rosalinda Gerbil	Nocturnal	Nocturnal	1	27.6	27.6	44	LC	Unknown	Handbook of Mammals of the World	na	0	0	0	0	0	0	0	0	0	0	Brodie et al. 2021
Gerbillus_rupicola	Rodentia	Muridae	Gerbillus	rupicola	Rupicolous Gerbil	Nocturnal	Nocturnal	1	37	37	44	LC	Stable	Handbook of Mammals of the World	na	0	0	0	0	0	0	0	0	0	0	Brodie et al. 2021
Gerbillus_simoni	Rodentia	Muridae	Gerbillus	simoni	Lesser Short-tailed Gerbil	Nocturnal	Nocturnal	1	17.4	17.4	44	LC	Stable	Jetz & Freckleton 2015	na	0	0	0	0	0	0	0	0	0	0	Brodie et al. 2021
Gerbillus_somalicus	Rodentia	Muridae	Gerbillus	somalicus	Somalian Gerbil	Nocturnal	Nocturnal	1	22.2	22.2	44	DD	Decreasing	Jetz & Freckleton 2015	na	1	0	0	0	0	0	0	0	0	0	The Handbook of Mammals of the World
Gerbillus_stigmonyx	Rodentia	Muridae	Gerbillus	stigmonyx	Khartoum Gerbil	Nocturnal	Nocturnal	1	23.5	23.5	44	DD	Stable	Brodie et al. 2021	na	0	0	0	0	0	0	0	0	0	0	Brodie et al. 2021
Gerbillus_tarabuli	Rodentia	Muridae	Gerbillus	tarabuli	Tarabul's Gerbil	Nocturnal	Nocturnal	1	42.5	42.5	44	LC	Stable	Handbook of Mammals of the World	na	0	0	0	0	0	0	0	0	0	0	Brodie et al. 2021
Gerbillus_watersi	Rodentia	Muridae	Gerbillus	watersi	Waters's Gerbil	Nocturnal	Nocturnal	1	10.4	10.4	44	LC	Decreasing	Brodie et al. 2021	na	1	1	1	0	0	0	0	0	0	0	Brodie et al. 2021
Giraffa_camelopardalis	Cetartiodactyla	Giraffidae	Giraffa	camelopardalis	Giraffe	Diurnal	Diurnal	1	899995	899995	44	VU	Stable	Brodie et al. 2021	na	0	0	0	0	0	0	0	0	0	0	Brodie et al. 2021
Glaucomys_sabrinus	Rodentia	Sciuridae	Glaucomys	sabrinus	Carolina Flying Squirrel	Nocturnal	Nocturnal	1	166	166	44	LC	Stable	Brodie et al. 2021	na	0	0	0	0	0	0	0	0	0	0	Brodie et al. 2021
Glaucomys_volans	Rodentia	Sciuridae	Glaucomys	volans	Mexican Flying Squirrel	Nocturnal	Nocturnal	1	63.9	63.9	44	LC	Unknown	Handbook of Mammals of the World	na	0	0	0	0	0	0	0	0	0	0	Brodie et al. 2021
Glauconycteris_alboguttata	Chiroptera	Vespertilionidae	Glauconycteris	alboguttata	Allen's Striped Bat	Nocturnal	Nocturnal	1	8.9	8.9	44	LC	Unknown	Handbook of Mammals of the World	na	0	0	0	0	0	0	0	0	0	0	Brodie et al. 2021
Glauconycteris_argentata	Chiroptera	Vespertilionidae	Glauconycteris	argentata	Silvered Bat	Nocturnal	Nocturnal	1	9.1	9.1	44	LC	Unknown	Handbook of Mammals of the World	na	0	0	0	0	0	0	0	0	0	0	Brodie et al. 2021
Glauconycteris_beatrix	Chiroptera	Vespertilionidae	Glauconycteris	beatrix	Beatrix's Bat	Nocturnal	Nocturnal	1	6.5	6.5	44	LC	Stable	Bland et al. 2015	na	0	0	0	0	0	0	0	0	0	0	Brodie et al. 2021
Glauconycteris_curryae	Chiroptera	Vespertilionidae	Glauconycteris	curryae	Curry's Bat	Nocturnal	Nocturnal	1	6.4	6.4	44	DD	Stable	Bland et al. 2015	na	0	0	0	0	0	0	0	0	0	0	Brodie et al. 2021
Glauconycteris_egeria	Chiroptera	Vespertilionidae	Glauconycteris	egeria	Bibundi Bat	Nocturnal	Nocturnal	1	7.6	7.6	44	DD	Decreasing	Bland et al. 2015	na	1	0	0	0	0	0	0	0	0	0	The Handbook of Mammals of the World
Glauconycteris_gleni	Chiroptera	Vespertilionidae	Glauconycteris	gleni	Glen's Wattled Bat	Nocturnal	Nocturnal	1	10.8	10.8	44	DD	Stable	Bland et al. 2015	na	0	0	0	0	0	0	0	0	0	0	Brodie et al. 2021
Glauconycteris_humeralis	Chiroptera	Vespertilionidae	Glauconycteris	humeralis	Allen's Spotted Bat	Nocturnal	Nocturnal	1	6.2	6.2	44	DD	Decreasing	Bland et al. 2015	na	1	0	0	0	0	0	0	0	0	0	The Handbook of Mammals of the World
Glauconycteris_kenyacola	Chiroptera	Vespertilionidae	Glauconycteris	kenyacola	Kenyan Wattled Bat	Nocturnal	Nocturnal	1	7	7	44	DD	Decreasing	Bland et al. 2015	na	1	0	0	0	0	0	0	0	0	0	The Handbook of Mammals of the World
Glauconycteris_machadoi	Chiroptera	Vespertilionidae	Glauconycteris	machadoi	Machado's Butterfly Bat	Nocturnal	Nocturnal	1	11.1	11.1	44	DD	Unknown	Handbook of Mammals of the World	na	0	0	0	0	0	0	0	0	0	0	Brodie et al. 2021
Glauconycteris_poensis	Chiroptera	Vespertilionidae	Glauconycteris	poensis	Abo Bat	Nocturnal	Nocturnal	1	7.1	7.1	44	LC	Decreasing	Handbook of Mammals of the World	na	1	0	0	0	0	0	0	0	0	0	Brodie et al. 2021
Glauconycteris_superba	Chiroptera	Vespertilionidae	Glauconycteris	superba	Pied Bat	Nocturnal	Nocturnal	1	11.9	11.9	44	LC	Unknown	Handbook of Mammals of the World	na	0	0	0	0	0	0	0	0	0	0	Brodie et al. 2021
Glauconycteris_variegata	Chiroptera	Vespertilionidae	Glauconycteris	variegata	Leaf-winged Bat	Nocturnal	Nocturnal	1	11.1	11.1	44	LC	Stable	Handbook of Mammals of the World	na	0	0	0	0	0	0	0	0	0	0	Brodie et al. 2021
Glironia_venusta	Didelphimorphia	Didelphidae	Glironia	venusta	Bushy-tailed Opossum	Nocturnal	Nocturnal	1	114	114	44	LC	Stable	Handbook of Mammals of the World	na	0	0	0	0	0	0	0	0	0	0	Brodie et al. 2021
Glirulus_japonicus	Rodentia	Gliridae	Glirulus	japonicus	Japanese Dormouse	Nocturnal	Nocturnal	1	27	27	44	LC	Stable	Handbook of Mammals of the World	na	0	0	0	0	0	0	0	0	0	0	Brodie et al. 2021
Glis_glis	Rodentia	Gliridae	Glis	glis	Edible Dormouse	Nocturnal	Nocturnal	1	125	125	44	LC	Decreasing	Bland et al. 2015	na	1	0	0	0	0	0	0	0	0	0	The Handbook of Mammals of the World
Glischropus_javanus	Chiroptera	Vespertilionidae	Glischropus	javanus	Javan Thick-thumbed Bat	Nocturnal	Nocturnal	1	4.5	4.5	44	DD	Stable	Handbook of Mammals of the World	na	0	0	0	0	0	0	0	0	0	0	Brodie et al. 2021
Glischropus_tylopus	Chiroptera	Vespertilionidae	Glischropus	tylopus	Common Thick-thumbed Bat	Nocturnal	Nocturnal	1	4.4	4.4	44	LC	Stable	Brodie et al. 2021	na	0	0	0	0	0	0	0	0	0	0	Brodie et al. 2021
Glossophaga_commissarisi	Chiroptera	Phyllostomidae	Glossophaga	commissarisi	Commissaris's Long-tongued Bat	Nocturnal	Nocturnal	1	8.9	8.9	44	LC	Stable	Brodie et al. 2021	na	0	0	0	0	0	0	0	0	0	0	Brodie et al. 2021
Glossophaga_leachii	Chiroptera	Phyllostomidae	Glossophaga	leachii	Gray Long-tongued Bat	Nocturnal	Nocturnal	1	10.1	10.1	44	LC	Stable	Bland et al. 2015	na	0	0	0	0	0	0	0	0	0	0	Brodie et al. 2021
Glossophaga_longirostris	Chiroptera	Phyllostomidae	Glossophaga	longirostris	Miller's Long-tongued Bat	Nocturnal	Nocturnal	1	11.9	11.9	44	DD	Stable	Brodie et al. 2021	na	0	0	0	0	0	0	0	0	0	0	Brodie et al. 2021
Glossophaga_morenoi	Chiroptera	Phyllostomidae	Glossophaga	morenoi	Western Long-tongued Bat	Nocturnal	Nocturnal	1	8.4	8.4	44	LC	Stable	Brodie et al. 2021	na	0	0	0	0	0	0	0	0	0	0	Brodie et al. 2021
Glossophaga_soricina	Chiroptera	Phyllostomidae	Glossophaga	soricina	Pallas's Long-tongued Bat	Nocturnal	Nocturnal	1	9.4	9.4	44	LC	Stable	Bland et al. 2015	na	0	0	0	0	0	0	0	0	0	0	Brodie et al. 2021
Glyphonycteris_behnii	Chiroptera	Phyllostomidae	Glyphonycteris	behnii	Behn's Big-eared Bat	Nocturnal	Nocturnal	1	13.9	13.9	44	DD	Decreasing	Handbook of Mammals of the World	Bolivia; Central america	1	0	0	0	0	0	0	0	0	0	Brodie et al. 2021
Glyphonycteris_daviesi	Chiroptera	Phyllostomidae	Glyphonycteris	daviesi	Davies's Big-eared Bat	Nocturnal	Nocturnal	1	18.3	18.3	44	LC	Stable	Handbook of Mammals of the World	na	1	0	0	0	0	0	0	0	0	0	Brodie et al. 2021
Glyphonycteris_sylvestris	Chiroptera	Phyllostomidae	Glyphonycteris	sylvestris	Tri-colored Big-eared Bat	Nocturnal	Nocturnal	1	8.8	8.8	44	LC	Decreasing	Bland et al. 2015	na	1	0	0	0	0	0	0	0	0	0	The Handbook of Mammals of the World
Glyphotes_simus	Rodentia	Sciuridae	Glyphotes	simus	Sculptor Squirrel	Diurnal	Diurnal	1	50	50	44	DD	Stable	Brodie et al. 2021	na	0	0	0	0	0	0	0	0	0	0	Brodie et al. 2021
Golunda_ellioti	Rodentia	Muridae	Golunda	ellioti	Indian Bush-rat	Cathemeral	Cathemeral	1	60.9	60.9	44	LC	Decreasing	Brodie et al. 2021	na	1	1	0	0	0	0	0	0	1	0	Brodie et al. 2021
Gorilla_beringei	Primates	Hominidae	Gorilla	beringei	Eastern Gorilla	Diurnal	Diurnal	1	130000	130000	44	CR	Decreasing	Brodie et al. 2021	na	1	1	0	0	0	0	0	0	1	0	Brodie et al. 2021
Gorilla_gorilla	Primates	Hominidae	Gorilla	gorilla	Western Gorilla	Diurnal	Diurnal	1	120950	120950	44	CR	Stable	Handbook of Mammals of the World	na	0	0	0	0	0	0	0	0	0	0	Brodie et al. 2021
Gracilinanus_aceramarcae	Didelphimorphia	Didelphidae	Gracilinanus	aceramarcae	Bolivian Gracile Opossum	Nocturnal	Nocturnal	2	20.5	20.5	44	LC	Stable	Handbook of Mammals of the World	na	0	0	0	0	0	0	0	0	0	0	Brodie et al. 2021
Gracilinanus_agilis	Didelphimorphia	Didelphidae	Gracilinanus	agilis	Agile Gracile Opossum	Nocturnal	Nocturnal	1	22	22	44	LC	Decreasing	Brodie et al. 2021	na	1	0	0	0	0	0	0	0	0	0	Brodie et al. 2021
Gracilinanus_dryas	Didelphimorphia	Didelphidae	Gracilinanus	dryas	Wood Sprite Gracile Mouse Opossum	Nocturnal	Nocturnal	2	18	18	44	LC	Stable	Bland et al. 2015	na	0	0	0	0	0	0	0	0	0	0	Brodie et al. 2021
Gracilinanus_emiliae	Didelphimorphia	Didelphidae	Gracilinanus	emiliae	Emilia's Gracile Opossum	Nocturnal	Nocturnal	1	7.6	7.6	44	DD	Decreasing	Brodie et al. 2021	na	1	0	0	0	0	0	0	0	0	0	IUCN Red List
Gracilinanus_marica	Didelphimorphia	Didelphidae	Gracilinanus	marica	Northern Gracile Mouse Opossum	Nocturnal	Nocturnal	2	23.8	23.8	44	LC	Stable	Handbook of Mammals of the World	na	0	0	0	0	0	0	0	0	0	0	Brodie et al. 2021
Gracilinanus_microtarsus	Didelphimorphia	Didelphidae	Gracilinanus	microtarsus	Brazilian Gracile Opossum	Nocturnal	Nocturnal	1	31	31	44	LC	Decreasing	Bland et al. 2015	na	1	0	0	0	0	0	0	0	0	0	The Handbook of Mammals of the World
Grammomys_aridulus	Rodentia	Muridae	Grammomys	aridulus	Arid Thicket Rat	Nocturnal	Nocturnal	1	39.1	39.1	44	DD	Stable	Bland et al. 2015	na	0	0	0	0	0	0	0	0	0	0	Brodie et al. 2021
Grammomys_buntingi	Rodentia	Muridae	Grammomys	buntingi	Bunting's Thicket Rat	Nocturnal	Nocturnal	1	39.1	39.1	44	DD	Stable	Bland et al. 2015	na	0	0	0	0	0	0	0	0	0	0	Brodie et al. 2021
Grammomys_caniceps	Rodentia	Muridae	Grammomys	caniceps	Grey-headed Thicket Rat	Nocturnal	Nocturnal	1	39.1	39.1	44	DD	Unknown	Handbook of Mammals of the World	na	0	0	0	0	0	0	0	0	0	0	Brodie et al. 2021
Grammomys_cometes	Rodentia	Muridae	Grammomys	cometes	Mozambique Thicket Rat	Nocturnal	Nocturnal	1	48.5	48.5	44	LC	Unknown	Handbook of Mammals of the World	na	0	0	0	0	0	0	0	0	0	0	Brodie et al. 2021
Grammomys_dolichurus	Rodentia	Muridae	Grammomys	dolichurus	Woodland Thicket Rat	Nocturnal	Nocturnal	1	41.2	41.2	44	LC	Decreasing	Brodie et al. 2021	na	1	0	0	0	0	0	0	0	0	0	Brodie et al. 2021
Grammomys_dryas	Rodentia	Muridae	Grammomys	dryas	Forest Thicket Rat	Nocturnal	Nocturnal	1	39.1	39.1	44	NT	Decreasing	Estimated based on 'Vu' or higher IUCN status	na	1	0	0	0	0	0	0	0	0	0	Brodie et al. 2021
Grammomys_gigas	Rodentia	Muridae	Grammomys	gigas	Giant Thicket Rat	Nocturnal	Nocturnal	1	39.1	39.1	44	EN	Unknown	Handbook of Mammals of the World	na	0	0	0	0	0	0	0	0	0	0	Brodie et al. 2021
Grammomys_ibeanus	Rodentia	Muridae	Grammomys	ibeanus	Ruwenzori Thicket Rat	Nocturnal	Nocturnal	1	41.2	41.2	44	LC	Unknown	Handbook of Mammals of the World	na	0	0	0	0	0	0	0	0	0	0	Brodie et al. 2021
Grammomys_kuru	Rodentia	Muridae	Grammomys	kuru	Eastern Rainforest Grammomys	Nocturnal	Nocturnal	1	52	52	44	LC	Unknown	Handbook of Mammals of the World	na	0	0	0	0	0	0	0	0	0	0	Brodie et al. 2021
Grammomys_macmillani	Rodentia	Muridae	Grammomys	macmillani	Macmillan's Thicket Rat	Nocturnal	Nocturnal	1	36	36	44	LC	Decreasing	Brodie et al. 2021	na	1	0	0	0	0	0	0	0	0	0	The Handbook of Mammals of the World
Grammomys_minnae	Rodentia	Muridae	Grammomys	minnae	Ethiopian Thicket Rat	Nocturnal	Nocturnal	1	36	36	44	VU	Unknown	Handbook of Mammals of the World	na	1	0	0	0	0	0	0	0	0	0	Brodie et al. 2021
Grammomys_selousi	Rodentia	Muridae	Grammomys	selousi	Selous Thicket Rat	Nocturnal	Nocturnal	1	NA	43.4	Imputed	LC	Unknown	Handbook of Mammals of the World	na	0	0	0	0	0	0	0	0	0	0	Brodie et al. 2021
Graomys_centralis	Rodentia	Cricetidae	Graomys	centralis	Central leaf-eared Mouse	Nocturnal	Nocturnal	1	80	80	44	DD	Stable	Brodie et al. 2021	na	0	0	0	0	0	0	0	0	0	0	Brodie et al. 2021
Graomys_domorum	Rodentia	Cricetidae	Graomys	domorum	Pale Leaf-eared Mouse	Nocturnal	Nocturnal	1	102	102	44	LC	Decreasing	Bland et al. 2015	na	1	0	0	0	0	0	0	0	0	0	The Handbook of Mammals of the World
Graomys_edithae	Rodentia	Cricetidae	Graomys	edithae	Edith's Leaf-eared Mouse	NA	Nocturnal	Imputed	40.4	40.4	44	DD	Stable	Brodie et al. 2021	na	0	0	0	0	0	0	0	0	0	0	Brodie et al. 2021
Graomys_griseoflavus	Rodentia	Cricetidae	Graomys	griseoflavus	Gray Leaf-eared Mouse	Nocturnal	Nocturnal	1	67.5	67.5	44	LC	Stable	Bland et al. 2015	na	0	0	0	0	0	0	0	0	0	0	Brodie et al. 2021
Graphiurus_angolensis	Rodentia	Gliridae	Graphiurus	angolensis	Angolan African Dormouse	NA	Nocturnal	Imputed	23.7	23.7	44	DD	Stable	Handbook of Mammals of the World	na	0	0	0	0	0	0	0	0	0	0	Brodie et al. 2021
Graphiurus_christyi	Rodentia	Gliridae	Graphiurus	christyi	Christy's Dormouse	Nocturnal	Nocturnal	1	22.7	22.7	44	LC	Stable	Bland et al. 2015	na	0	0	0	0	0	0	0	0	0	0	Brodie et al. 2021
Graphiurus_crassicaudatus	Rodentia	Gliridae	Graphiurus	crassicaudatus	Jentink's Dormouse	Nocturnal	Nocturnal	1	23.6	23.6	44	DD	Decreasing	Bland et al. 2015	na	1	0	0	0	0	0	0	0	0	0	The Handbook of Mammals of the World
Graphiurus_johnstoni	Rodentia	Gliridae	Graphiurus	johnstoni	Johnston's African dormouse	Nocturnal	Nocturnal	1	19.5	19.5	44	DD	Stable	Handbook of Mammals of the World	na	0	0	0	0	0	0	0	0	0	0	Brodie et al. 2021
Graphiurus_kelleni	Rodentia	Gliridae	Graphiurus	kelleni	Kellen's Dormouse	Nocturnal	Nocturnal	1	20.1	20.1	44	LC	Stable	Handbook of Mammals of the World	na	0	0	0	0	0	0	0	0	0	0	Brodie et al. 2021
Graphiurus_lorraineus	Rodentia	Gliridae	Graphiurus	lorraineus	Lorrain Dormouse	Nocturnal	Nocturnal	1	16.8	16.8	44	LC	Stable	Handbook of Mammals of the World	na	0	0	0	0	0	0	0	0	0	0	Brodie et al. 2021
Graphiurus_microtis	Rodentia	Gliridae	Graphiurus	microtis	Small-eared Dormouse	Nocturnal	Nocturnal	1	15.5	15.5	44	LC	Stable	Bland et al. 2015	na	0	0	0	0	0	0	0	0	0	0	Brodie et al. 2021
Graphiurus_monardi	Rodentia	Gliridae	Graphiurus	monardi	Monard's Dormouse	Nocturnal	Nocturnal	1	36.8	36.8	44	DD	Stable	Brodie et al. 2021	na	0	0	0	0	0	0	0	0	0	0	Brodie et al. 2021
Graphiurus_murinus	Rodentia	Gliridae	Graphiurus	murinus	Woodland Dormouse	Nocturnal	Nocturnal	1	30	30	44	LC	Stable	Handbook of Mammals of the World	na	0	0	0	0	0	0	0	0	0	0	Brodie et al. 2021
Graphiurus_nagtglasii	Rodentia	Gliridae	Graphiurus	nagtglasii	Nagtglas's African Dormouse	Nocturnal	Nocturnal	1	45	45	44	LC	Stable	Handbook of Mammals of the World	na	0	0	0	0	0	0	0	0	0	0	Brodie et al. 2021
Graphiurus_ocularis	Rodentia	Gliridae	Graphiurus	ocularis	Spectacled Dormouse	Nocturnal	Nocturnal	1	30.3	30.3	44	LC	Stable	Handbook of Mammals of the World	na	0	0	0	0	0	0	0	0	0	0	Brodie et al. 2021
Graphiurus_platyops	Rodentia	Gliridae	Graphiurus	platyops	Rock Dormouse	Nocturnal	Nocturnal	1	46.1	46.1	44	LC	Stable	Handbook of Mammals of the World	na	0	0	0	0	0	0	0	0	0	0	Brodie et al. 2021
Graphiurus_rupicola	Rodentia	Gliridae	Graphiurus	rupicola	Stone Dormouse	Nocturnal	Nocturnal	1	53.6	53.6	44	LC	Decreasing	Bland et al. 2015	na	1	0	0	0	0	0	0	0	0	0	The Handbook of Mammals of the World
Graphiurus_surdus	Rodentia	Gliridae	Graphiurus	surdus	Silent Dormouse	Nocturnal	Nocturnal	1	25	25	44	DD	Decreasing	Brodie et al. 2021	na	0	1	0	0	0	0	0	0	0	0	The Handbook of Mammals of the World
Gulo_gulo	Carnivora	Mustelidae	Gulo	gulo	Wolverine	Cathemeral	Cathemeral	1	17012.6	17012.6	44	LC	Decreasing	Brodie et al. 2021	na	1	0	0	0	0	0	0	0	0	0	Brodie et al. 2021
Gymnobelideus_leadbeateri	Diprotodontia	Petauridae	Gymnobelideus	leadbeateri	Leadbeater's Possum	Nocturnal	Nocturnal	1	127	127	44	CR	Decreasing	Handbook of Mammals of the World	na	1	0	0	0	0	0	0	0	0	0	Brodie et al. 2021
Gymnuromys_roberti	Rodentia	Nesomyidae	Gymnuromys	roberti	Voalavoanala	Nocturnal	Nocturnal	1	97.5	97.5	44	LC	Decreasing	Brodie et al. 2021	na	1	0	0	0	0	0	0	0	0	0	Brodie et al. 2021
Habromys_chinanteco	Rodentia	Cricetidae	Habromys	chinanteco	Chinanteco Deer Mouse	Nocturnal	Nocturnal	1	40	40	44	CR	Decreasing	Brodie et al. 2021	na	1	0	0	0	0	0	0	0	0	0	Brodie et al. 2021
Habromys_delicatulus	Rodentia	Cricetidae	Habromys	delicatulus	Delicate Deer Mouse	Nocturnal	Nocturnal	1	10.4	10.4	44	CR	Decreasing	Brodie et al. 2021	na	1	0	0	0	0	0	0	0	0	0	Brodie et al. 2021
Habromys_ixtlani	Rodentia	Cricetidae	Habromys	ixtlani	Ixtlan Deer Mouse	Nocturnal	Nocturnal	1	93.4	93.4	44	CR	Decreasing	Brodie et al. 2021	na	1	0	0	0	0	0	0	0	0	0	Brodie et al. 2021
Habromys_lepturus	Rodentia	Cricetidae	Habromys	lepturus	Slender-tailed Deer Mouse	Nocturnal	Nocturnal	1	85	85	44	CR	Decreasing	Brodie et al. 2021	na	1	0	0	0	0	0	0	0	0	0	Brodie et al. 2021
Habromys_lophurus	Rodentia	Cricetidae	Habromys	lophurus	Crested-tailed Deer Mouse	Nocturnal	Nocturnal	1	40	40	44	NT	Decreasing	Brodie et al. 2021	na	1	0	0	0	0	0	0	0	0	0	Brodie et al. 2021
Habromys_schmidlyi	Rodentia	Cricetidae	Habromys	schmidlyi	Schmidly's Deer Mouse	Nocturnal	Nocturnal	1	13.5	13.5	44	CR	Decreasing	Brodie et al. 2021	na	1	0	0	0	0	0	0	0	0	0	Brodie et al. 2021
Habromys_simulatus	Rodentia	Cricetidae	Habromys	simulatus	Jico Deer Mouse	Nocturnal	Nocturnal	1	40	40	44	EN	Decreasing	Brodie et al. 2021	na	1	1	0	0	0	0	0	0	0	0	Brodie et al. 2021
Hadromys_humei	Rodentia	Muridae	Hadromys	humei	Hume's Hadromys	Nocturnal	Nocturnal	1	59	59	44	EN	Unknown	Handbook of Mammals of the World	na	0	0	0	0	0	0	0	0	0	0	Brodie et al. 2021
Hadromys_yunnanensis	Rodentia	Muridae	Hadromys	yunnanensis	Yunnan Hadromys	Nocturnal	Nocturnal	1	59	59	44	DD	Decreasing	Bland et al. 2015	na	1	0	0	0	0	0	0	0	0	0	The Handbook of Mammals of the World
Haeromys_margarettae	Rodentia	Muridae	Haeromys	margarettae	Margaret's Haeromys	Nocturnal	Nocturnal	1	12.7	12.7	44	DD	Decreasing	Brodie et al. 2021	na	1	0	0	0	0	0	0	0	0	0	Brodie et al. 2021
Haeromys_minahassae	Rodentia	Muridae	Haeromys	minahassae	Lowland Sulawesi Haeromys	Nocturnal	Nocturnal	1	14.7	14.7	44	VU	Decreasing	Brodie et al. 2021	na	1	0	0	0	0	0	0	0	0	0	Brodie et al. 2021
Haeromys_pusillus	Rodentia	Muridae	Haeromys	pusillus	Sundaic Haeromys	Nocturnal	Nocturnal	1	10.4	10.4	44	VU	Stable	Brodie et al. 2021	na	0	0	0	0	0	0	0	0	0	0	Brodie et al. 2021
Handleyomys_alfaroi	Rodentia	Cricetidae	Handleyomys	alfaroi	Alfaro's Rice Rat	Nocturnal	Nocturnal	1	33.3	33.3	44	LC	Unknown	Handbook of Mammals of the World	na	1	0	0	0	0	0	0	0	0	0	Brodie et al. 2021
Handleyomys_chapmani	Rodentia	Cricetidae	Handleyomys	chapmani	Chapman's Rice Rat	Nocturnal	Nocturnal	1	50	50	44	LC	Decreasing	Brodie et al. 2021	na	1	0	0	0	0	0	0	0	0	0	Brodie et al. 2021
Handleyomys_fuscatus	Rodentia	Cricetidae	Handleyomys	fuscatus	Dusky Montane Mouse	Nocturnal	Nocturnal	1	49.5	49.5	44	LC	Decreasing	Brodie et al. 2021	na	1	0	0	0	0	0	0	0	0	0	The Handbook of Mammals of the World
Handleyomys_intectus	Rodentia	Cricetidae	Handleyomys	intectus	Colombian Rice Rat	Nocturnal	Nocturnal	1	60.5	60.5	44	LC	Unknown	Handbook of Mammals of the World	na	0	0	0	0	0	0	0	0	0	0	Brodie et al. 2021
Handleyomys_melanotis	Rodentia	Cricetidae	Handleyomys	melanotis	Black-eared Rice Rat	Nocturnal	Nocturnal	1	50	50	44	LC	Decreasing	Brodie et al. 2021	na	1	0	0	0	0	0	0	0	0	0	Brodie et al. 2021
Handleyomys_rhabdops	Rodentia	Cricetidae	Handleyomys	rhabdops	Striped Rice Rat	Nocturnal	Nocturnal	1	33	33	44	VU	Stable	Brodie et al. 2021	na	0	0	0	0	0	0	0	0	0	0	Brodie et al. 2021
Handleyomys_rostratus	Rodentia	Cricetidae	Handleyomys	rostratus	Long-nosed Rice Rat	Nocturnal	Nocturnal	1	43.5	43.5	44	LC	Decreasing	Brodie et al. 2021	na	1	0	0	0	0	0	0	0	0	0	Brodie et al. 2021
Handleyomys_saturatior	Rodentia	Cricetidae	Handleyomys	saturatior	Cloud Forest Rice Rat	NA	Nocturnal	Imputed	26.5	26.5	44	NT	Decreasing	Brodie et al. 2021	na	1	0	0	0	0	0	0	0	0	0	Brodie et al. 2021
Hapalemur_alaotrensis	Primates	Lemuridae	Hapalemur	alaotrensis	Alaotra Reed Lemur	Cathemeral	Cathemeral	1	1240	1240	44	CR	Decreasing	Brodie et al. 2021	na	1	0	0	0	0	0	0	0	0	0	Brodie et al. 2021
Hapalemur_aureus	Primates	Lemuridae	Hapalemur	aureus	Golden Bamboo Lemur	Cathemeral	Cathemeral	1	1450	1450	44	CR	Decreasing	Brodie et al. 2021	na	1	0	0	0	0	0	0	0	0	0	Brodie et al. 2021
Hapalemur_griseus	Primates	Lemuridae	Hapalemur	griseus	Eastern Lesser Bamboo Lemur	Cathemeral	Cathemeral	1	900	900	44	VU	Decreasing	Brodie et al. 2021	na	1	0	0	0	0	0	0	0	0	0	Brodie et al. 2021
Hapalemur_meridionalis	Primates	Lemuridae	Hapalemur	meridionalis	Rusty-gray Lesser Bamboo Lemur	Cathemeral	Cathemeral	1	900	900	44	VU	Decreasing	Brodie et al. 2021	na	1	1	0	0	0	0	0	0	0	0	Brodie et al. 2021
Hapalemur_occidentalis	Primates	Lemuridae	Hapalemur	occidentalis	Sambirano Lesser Bamboo Lemur	Cathemeral	Cathemeral	1	850	850	44	VU	Decreasing	Brodie et al. 2021	na	1	0	0	0	0	0	0	0	0	0	Brodie et al. 2021
Hapalomys_delacouri	Rodentia	Muridae	Hapalomys	delacouri	Lesser Marmoset Rat	Nocturnal	Nocturnal	1	64.3	64.3	44	VU	Decreasing	Brodie et al. 2021	na	1	0	0	0	0	0	0	0	0	0	Brodie et al. 2021
Hapalomys_longicaudatus	Rodentia	Muridae	Hapalomys	longicaudatus	Greater Marmoset Rat	Nocturnal	Nocturnal	1	70	70	44	EN	Stable	Brodie et al. 2021	na	0	0	0	0	0	0	0	0	0	0	Brodie et al. 2021
Haplonycteris_fischeri	Chiroptera	Pteropodidae	Haplonycteris	fischeri	Fischer's Pygmy Fruit Bat	Nocturnal	Nocturnal	1	18	18	44	LC	Decreasing	Brodie et al. 2021	na	1	0	0	0	0	0	0	0	0	0	The Handbook of Mammals of the World
Harpiocephalus_harpia	Chiroptera	Vespertilionidae	Harpiocephalus	harpia	Lesser Hairy-winged Bat	Nocturnal	Nocturnal	1	16.3	16.3	44	LC	Decreasing	Jetz & Freckleton 2015	na	1	0	0	0	0	0	0	0	0	0	The Handbook of Mammals of the World
Harpiola_grisea	Chiroptera	Vespertilionidae	Harpiola	grisea	Peter's Tube-nosed Bat	Nocturnal	Nocturnal	1	5.6	5.6	44	DD	Decreasing	Handbook of Mammals of the World	na	1	0	0	0	0	0	0	0	0	0	Brodie et al. 2021
Harpiola_isodon	Chiroptera	Vespertilionidae	Harpiola	isodon	Taiwan Tube-nosed Bat	Nocturnal	Nocturnal	1	5.7	5.7	1	DD	Decreasing	Brodie et al. 2021	na	1	1	0	0	0	0	0	0	0	0	Brodie et al. 2021
Harpyionycteris_celebensis	Chiroptera	Pteropodidae	Harpyionycteris	celebensis	Sulawesi Harpy Fruit Bat	Nocturnal	Nocturnal	1	104	104	44	VU	Stable	Brodie et al. 2021	na	0	0	0	0	0	0	0	0	0	0	Brodie et al. 2021
Harpyionycteris_whiteheadi	Chiroptera	Pteropodidae	Harpyionycteris	whiteheadi	Harpy Fruit Bat	Nocturnal	Nocturnal	1	110.5	110.5	44	LC	Stable	Brodie et al. 2021	na	0	0	0	0	0	0	0	0	0	0	Brodie et al. 2021
Heimyscus_fumosus	Rodentia	Muridae	Heimyscus	fumosus	Smokey Heimyscus	Nocturnal	Nocturnal	1	14.3	14.3	44	LC	Decreasing	Brodie et al. 2021	na	1	1	0	0	0	0	0	0	0	0	Brodie et al. 2021
Helarctos_malayanus	Carnivora	Ursidae	Helarctos	malayanus	Sun Bear	Cathemeral	Cathemeral	1	46500	46500	44	VU	Stable	Handbook of Mammals of the World	na	0	0	0	0	0	0	0	0	0	0	Brodie et al. 2021
Heliosciurus_gambianus	Rodentia	Sciuridae	Heliosciurus	gambianus	Gambian Sun Squirrel	Diurnal	Diurnal	1	295	295	44	LC	Stable	Handbook of Mammals of the World	na	0	0	0	0	0	0	0	0	0	0	Brodie et al. 2021
Heliosciurus_mutabilis	Rodentia	Sciuridae	Heliosciurus	mutabilis	Mutable Sun Squirrel	Diurnal	Diurnal	1	390	390	44	LC	Stable	Bland et al. 2015	na	0	0	0	0	0	0	0	0	0	0	Brodie et al. 2021
Heliosciurus_punctatus	Rodentia	Sciuridae	Heliosciurus	punctatus	Small Sun Squirrel	Diurnal	Diurnal	1	174	174	44	DD	Stable	Handbook of Mammals of the World	na	0	0	0	0	0	0	0	0	0	0	Brodie et al. 2021
Heliosciurus_rufobrachium	Rodentia	Sciuridae	Heliosciurus	rufobrachium	Red-legged Sun Squirrel	Diurnal	Diurnal	1	371.5	371.5	44	LC	Stable	Handbook of Mammals of the World	na	0	0	0	0	0	0	0	0	0	0	Brodie et al. 2021
Heliosciurus_ruwenzorii	Rodentia	Sciuridae	Heliosciurus	ruwenzorii	Ruwenzori Sun Squirrel	Diurnal	Diurnal	1	291	291	44	LC	Stable	Bland et al. 2015	na	0	0	0	0	0	0	0	0	0	0	Brodie et al. 2021
Heliosciurus_undulatus	Rodentia	Sciuridae	Heliosciurus	undulatus	Zanj Sun Squirrel	Diurnal	Diurnal	1	347.3	347.3	44	DD	Unknown	Handbook of Mammals of the World	na	0	0	0	0	0	0	0	0	0	0	Brodie et al. 2021
Helogale_hirtula	Carnivora	Herpestidae	Helogale	hirtula	Somali Dwarf Mongoose	Diurnal	Diurnal	1	289	289	44	LC	Stable	Brodie et al. 2021	na	0	0	0	0	0	0	0	0	0	0	Brodie et al. 2021
Helogale_parvula	Carnivora	Herpestidae	Helogale	parvula	Common Dwarf Mongoose	Diurnal	Diurnal	1	300	300	44	LC	Stable	Brodie et al. 2021	na	0	0	0	0	0	0	0	0	0	0	Brodie et al. 2021
Hemibelideus_lemuroides	Diprotodontia	Pseudocheiridae	Hemibelideus	lemuroides	Lemuroid Ringtail Possum	Nocturnal	Nocturnal	1	952.5	952.5	44	NT	Stable	Handbook of Mammals of the World	na	0	0	0	0	0	0	0	0	0	0	Brodie et al. 2021
Hemicentetes_nigriceps	Afrosoricida	Tenrecidae	Hemicentetes	nigriceps	Highland Streaked Tenrec	Nocturnal	Nocturnal	1	113	113	44	LC	Stable	Handbook of Mammals of the World	na	0	0	0	0	0	0	0	0	0	0	Brodie et al. 2021
Hemicentetes_semispinosus	Afrosoricida	Tenrecidae	Hemicentetes	semispinosus	Lowland Streaked Tenrec	Cathemeral	Cathemeral	1	137.8	137.8	44	LC	Stable	Handbook of Mammals of the World	na	0	0	0	0	0	0	0	0	0	0	Brodie et al. 2021
Hemiechinus_auritus	Eulipotyphla	Erinaceidae	Hemiechinus	auritus	Long-eared Hedgehog	Nocturnal	Nocturnal	1	342	342	44	LC	Unknown	Handbook of Mammals of the World	na	0	0	0	0	0	0	0	0	0	0	Brodie et al. 2021
Hemiechinus_collaris	Eulipotyphla	Erinaceidae	Hemiechinus	collaris	Indian Long-eared Hedgehog	Nocturnal	Nocturnal	1	141	141	44	LC	Decreasing	Brodie et al. 2021	na	1	0	0	0	0	0	0	0	0	0	Brodie et al. 2021
Hemigalus_derbyanus	Carnivora	Viverridae	Hemigalus	derbyanus	Banded Civet	Nocturnal	Nocturnal	1	2322.5	2322.5	44	NT	Decreasing	Brodie et al. 2021	na	1	1	0	0	0	0	0	0	0	0	Brodie et al. 2021
Hemitragus_jemlahicus	Cetartiodactyla	Bovidae	Hemitragus	jemlahicus	Himalayan Tahr	Diurnal	Diurnal	1	35200	35200	44	NT	Decreasing	Brodie et al. 2021	na	1	0	0	0	0	0	0	0	0	0	Brodie et al. 2021
Herpailurus_yagouaroundi	Carnivora	Felidae	Herpailurus	yagouaroundi	Jaguarundi	Diurnal	Diurnal	1	7874.9	7874.9	44	LC	Unknown	Handbook of Mammals of the World	Vulnerable in China	0	1	0	0	0	0	0	0	0	0	Brodie et al. 2021
Herpestes_auropunctatus	Carnivora	Herpestidae	Herpestes	auropunctatus	Small Indian Mongoose	Diurnal	Diurnal	1	483.5	483.5	44	LC	Decreasing	Brodie et al. 2021	na	0	1	0	0	0	0	0	0	0	0	The Handbook of Mammals of the World
Herpestes_brachyurus	Carnivora	Herpestidae	Herpestes	brachyurus	Short-tailed Mongoose	Diurnal	Diurnal	1	1853.5	1853.5	44	NT	Stable	Brodie et al. 2021	na	0	0	0	0	0	0	0	0	0	0	Brodie et al. 2021
Herpestes_edwardsii	Carnivora	Herpestidae	Herpestes	edwardsii	Indian Grey Mongoose	Diurnal	Diurnal	1	1324.2	1324.2	44	LC	Stable	Handbook of Mammals of the World	na	0	0	0	0	0	0	0	0	0	0	Brodie et al. 2021
Herpestes_flavescens	Carnivora	Herpestidae	Herpestes	flavescens	Kaokoveld Slender Mongoose	Diurnal	Diurnal	1	750	750	44	LC	Stable	Brodie et al. 2021	na	0	0	0	0	0	0	0	0	0	0	Brodie et al. 2021
Herpestes_fuscus	Carnivora	Herpestidae	Herpestes	fuscus	Brown Mongoose	Nocturnal	Nocturnal	1	2700	2700	44	LC	Stable	Brodie et al. 2021	na	0	0	0	0	0	0	0	0	0	0	Brodie et al. 2021
Herpestes_ichneumon	Carnivora	Herpestidae	Herpestes	ichneumon	Egyptian Mongoose	Nocturnal	Nocturnal	1	5175	5175	44	LC	Unknown	Handbook of Mammals of the World	na	0	0	0	0	0	0	0	0	0	0	Brodie et al. 2021
Herpestes_javanicus	Carnivora	Herpestidae	Herpestes	javanicus	Javan Mongoose	Nocturnal	Nocturnal	1	750	750	44	LC	Decreasing	Brodie et al. 2021	na	1	1	0	0	0	0	0	0	0	0	The Handbook of Mammals of the World
Herpestes_naso	Carnivora	Herpestidae	Herpestes	naso	Long-nosed Mongoose	Diurnal	Diurnal	1	3000	3000	44	LC	Stable	Handbook of Mammals of the World	na	0	0	0	0	0	0	0	0	0	0	Brodie et al. 2021
Herpestes_ochraceus	Carnivora	Herpestidae	Herpestes	ochraceus	Somali Slender Mongoose	Diurnal	Diurnal	1	498	498	44	LC	Stable	Brodie et al. 2021	na	0	0	0	0	0	0	0	0	0	0	Brodie et al. 2021
Herpestes_pulverulentus	Carnivora	Herpestidae	Herpestes	pulverulentus	Cape Grey Mongoose	Diurnal	Diurnal	1	797	797	44	LC	Stable	Brodie et al. 2021	na	0	0	0	0	0	0	0	0	0	0	Brodie et al. 2021
Herpestes_sanguineus	Carnivora	Herpestidae	Herpestes	sanguineus	Common Slender Mongoose	Diurnal	Diurnal	1	550	550	44	LC	Stable	Bland et al. 2015	na	1	0	0	0	0	0	0	0	0	0	Brodie et al. 2021
Herpestes_semitorquatus	Carnivora	Herpestidae	Herpestes	semitorquatus	Collared Mongoose	Diurnal	Diurnal	1	3500	3500	44	NT	Unknown	Handbook of Mammals of the World	na	1	0	0	0	0	0	0	0	0	0	Brodie et al. 2021
Herpestes_smithii	Carnivora	Herpestidae	Herpestes	smithii	Ruddy Mongoose	Diurnal	Diurnal	1	1782	1782	44	LC	Decreasing	Brodie et al. 2021	na	0	1	0	0	0	0	0	0	0	0	Brodie et al. 2021
Herpestes_urva	Carnivora	Herpestidae	Herpestes	urva	Crab-eating Mongoose	Diurnal	Diurnal	1	1863.2	1863.2	44	LC	Stable	Brodie et al. 2021	na	0	0	0	0	0	0	0	0	0	0	Brodie et al. 2021
Herpestes_vitticollis	Carnivora	Herpestidae	Herpestes	vitticollis	Stripe-necked Mongoose	Diurnal	Diurnal	1	2575.6	2575.6	44	LC	Unknown	Handbook of Mammals of the World	na	0	0	0	0	0	0	0	0	0	0	Brodie et al. 2021
Hesperoptenus_blanfordi	Chiroptera	Vespertilionidae	Hesperoptenus	blanfordi	Blanford's Bat	Nocturnal	Nocturnal	1	6.5	6.5	44	LC	Decreasing	Bland et al. 2015	na	1	0	0	0	0	0	0	0	0	0	The Handbook of Mammals of the World
Hesperoptenus_doriae	Chiroptera	Vespertilionidae	Hesperoptenus	doriae	False Serotine Bat	Nocturnal	Nocturnal	1	7.7	7.7	44	DD	Unknown	Handbook of Mammals of the World	na	0	0	0	0	0	0	0	0	0	0	Brodie et al. 2021
Hesperoptenus_tickelli	Chiroptera	Vespertilionidae	Hesperoptenus	tickelli	Tickell's Bat	Nocturnal	Nocturnal	1	18	18	44	LC	Decreasing	Brodie et al. 2021	na	1	0	0	0	0	0	0	0	0	0	Brodie et al. 2021
Hesperoptenus_tomesi	Chiroptera	Vespertilionidae	Hesperoptenus	tomesi	Large False Serotine	Nocturnal	Nocturnal	1	31	31	44	VU	Stable	Brodie et al. 2021	na	0	0	0	0	0	0	0	0	0	0	Brodie et al. 2021
Heterogeomys_cherriei	Rodentia	Geomyidae	Heterogeomys	cherriei	Cherrie's Pocket Gopher	Cathemeral	Cathemeral	1	225	225	44	LC	Stable	Brodie et al. 2021	na	0	0	0	0	0	0	0	0	0	0	Brodie et al. 2021
Heterogeomys_dariensis	Rodentia	Geomyidae	Heterogeomys	dariensis	Darien Pocket Gopher	Cathemeral	Cathemeral	1	438	438	44	LC	Stable	Handbook of Mammals of the World	na	0	1	0	0	0	0	0	0	0	0	Brodie et al. 2021
Heterohyrax_brucei	Hyracoidea	Procaviidae	Heterohyrax	brucei	Bush Hyrax	Diurnal	Diurnal	1	2625	2625	44	LC	Stable	Brodie et al. 2021	na	0	0	0	0	0	0	0	0	0	0	Brodie et al. 2021
Heteromys_adspersus	Rodentia	Heteromyidae	Heteromys	adspersus	Panamanian Spiny Pocket Mouse	Nocturnal	Nocturnal	1	65	65	44	LC	Unknown	Handbook of Mammals of the World	na	0	0	0	0	0	0	0	0	0	0	Brodie et al. 2021
Heteromys_anomalus	Rodentia	Heteromyidae	Heteromys	anomalus	Caribbean Spiny Pocket Mouse	Nocturnal	Nocturnal	1	70	70	44	LC	Stable	Brodie et al. 2021	na	0	0	0	0	0	0	0	0	0	0	Brodie et al. 2021
Heteromys_australis	Rodentia	Heteromyidae	Heteromys	australis	Southern Spiny Pocket Mouse	Nocturnal	Nocturnal	1	57	57	44	LC	Stable	Brodie et al. 2021	na	0	0	0	0	0	0	0	0	0	0	Brodie et al. 2021
Heteromys_desmarestianus	Rodentia	Heteromyidae	Heteromys	desmarestianus	Desmarest's Spiny Pocket Mouse	Nocturnal	Nocturnal	1	72.5	72.5	44	LC	Stable	Brodie et al. 2021	na	0	0	0	0	0	0	0	0	0	0	Brodie et al. 2021
Heteromys_gaumeri	Rodentia	Heteromyidae	Heteromys	gaumeri	Gaumer's Spiny Pocket Mouse	Nocturnal	Nocturnal	1	63.6	63.6	44	LC	Stable	Brodie et al. 2021	na	0	0	0	0	0	0	0	0	0	0	Brodie et al. 2021
Heteromys_irroratus	Rodentia	Heteromyidae	Heteromys	irroratus	Mexican Spiny Pocket Mouse	Nocturnal	Nocturnal	1	50	50	44	LC	Decreasing	Brodie et al. 2021	na	1	0	0	0	0	0	0	0	0	0	Brodie et al. 2021
Heteromys_nelsoni	Rodentia	Heteromyidae	Heteromys	nelsoni	Nelson's Spiny Pocket Mouse	Nocturnal	Nocturnal	1	54.2	54.2	44	EN	Decreasing	Brodie et al. 2021	na	1	0	0	0	0	0	0	0	0	0	Brodie et al. 2021
Heteromys_oasicus	Rodentia	Heteromyidae	Heteromys	oasicus	Paraguana spiny pocket mouse	Nocturnal	Nocturnal	1	43.8	43.8	44	EN	Stable	Brodie et al. 2021	na	0	0	0	0	0	0	0	0	0	0	Brodie et al. 2021
Heteromys_oresterus	Rodentia	Heteromyidae	Heteromys	oresterus	Mountain Spiny Pocket Mouse	Nocturnal	Nocturnal	1	74.8	74.8	44	LC	Decreasing	Brodie et al. 2021	na	1	0	0	0	0	0	0	0	0	0	Brodie et al. 2021
Heteromys_pictus	Rodentia	Heteromyidae	Heteromys	pictus	Painted Spiny Pocket Mouse	Nocturnal	Nocturnal	1	40	40	44	LC	Decreasing	Brodie et al. 2021	na	0	0	0	0	0	0	0	0	0	0	IUCN Red List
Heteromys_salvini	Rodentia	Heteromyidae	Heteromys	salvini	Salvin's Spiny Pocket Mouse	Nocturnal	Nocturnal	1	42	42	44	LC	Decreasing	Brodie et al. 2021	na	1	0	0	0	0	0	0	0	0	0	Brodie et al. 2021
Heteromys_spectabilis	Rodentia	Heteromyidae	Heteromys	spectabilis	Jaliscan Spiny Pocket Mouse	Nocturnal	Nocturnal	1	65	65	44	EN	Decreasing	Brodie et al. 2021	na	1	0	0	0	0	0	0	0	0	0	Brodie et al. 2021
Heteromys_teleus	Rodentia	Heteromyidae	Heteromys	teleus	Ecuadorean spiny pocket mouse	Nocturnal	Nocturnal	1	88	88	44	VU	Decreasing	Brodie et al. 2021	na	1	1	0	0	1	0	0	0	0	0	Brodie et al. 2021
Hippocamelus_antisensis	Cetartiodactyla	Cervidae	Hippocamelus	antisensis	Taruca	Diurnal	Diurnal	1	68599.4	68599.4	44	VU	Decreasing	Brodie et al. 2021	na	1	0	0	0	0	0	0	0	0	0	Brodie et al. 2021
Hippocamelus_bisulcus	Cetartiodactyla	Cervidae	Hippocamelus	bisulcus	Patagonian Huemul	Crepuscular	Crepuscular	1	70000.3	70000.3	44	EN	Stable	Brodie et al. 2021	na	1	1	0	0	0	0	0	0	0	0	Brodie et al. 2021
Hippopotamus_amphibius	Cetartiodactyla	Hippopotamidae	Hippopotamus	amphibius	Hippopotamus	Cathemeral	Cathemeral	1	1417490	1417490	44	VU	Stable	Handbook of Mammals of the World	na	0	0	0	0	0	0	0	0	0	0	Brodie et al. 2021
Hipposideros_abae	Chiroptera	Hipposideridae	Hipposideros	abae	Aba Roundleaf Bat	Nocturnal	Nocturnal	1	25.5	25.5	44	LC	Stable	Handbook of Mammals of the World	na	1	0	0	0	0	0	0	0	0	0	Brodie et al. 2021
Hipposideros_armiger	Chiroptera	Hipposideridae	Hipposideros	armiger	Great Himalayan Leaf-nosed Bat	Nocturnal	Nocturnal	1	53	53	44	LC	Stable	Handbook of Mammals of the World	na	0	0	0	0	0	0	0	0	0	0	Brodie et al. 2021
Hipposideros_ater	Chiroptera	Hipposideridae	Hipposideros	ater	Dusky Leaf-nosed Bat	Nocturnal	Nocturnal	1	5.8	5.8	44	LC	Decreasing	Brodie et al. 2021	na	1	0	0	0	0	0	0	0	0	0	Brodie et al. 2021
Hipposideros_beatus	Chiroptera	Hipposideridae	Hipposideros	beatus	Benito Roundleaf Bat	Nocturnal	Nocturnal	1	6.7	6.7	44	LC	Stable	Brodie et al. 2021	na	0	0	0	0	0	0	0	0	0	0	Brodie et al. 2021
Hipposideros_bicolor	Chiroptera	Hipposideridae	Hipposideros	bicolor	Bicolored Leaf-nosed Bat	Nocturnal	Nocturnal	1	7.6	7.6	44	LC	Unknown	Handbook of Mammals of the World	na	0	0	0	0	0	0	0	0	0	0	Brodie et al. 2021
Hipposideros_boeadii	Chiroptera	Hipposideridae	Hipposideros	boeadii	Boeadis Roundleaf Bat	Nocturnal	Nocturnal	1	7.7	7.7	44	DD	Decreasing	Bland et al. 2015	na	1	0	0	0	0	0	0	0	0	0	The Handbook of Mammals of the World
Hipposideros_breviceps	Chiroptera	Hipposideridae	Hipposideros	breviceps	Short-headed Leaf-nosed Bat	Nocturnal	Nocturnal	1	7.2	7.2	44	DD	Decreasing	Brodie et al. 2021	na	1	0	0	0	0	0	0	0	0	0	IUCN Red List
Hipposideros_caffer	Chiroptera	Hipposideridae	Hipposideros	caffer	Sundevall's Roundleaf Bat	Nocturnal	Nocturnal	1	9.4	9.4	44	LC	Stable	Handbook of Mammals of the World	na	0	0	0	0	0	0	0	0	0	0	Brodie et al. 2021
Hipposideros_calcaratus	Chiroptera	Hipposideridae	Hipposideros	calcaratus	Spurred Leaf-nosed Bat	Nocturnal	Nocturnal	1	11.4	11.4	44	LC	Decreasing	Bland et al. 2015	na	1	0	0	0	0	0	0	0	0	0	The Handbook of Mammals of the World
Hipposideros_camerunensis	Chiroptera	Hipposideridae	Hipposideros	camerunensis	Greater Roundleaf Bat	Nocturnal	Nocturnal	1	52.7	52.7	44	DD	Stable	Handbook of Mammals of the World	na	0	0	0	0	0	0	0	0	0	0	Brodie et al. 2021
Hipposideros_cervinus	Chiroptera	Hipposideridae	Hipposideros	cervinus	Fawn-colored Leaf-nosed Bat	Nocturnal	Nocturnal	1	9.3	9.3	44	LC	Stable	Handbook of Mammals of the World	na	1	0	0	0	0	0	0	0	0	0	Brodie et al. 2021
Hipposideros_cineraceus	Chiroptera	Hipposideridae	Hipposideros	cineraceus	Least Leaf-nosed Bat	Nocturnal	Nocturnal	1	4.7	4.7	44	LC	Decreasing	Estimated based on 'Vu' or higher IUCN status	na	0	1	0	0	0	0	0	0	0	0	Brodie et al. 2021
Hipposideros_commersoni	Chiroptera	Hipposideridae	Hipposideros	commersoni	Commerson's Leaf-nosed Bat	Nocturnal	Nocturnal	1	99.1	99.1	44	NT	Decreasing	Bland et al. 2015	na	1	0	0	0	0	0	0	0	0	0	The Handbook of Mammals of the World
Hipposideros_coronatus	Chiroptera	Hipposideridae	Hipposideros	coronatus	Large Mindanao Leaf-nosed Bat	Nocturnal	Nocturnal	1	9.5	9.5	44	DD	Decreasing	Bland et al. 2015	na	1	0	0	0	0	0	0	0	0	0	The Handbook of Mammals of the World
Hipposideros_corynophyllus	Chiroptera	Hipposideridae	Hipposideros	corynophyllus	Telefomin Leaf-nosed Bat	Nocturnal	Nocturnal	1	14.5	14.5	44	DD	Decreasing	Brodie et al. 2021	na	1	0	0	0	0	0	0	0	0	0	Brodie et al. 2021
Hipposideros_coxi	Chiroptera	Hipposideridae	Hipposideros	coxi	Cox's Leaf-nosed Bat	Nocturnal	Nocturnal	1	9.3	9.3	44	EN	Decreasing	Bland et al. 2015	na	1	0	0	0	0	0	0	0	0	0	The Handbook of Mammals of the World
Hipposideros_crumeniferus	Chiroptera	Hipposideridae	Hipposideros	crumeniferus	Timor Leaf-nosed Bat	Nocturnal	Nocturnal	1	9.3	9.3	44	DD	Decreasing	Brodie et al. 2021	na	1	0	0	0	0	0	0	0	0	0	Brodie et al. 2021
Hipposideros_curtus	Chiroptera	Hipposideridae	Hipposideros	curtus	Short-tailed Roundleaf Bat	Nocturnal	Nocturnal	1	7.5	7.5	44	VU	Decreasing	Brodie et al. 2021	na	1	0	0	0	0	0	0	0	0	0	The Handbook of Mammals of the World
Hipposideros_cyclops	Chiroptera	Hipposideridae	Hipposideros	cyclops	Cyclops Roundleaf Bat	Nocturnal	Nocturnal	1	33.5	33.5	44	LC	Decreasing	Estimated based on 'Vu' or higher IUCN status	na	1	0	0	0	0	0	0	0	0	0	The Handbook of Mammals of the World
Hipposideros_demissus	Chiroptera	Hipposideridae	Hipposideros	demissus	Makira Leaf-nosed Bat	Nocturnal	Nocturnal	1	24.9	24.9	44	VU	Stable	Handbook of Mammals of the World	na	0	0	0	0	0	0	0	0	0	0	Brodie et al. 2021
Hipposideros_diadema	Chiroptera	Hipposideridae	Hipposideros	diadema	Stoliczka's Asian Trident Bat	Nocturnal	Nocturnal	1	43.8	43.8	44	LC	Stable	Bland et al. 2015	na	1	0	0	0	0	0	0	0	0	0	Brodie et al. 2021
Hipposideros_dinops	Chiroptera	Hipposideridae	Hipposideros	dinops	Fierce Leaf-nosed Bat	Nocturnal	Nocturnal	1	71.9	71.9	44	DD	Decreasing	Brodie et al. 2021	na	1	0	0	0	0	0	0	0	0	0	Brodie et al. 2021
Hipposideros_doriae	Chiroptera	Hipposideridae	Hipposideros	doriae	Bornean Leaf-nosed Bat	Nocturnal	Nocturnal	1	5	5	44	NT	Decreasing	Brodie et al. 2021	na	1	0	0	0	0	0	0	0	0	0	Brodie et al. 2021
Hipposideros_durgadasi	Chiroptera	Hipposideridae	Hipposideros	durgadasi	Durga Das's Leaf-nosed Bat	Nocturnal	Nocturnal	1	5.6	5.6	44	VU	Decreasing	Handbook of Mammals of the World	na	1	0	0	0	0	0	0	0	0	0	Brodie et al. 2021
Hipposideros_dyacorum	Chiroptera	Hipposideridae	Hipposideros	dyacorum	Dayak Leaf-nosed Bat	Nocturnal	Nocturnal	1	6.1	6.1	44	LC	Decreasing	Bland et al. 2015	na	0	0	0	0	0	0	0	0	0	0	The Handbook of Mammals of the World
Hipposideros_edwardshilli	Chiroptera	Hipposideridae	Hipposideros	edwardshilli	Hill's Leaf-nosed Bat	Nocturnal	Nocturnal	1	11.3	11.3	44	DD	Decreasing	Brodie et al. 2021	na	1	0	0	0	0	0	0	0	0	0	Brodie et al. 2021
Hipposideros_fuliginosus	Chiroptera	Hipposideridae	Hipposideros	fuliginosus	Sooty Roundleaf Bat	Nocturnal	Nocturnal	1	16.6	16.6	44	LC	Stable	Brodie et al. 2021	na	0	0	0	0	0	0	0	0	0	0	Brodie et al. 2021
Hipposideros_fulvus	Chiroptera	Hipposideridae	Hipposideros	fulvus	Fulvus Leaf-nosed Bat	Nocturnal	Nocturnal	1	8.5	8.5	44	LC	Stable	Handbook of Mammals of the World	na	0	0	0	0	0	0	0	0	0	0	Brodie et al. 2021
Hipposideros_galeritus	Chiroptera	Hipposideridae	Hipposideros	galeritus	Cantor's Leaf-nosed Bat	Nocturnal	Nocturnal	1	8.2	8.2	44	LC	Unknown	Handbook of Mammals of the World	na	0	0	0	0	0	0	0	0	0	0	Brodie et al. 2021
Hipposideros_gigas	Chiroptera	Hipposideridae	Hipposideros	gigas	Giant Leaf-nosed Bat	Nocturnal	Nocturnal	1	166.5	166.5	44	LC	Stable	Handbook of Mammals of the World	na	0	0	0	0	0	0	0	0	0	0	Brodie et al. 2021
Hipposideros_grandis	Chiroptera	Hipposideridae	Hipposideros	grandis	Grand Leaf-nosed Bat	Nocturnal	Nocturnal	1	16.3	16.3	44	LC	Decreasing	Brodie et al. 2021	na	1	0	0	0	0	0	0	0	0	0	Brodie et al. 2021
Hipposideros_halophyllus	Chiroptera	Hipposideridae	Hipposideros	halophyllus	Thailand Leaf-nosed Bat	Nocturnal	Nocturnal	1	4	4	44	VU	Decreasing	Brodie et al. 2021	na	1	0	0	0	0	0	0	0	0	0	Brodie et al. 2021
Hipposideros_hypophyllus	Chiroptera	Hipposideridae	Hipposideros	hypophyllus	Kolar Leaf-nosed Bat	Nocturnal	Nocturnal	1	NA	7.7	Imputed	CR	Decreasing	Bland et al. 2015	na	1	0	0	0	0	0	0	0	0	0	The Handbook of Mammals of the World
Hipposideros_inexpectatus	Chiroptera	Hipposideridae	Hipposideros	inexpectatus	Crested Leaf-nosed Bat	Nocturnal	Nocturnal	1	70.4	70.4	44	DD	Stable	Brodie et al. 2021	na	0	0	0	0	0	0	0	0	0	0	Brodie et al. 2021
Hipposideros_inornatus	Chiroptera	Hipposideridae	Hipposideros	inornatus	Arnhem Leaf-nosed Bat	Nocturnal	Nocturnal	1	28.5	28.5	44	VU	Decreasing	Brodie et al. 2021	na	1	0	0	0	0	0	0	0	0	0	Brodie et al. 2021
Hipposideros_jonesi	Chiroptera	Hipposideridae	Hipposideros	jonesi	Jones' Roundleaf Bat	Nocturnal	Nocturnal	1	5.5	5.5	44	NT	Decreasing	Brodie et al. 2021	na	1	0	0	0	0	0	0	0	0	0	The Handbook of Mammals of the World
Hipposideros_khaokhouayensis	Chiroptera	Hipposideridae	Hipposideros	khaokhouayensis	Phou Khao Khouay Leaf-nosed Bat	Nocturnal	Nocturnal	1	8.7	8.7	44	VU	Decreasing	Brodie et al. 2021	na	1	1	0	0	0	0	0	0	0	0	Brodie et al. 2021
Hipposideros_lamottei	Chiroptera	Hipposideridae	Hipposideros	lamottei	Lamotte's Roundleaf Bat	Nocturnal	Nocturnal	1	13.1	13.1	44	CR	Stable	Handbook of Mammals of the World	na	1	0	0	0	0	0	0	0	0	0	Brodie et al. 2021
Hipposideros_lankadiva	Chiroptera	Hipposideridae	Hipposideros	lankadiva	Indian Leaf-nosed Bat	Nocturnal	Nocturnal	1	52.4	52.4	44	LC	Stable	Handbook of Mammals of the World	na	0	0	0	0	0	0	0	0	0	0	Brodie et al. 2021
Hipposideros_larvatus	Chiroptera	Hipposideridae	Hipposideros	larvatus	Horsfield's Leaf-nosed Bat	Nocturnal	Nocturnal	1	19.9	19.9	44	LC	Decreasing	Brodie et al. 2021	na	1	0	0	0	0	0	0	0	0	0	Brodie et al. 2021
Hipposideros_lekaguli	Chiroptera	Hipposideridae	Hipposideros	lekaguli	Large Asian Leaf-nosed Bat	Nocturnal	Nocturnal	1	31.1	31.1	44	NT	Decreasing	Brodie et al. 2021	na	1	0	0	0	0	0	0	0	0	0	The Handbook of Mammals of the World
Hipposideros_lylei	Chiroptera	Hipposideridae	Hipposideros	lylei	Shield-faced Leaf-nosed Bat	Nocturnal	Nocturnal	1	40	40	44	LC	Decreasing	Bland et al. 2015	na	1	0	0	0	0	0	0	0	0	0	Brodie et al. 2021
Hipposideros_macrobullatus	Chiroptera	Hipposideridae	Hipposideros	macrobullatus	Big-eared Leaf-nosed Bat	Nocturnal	Nocturnal	1	5.8	5.8	44	DD	Unknown	Handbook of Mammals of the World	na	1	0	0	0	0	0	0	0	0	0	Brodie et al. 2021
Hipposideros_madurae	Chiroptera	Hipposideridae	Hipposideros	madurae	Maduran Leaf-nosed Bat	Nocturnal	Nocturnal	1	13.9	13.9	44	LC	Stable	Brodie et al. 2021	na	0	0	0	0	0	0	0	0	0	0	Brodie et al. 2021
Hipposideros_maggietaylorae	Chiroptera	Hipposideridae	Hipposideros	maggietaylorae	Maggie Taylor's Leaf-nosed Bat	Nocturnal	Nocturnal	1	18.5	18.5	44	LC	Decreasing	Brodie et al. 2021	na	1	0	0	0	0	0	0	0	0	0	Brodie et al. 2021
Hipposideros_marisae	Chiroptera	Hipposideridae	Hipposideros	marisae	Aellen's Roundleaf Bat	Nocturnal	Nocturnal	1	6.1	6.1	44	VU	Stable	Handbook of Mammals of the World	na	0	0	0	0	0	0	0	0	0	0	Brodie et al. 2021
Hipposideros_megalotis	Chiroptera	Hipposideridae	Hipposideros	megalotis	Ethiopian Large-eared Roundleaf Bat	Nocturnal	Nocturnal	1	5.6	5.6	44	LC	Stable	Bland et al. 2015	na	0	0	0	0	0	0	0	0	0	0	Brodie et al. 2021
Hipposideros_muscinus	Chiroptera	Hipposideridae	Hipposideros	muscinus	Fly River Leaf-nosed Bat	Nocturnal	Nocturnal	1	8.6	8.6	44	DD	Decreasing	Jetz & Freckleton 2015	na	1	0	0	0	0	0	0	0	0	0	The Handbook of Mammals of the World
Hipposideros_nequam	Chiroptera	Hipposideridae	Hipposideros	nequam	Malayan Leaf-nosed Bat	Nocturnal	Nocturnal	1	7.6	7.6	44	DD	Stable	Handbook of Mammals of the World	na	0	0	0	0	0	0	0	0	0	0	Brodie et al. 2021
Hipposideros_obscurus	Chiroptera	Hipposideridae	Hipposideros	obscurus	Philippine Forest Leaf-nosed Bat	Nocturnal	Nocturnal	1	9.5	9.5	44	LC	Decreasing	Brodie et al. 2021	na	1	0	0	0	0	0	0	0	0	0	Brodie et al. 2021
Hipposideros_orbiculus	Chiroptera	Hipposideridae	Hipposideros	orbiculus	Orbiculus Leaf-nosed Bat	Nocturnal	Nocturnal	1	9.8	9.8	44	VU	Stable	Brodie et al. 2021	na	0	0	0	0	0	0	0	0	0	0	Brodie et al. 2021
Hipposideros_papua	Chiroptera	Hipposideridae	Hipposideros	papua	Biak Leaf-nosed Bat	Nocturnal	Nocturnal	1	10.1	10.1	44	LC	Decreasing	Brodie et al. 2021	na	1	0	0	0	0	0	0	0	0	0	Brodie et al. 2021
Hipposideros_pelingensis	Chiroptera	Hipposideridae	Hipposideros	pelingensis	Peleng Leaf-nosed Bat	Nocturnal	Nocturnal	1	56.2	56.2	44	NT	Decreasing	Handbook of Mammals of the World	na	1	0	0	0	0	0	0	0	0	0	Brodie et al. 2021
Hipposideros_pomona	Chiroptera	Hipposideridae	Hipposideros	pomona	Andersen's Leaf-nosed Bat	Nocturnal	Nocturnal	1	6.2	6.2	44	LC	Stable	Handbook of Mammals of the World	na	0	0	0	0	0	0	0	0	0	0	Brodie et al. 2021
Hipposideros_pratti	Chiroptera	Hipposideridae	Hipposideros	pratti	Pratt's Leaf-nosed Bat	Nocturnal	Nocturnal	1	56	56	44	LC	Stable	Handbook of Mammals of the World	na	0	0	0	0	0	0	0	0	0	0	Brodie et al. 2021
Hipposideros_pygmaeus	Chiroptera	Hipposideridae	Hipposideros	pygmaeus	Philippine Pygmy Leaf-nosed Bat	Nocturnal	Nocturnal	1	3.5	3.5	44	LC	Decreasing	Brodie et al. 2021	na	1	0	0	0	0	0	0	0	0	0	Brodie et al. 2021
Hipposideros_ridleyi	Chiroptera	Hipposideridae	Hipposideros	ridleyi	Ridley's Leaf-nosed Bat	Nocturnal	Nocturnal	1	8.8	8.8	44	VU	Stable	Handbook of Mammals of the World	na	0	0	0	0	0	0	0	0	0	0	Brodie et al. 2021
Hipposideros_rotalis	Chiroptera	Hipposideridae	Hipposideros	rotalis	Laotian Leaf-nosed Bat	Nocturnal	Nocturnal	1	9.3	9.3	44	LC	Stable	Handbook of Mammals of the World	na	0	0	0	0	0	0	0	0	0	0	Brodie et al. 2021
Hipposideros_ruber	Chiroptera	Hipposideridae	Hipposideros	ruber	Noack's Roundleaf Bat	Cathemeral	Cathemeral	1	10.1	10.1	44	LC	Decreasing	Brodie et al. 2021	na	1	0	0	0	0	0	0	0	0	0	Brodie et al. 2021
Hipposideros_scutinares	Chiroptera	Hipposideridae	Hipposideros	scutinares	Shield-nosed Leaf-nosed Bat	Nocturnal	Nocturnal	1	40	40	44	VU	Stable	Bland et al. 2015	na	0	0	0	0	0	0	0	0	0	0	Brodie et al. 2021
Hipposideros_semoni	Chiroptera	Hipposideridae	Hipposideros	semoni	Semon's Leaf-nosed Bat	Nocturnal	Nocturnal	1	7.5	7.5	44	DD	Decreasing	Estimated based on 'Vu' or higher IUCN status	na	1	0	0	0	0	0	0	0	0	0	The Handbook of Mammals of the World
Hipposideros_sorenseni	Chiroptera	Hipposideridae	Hipposideros	sorenseni	Sorensen's Leaf-nosed Bat	Nocturnal	Nocturnal	1	20.2	20.2	44	VU	Stable	Brodie et al. 2021	na	0	0	0	0	0	0	0	0	0	0	Brodie et al. 2021
Hipposideros_speoris	Chiroptera	Hipposideridae	Hipposideros	speoris	Schneiders Leaf-nosed Bat	Nocturnal	Nocturnal	1	10.4	10.4	44	LC	Stable	Handbook of Mammals of the World	na	0	0	0	0	0	0	0	0	0	0	Brodie et al. 2021
Hipposideros_stenotis	Chiroptera	Hipposideridae	Hipposideros	stenotis	Northern Leaf-nosed Bat	Nocturnal	Nocturnal	1	12	12	44	LC	Decreasing	Brodie et al. 2021	na	1	0	0	0	0	0	0	0	0	0	Brodie et al. 2021
Hipposideros_sumbae	Chiroptera	Hipposideridae	Hipposideros	sumbae	Sumban Leaf-nosed Bat	Nocturnal	Nocturnal	1	13.3	13.3	44	LC	Stable	Brodie et al. 2021	na	0	0	0	0	0	0	0	0	0	0	Brodie et al. 2021
Hipposideros_thomensis	Chiroptera	Hipposideridae	Hipposideros	thomensis	NA	Nocturnal	Nocturnal	1	67	67	44	LC	Decreasing	Brodie et al. 2021	na	1	0	0	0	0	0	0	0	0	0	Brodie et al. 2021
Hipposideros_turpis	Chiroptera	Hipposideridae	Hipposideros	turpis	Lesser Leaf-nosed Bat	Nocturnal	Nocturnal	1	33.4	33.4	44	NT	Decreasing	Brodie et al. 2021	na	0	1	0	0	0	0	0	0	0	0	The Handbook of Mammals of the World
Hipposideros_vittatus	Chiroptera	Hipposideridae	Hipposideros	vittatus	Commerson's Leafnosed Bat	Nocturnal	Nocturnal	1	127.9	127.9	44	NT	Unknown	Handbook of Mammals of the World	na	1	0	0	0	0	0	0	0	0	0	Brodie et al. 2021
Hipposideros_wollastoni	Chiroptera	Hipposideridae	Hipposideros	wollastoni	Wollaston's Leaf-nosed Bat	Nocturnal	Nocturnal	1	6.8	6.8	44	LC	Decreasing	Brodie et al. 2021	Sudan	1	1	0	0	0	0	0	0	0	0	Brodie et al. 2021
Hippotragus_equinus	Cetartiodactyla	Bovidae	Hippotragus	equinus	Roan Antelope	Diurnal	Diurnal	1	269998	269998	44	LC	Stable	Brodie et al. 2021	na	1	1	1	0	0	0	0	0	0	0	Brodie et al. 2021
Hippotragus_niger	Cetartiodactyla	Bovidae	Hippotragus	niger	Sable Antelope	Cathemeral	Cathemeral	1	227499	227499	44	LC	Decreasing	Jetz & Freckleton 2015	na	1	0	0	0	0	0	0	0	0	0	The Handbook of Mammals of the World
Histiotus_alienus	Chiroptera	Vespertilionidae	Histiotus	alienus	Strange Big-eared Brown Bat	Nocturnal	Nocturnal	1	12	12	44	DD	Stable	Bland et al. 2015	na	0	0	0	0	0	0	0	0	0	0	Brodie et al. 2021
Histiotus_humboldti	Chiroptera	Vespertilionidae	Histiotus	humboldti	NA	Nocturnal	Nocturnal	1	10.5	10.5	44	DD	Decreasing	Brodie et al. 2021	na	1	0	0	0	0	0	0	0	0	0	Brodie et al. 2021
Histiotus_laephotis	Chiroptera	Vespertilionidae	Histiotus	laephotis	Thomas's Big-eared Brown Bat	Nocturnal	Nocturnal	1	11.3	11.3	44	NT	Stable	Handbook of Mammals of the World	na	0	0	0	0	0	0	0	0	0	0	Brodie et al. 2021
Histiotus_macrotus	Chiroptera	Vespertilionidae	Histiotus	macrotus	Big-eared Brown Bat	Nocturnal	Nocturnal	1	11	11	44	LC	Stable	Handbook of Mammals of the World	na	1	0	0	0	1	0	0	0	0	0	Brodie et al. 2021
Histiotus_magellanicus	Chiroptera	Vespertilionidae	Histiotus	magellanicus	Southern Big-eared Brown Bat	Nocturnal	Nocturnal	1	14	14	44	LC	Stable	Handbook of Mammals of the World	na	0	0	0	0	0	0	0	0	0	0	Brodie et al. 2021
Histiotus_montanus	Chiroptera	Vespertilionidae	Histiotus	montanus	Small Big-eared Brown Bat	Nocturnal	Nocturnal	1	9.1	9.1	44	LC	Stable	Bland et al. 2015	na	0	0	0	0	0	0	0	0	0	0	Brodie et al. 2021
Histiotus_velatus	Chiroptera	Vespertilionidae	Histiotus	velatus	Tropical Big-eared Brown Bat	Nocturnal	Nocturnal	1	11.2	11.2	44	DD	Stable	Brodie et al. 2021	na	0	0	0	0	0	0	0	0	0	0	Brodie et al. 2021
Hodomys_alleni	Rodentia	Cricetidae	Hodomys	alleni	Allen's Wood Rat	Nocturnal	Nocturnal	1	367.6	367.6	44	LC	Stable	Brodie et al. 2021	na	1	0	0	0	0	0	0	0	0	0	Brodie et al. 2021
Holochilus_brasiliensis	Rodentia	Cricetidae	Holochilus	brasiliensis	Web-footed Marsh Rat	Nocturnal	Nocturnal	1	155	155	44	LC	Decreasing	Brodie et al. 2021	na	1	0	0	0	0	0	0	0	0	0	The Handbook of Mammals of the World
Holochilus_chacarius	Rodentia	Cricetidae	Holochilus	chacarius	Chaco Marsh Rat	Nocturnal	Nocturnal	1	204	204	44	LC	Stable	Brodie et al. 2021	na	0	0	0	0	0	0	0	0	0	0	Brodie et al. 2021
Holochilus_sciureus	Rodentia	Cricetidae	Holochilus	sciureus	Marsh Rat	Nocturnal	Nocturnal	1	171	171	44	LC	Decreasing	Brodie et al. 2021	na	1	1	0	0	0	0	0	0	0	0	Brodie et al. 2021
Hoolock_hoolock	Primates	Hylobatidae	Hoolock	hoolock	Western Hoolock Gibbon	Diurnal	Diurnal	1	6500	6500	44	EN	Decreasing	Brodie et al. 2021	na	1	1	0	0	0	0	0	0	0	0	Brodie et al. 2021
Hoolock_leuconedys	Primates	Hylobatidae	Hoolock	leuconedys	Eastern Hoolock Gibbon	Diurnal	Diurnal	1	7200	7200	44	VU	Stable	Brodie et al. 2021	na	0	0	0	0	0	0	0	0	0	0	Brodie et al. 2021
Hoplomys_gymnurus	Rodentia	Echimyidae	Hoplomys	gymnurus	Armored Rat	Nocturnal	Nocturnal	1	240	240	44	LC	Decreasing	Brodie et al. 2021	na	0	1	1	0	0	0	0	1	0	0	Brodie et al. 2021
Hyaena_hyaena	Carnivora	Hyaenidae	Hyaena	hyaena	Striped Hyaena	Nocturnal	Nocturnal	1	41705.1	41705.1	44	NT	Decreasing	Brodie et al. 2021	na	1	0	0	0	0	0	0	0	0	0	Brodie et al. 2021
Hybomys_badius	Rodentia	Muridae	Hybomys	badius	Eisentraut's Hybomys	Cathemeral	Cathemeral	1	53.4	53.4	44	EN	Decreasing	Estimated based on 'Vu' or higher IUCN status	na	1	0	0	0	0	0	0	0	0	0	Brodie et al. 2021
Hybomys_basilii	Rodentia	Muridae	Hybomys	basilii	Father Basilio's Striped Mouse	Nocturnal	Nocturnal	1	53.4	53.4	44	EN	Stable	Brodie et al. 2021	na	0	0	0	0	0	0	0	0	0	0	Brodie et al. 2021
Hybomys_lunaris	Rodentia	Muridae	Hybomys	lunaris	Moon Striped Mouse	Nocturnal	Nocturnal	1	53.4	53.4	44	VU	Stable	Brodie et al. 2021	na	0	0	0	0	0	0	0	0	0	0	Brodie et al. 2021
Hybomys_planifrons	Rodentia	Muridae	Hybomys	planifrons	Miller's Striped Mouse	Diurnal	Diurnal	1	49.6	49.6	44	LC	Stable	Brodie et al. 2021	na	0	0	0	0	0	0	0	0	0	0	Brodie et al. 2021
Hybomys_trivirgatus	Rodentia	Muridae	Hybomys	trivirgatus	Temminck's Striped Mouse	Cathemeral	Cathemeral	1	56.9	56.9	44	LC	Stable	Brodie et al. 2021	na	0	0	0	0	0	0	0	0	0	0	Brodie et al. 2021
Hybomys_univittatus	Rodentia	Muridae	Hybomys	univittatus	Peters' Striped Mouse	Cathemeral	Cathemeral	1	47.6	47.6	44	LC	Decreasing	Brodie et al. 2021	na	1	1	1	0	0	0	0	0	0	0	Brodie et al. 2021
Hydrictis_maculicollis	Carnivora	Mustelidae	Hydrictis	maculicollis	Spotted-necked Otter	Diurnal	Diurnal	1	4000	4000	44	NT	Stable	Brodie et al. 2021	na	0	1	0	0	0	0	0	0	0	0	Brodie et al. 2021
Hydrochoerus_hydrochaeris	Rodentia	Caviidae	Hydrochoerus	hydrochaeris	Capybara	Cathemeral	Cathemeral	1	62449.6	62449.6	44	LC	Unknown	Handbook of Mammals of the World	na	1	1	0	0	0	0	0	0	0	0	Brodie et al. 2021
Hydrochoerus_isthmius	Rodentia	Caviidae	Hydrochoerus	isthmius	Lesser Capybara	Nocturnal	Nocturnal	1	35000	35000	44	DD	Stable	Handbook of Mammals of the World	na	0	0	0	0	0	0	0	0	0	0	Brodie et al. 2021
Hydromys_chrysogaster	Rodentia	Muridae	Hydromys	chrysogaster	Common Water Rat	Nocturnal	Nocturnal	1	479.8	479.8	44	LC	Decreasing	Jetz & Freckleton 2015	na	1	0	0	0	0	0	0	0	0	0	The Handbook of Mammals of the World
Hydromys_hussoni	Rodentia	Muridae	Hydromys	hussoni	Western Water Rat	Nocturnal	Nocturnal	1	84.4	84.4	44	DD	Decreasing	Jetz & Freckleton 2015	na	1	0	0	0	0	0	0	0	0	0	The Handbook of Mammals of the World
Hydromys_neobritannicus	Rodentia	Muridae	Hydromys	neobritannicus	New Britain Water Rat	Nocturnal	Nocturnal	1	685.1	685.1	44	DD	Stable	Handbook of Mammals of the World	na	0	0	0	0	0	0	0	0	0	0	Brodie et al. 2021
Hydromys_ziegleri	Rodentia	Muridae	Hydromys	ziegleri	Ziegler's Water Rat	Nocturnal	Nocturnal	1	55.3	55.3	44	DD	Decreasing	Brodie et al. 2021	na	1	1	0	0	0	0	0	0	0	0	Brodie et al. 2021
Hydropotes_inermis	Cetartiodactyla	Cervidae	Hydropotes	inermis	Water Deer	Cathemeral	Cathemeral	1	14000	14000	44	VU	Decreasing	Brodie et al. 2021	na	1	1	0	0	0	0	0	0	0	0	Brodie et al. 2021
Hyemoschus_aquaticus	Cetartiodactyla	Tragulidae	Hyemoschus	aquaticus	Water Chevrotain	Nocturnal	Nocturnal	1	10850	10850	44	LC	Stable	Handbook of Mammals of the World	na	0	0	0	0	0	0	0	0	0	0	Brodie et al. 2021
Hyladelphys_kalinowskii	Didelphimorphia	Didelphidae	Hyladelphys	kalinowskii	Kalinowski's Mouse Opossum	Nocturnal	Nocturnal	1	16.3	16.3	44	LC	Unknown	Handbook of Mammals of the World	na	0	0	0	0	0	0	0	0	0	0	Brodie et al. 2021
Hylaeamys_acritus	Rodentia	Cricetidae	Hylaeamys	acritus	Bolivian rice rat	NA	Nocturnal	Imputed	57	57	44	DD	Decreasing	Brodie et al. 2021	na	1	0	0	0	0	0	0	0	0	0	Brodie et al. 2021
Hylaeamys_laticeps	Rodentia	Cricetidae	Hylaeamys	laticeps	Large-headed Rice Rat	NA	Nocturnal	Imputed	70.7	70.7	44	NT	Unknown	Handbook of Mammals of the World	na	0	0	0	0	0	0	0	0	0	0	Brodie et al. 2021
Hylaeamys_megacephalus	Rodentia	Cricetidae	Hylaeamys	megacephalus	NA	Nocturnal	Nocturnal	1	57.8	57.8	44	LC	Decreasing	Brodie et al. 2021	na	1	0	0	0	0	0	0	0	0	0	Brodie et al. 2021
Hylaeamys_oniscus	Rodentia	Cricetidae	Hylaeamys	oniscus	Sowbug Rice Rat	NA	Nocturnal	Imputed	60.5	60.5	44	VU	Stable	Brodie et al. 2021	na	0	0	0	0	0	0	0	0	0	0	Brodie et al. 2021
Hylaeamys_perenensis	Rodentia	Cricetidae	Hylaeamys	perenensis	Western Amazonian rice rat	Nocturnal	Nocturnal	1	60.6	60.6	44	LC	Unknown	Handbook of Mammals of the World	na	0	0	0	0	0	0	0	0	0	0	Brodie et al. 2021
Hylaeamys_tatei	Rodentia	Cricetidae	Hylaeamys	tatei	NA	Nocturnal	Nocturnal	1	78.4	78.4	44	DD	Stable	Brodie et al. 2021	na	0	0	0	0	0	0	0	0	0	0	Brodie et al. 2021
Hylaeamys_yunganus	Rodentia	Cricetidae	Hylaeamys	yunganus	Yungas Rice Rat	Nocturnal	Nocturnal	1	60.5	60.5	44	LC	Decreasing	Brodie et al. 2021	na	1	1	0	0	0	0	0	0	0	0	Brodie et al. 2021
Hylobates_agilis	Primates	Hylobatidae	Hylobates	agilis	Agile Gibbon	Diurnal	Diurnal	1	5650	5650	44	EN	Decreasing	Brodie et al. 2021	na	1	1	0	0	0	0	0	0	0	0	Brodie et al. 2021
Hylobates_albibarbis	Primates	Hylobatidae	Hylobates	albibarbis	Bornean White-bearded Gibbon	Diurnal	Diurnal	1	5650	5650	44	EN	Decreasing	Brodie et al. 2021	na	1	1	0	0	0	0	0	0	0	0	Brodie et al. 2021
Hylobates_klossii	Primates	Hylobatidae	Hylobates	klossii	Klosss Gibbon	Diurnal	Diurnal	1	5800	5800	44	EN	Decreasing	Brodie et al. 2021	na	1	1	0	0	0	0	0	0	0	0	Brodie et al. 2021
Hylobates_lar	Primates	Hylobatidae	Hylobates	lar	Lar Gibbon	Diurnal	Diurnal	1	4892	4892	44	EN	Decreasing	Brodie et al. 2021	na	1	0	0	0	0	0	0	0	0	0	The Handbook of Mammals of the World
Hylobates_moloch	Primates	Hylobatidae	Hylobates	moloch	Silvery Gibbon	Diurnal	Diurnal	1	6500	6500	44	EN	Decreasing	Brodie et al. 2021	na	1	1	0	0	0	0	0	0	0	0	The Handbook of Mammals of the World
Hylobates_muelleri	Primates	Hylobatidae	Hylobates	muelleri	Bornean Gibbon	Diurnal	Diurnal	1	6000	6000	44	EN	Decreasing	Brodie et al. 2021	na	1	1	0	0	0	0	0	0	0	0	Brodie et al. 2021
Hylobates_pileatus	Primates	Hylobatidae	Hylobates	pileatus	Pileated Gibbon	Diurnal	Diurnal	1	5440	5440	44	EN	Decreasing	Brodie et al. 2021	na	1	0	0	0	0	0	0	0	0	0	Brodie et al. 2021
Hylochoerus_meinertzhageni	Cetartiodactyla	Suidae	Hylochoerus	meinertzhageni	Forest Hog	Diurnal	Diurnal	1	188500	188500	44	LC	Decreasing	Bland et al. 2015	na	1	0	0	0	0	0	0	0	0	0	The Handbook of Mammals of the World
Hylomys_megalotis	Eulipotyphla	Erinaceidae	Hylomys	megalotis	Long-eared Gymnure	Cathemeral	Cathemeral	1	58.5	58.5	44	DD	Decreasing	Brodie et al. 2021	na	1	0	0	0	0	0	0	0	0	0	Brodie et al. 2021
Hylomys_parvus	Eulipotyphla	Erinaceidae	Hylomys	parvus	Dwarf Gymnure	Cathemeral	Cathemeral	1	38.3	38.3	44	VU	Stable	Brodie et al. 2021	na	0	0	0	0	0	0	0	0	0	0	Brodie et al. 2021
Hylomys_suillus	Eulipotyphla	Erinaceidae	Hylomys	suillus	Short-tailed Gymnure	Diurnal	Diurnal	1	65.8	65.8	44	LC	Stable	Brodie et al. 2021	na	0	0	0	0	0	0	0	0	0	0	Brodie et al. 2021
Hylomyscus_aeta	Rodentia	Muridae	Hylomyscus	aeta	Beaded Hylomyscus	Nocturnal	Nocturnal	1	25.1	25.1	44	LC	Stable	Brodie et al. 2021	na	0	0	0	0	0	0	0	0	0	0	Brodie et al. 2021
Hylomyscus_alleni	Rodentia	Muridae	Hylomyscus	alleni	Allen's Hylomyscus	Nocturnal	Nocturnal	1	18.7	18.7	44	LC	Decreasing	Brodie et al. 2021	na	1	0	0	0	0	0	0	0	0	0	Brodie et al. 2021
Hylomyscus_baeri	Rodentia	Muridae	Hylomyscus	baeri	Baer's Wood Mouse	Nocturnal	Nocturnal	1	31.8	31.8	44	EN	Unknown	Handbook of Mammals of the World	na	0	0	0	0	0	0	0	0	0	0	Brodie et al. 2021
Hylomyscus_carillus	Rodentia	Muridae	Hylomyscus	carillus	Angolan Hylomyscus	Nocturnal	Nocturnal	1	26.3	26.3	44	LC	Unknown	Handbook of Mammals of the World	na	0	0	0	0	0	0	0	0	0	0	Brodie et al. 2021
Hylomyscus_denniae	Rodentia	Muridae	Hylomyscus	denniae	Montane wood mouse	Nocturnal	Nocturnal	1	30	30	44	LC	Decreasing	Brodie et al. 2021	na	1	0	0	0	0	0	0	0	0	0	Brodie et al. 2021
Hylomyscus_grandis	Rodentia	Muridae	Hylomyscus	grandis	Mount Oku Hylomyscus	Nocturnal	Nocturnal	1	33	33	44	CR	Unknown	Handbook of Mammals of the World	na	1	0	0	0	0	0	0	0	0	0	Brodie et al. 2021
Hylomyscus_pamfi	Rodentia	Muridae	Hylomyscus	pamfi	Dahomey Gap wood mouse	Nocturnal	Nocturnal	1	NA	25.7	Imputed	DD	Stable	Brodie et al. 2021	na	0	0	0	0	0	0	0	0	0	0	Brodie et al. 2021
Hylomyscus_parvus	Rodentia	Muridae	Hylomyscus	parvus	Little Wood Mouse	Nocturnal	Nocturnal	1	12.7	12.7	44	LC	Stable	Brodie et al. 2021	na	0	0	0	0	0	0	0	0	0	0	Brodie et al. 2021
Hylomyscus_stella	Rodentia	Muridae	Hylomyscus	stella	Stella wood mouse	Nocturnal	Nocturnal	1	20.2	20.2	44	LC	Unknown	Handbook of Mammals of the World	na	1	0	0	0	0	0	0	0	0	0	Brodie et al. 2021
Hylomyscus_walterverheyeni	Rodentia	Muridae	Hylomyscus	walterverheyeni	Walter Verheyen's Mouse	Nocturnal	Nocturnal	1	20	20	1	LC	Stable	Brodie et al. 2021	na	0	0	0	0	0	0	0	0	0	0	Brodie et al. 2021
Hylonycteris_underwoodi	Chiroptera	Phyllostomidae	Hylonycteris	underwoodi	Underwood's Long-tongued Bat	Nocturnal	Nocturnal	1	6.7	6.7	44	LC	Decreasing	Brodie et al. 2021	na	1	1	0	0	0	0	0	0	0	0	The Handbook of Mammals of the World
Hylopetes_alboniger	Rodentia	Sciuridae	Hylopetes	alboniger	Particolored Flying Squirrel	Nocturnal	Nocturnal	1	255.4	255.4	44	LC	Decreasing	Jetz & Freckleton 2015	na	1	0	0	0	0	0	0	0	0	0	The Handbook of Mammals of the World
Hylopetes_bartelsi	Rodentia	Sciuridae	Hylopetes	bartelsi	Bartels's Flying Squirrel	Nocturnal	Nocturnal	1	65.4	65.4	44	DD	Stable	Bland et al. 2015	na	0	0	0	0	0	0	0	0	0	0	Brodie et al. 2021
Hylopetes_lepidus	Rodentia	Sciuridae	Hylopetes	lepidus	Gray-cheeked flying squirrel	Nocturnal	Nocturnal	1	50	50	44	DD	Decreasing	Brodie et al. 2021	na	1	0	0	0	0	0	0	0	0	0	Brodie et al. 2021
Hylopetes_nigripes	Rodentia	Sciuridae	Hylopetes	nigripes	Palawan Flying Squirrel	Nocturnal	Nocturnal	1	534	534	44	NT	Stable	Brodie et al. 2021	na	0	0	0	0	0	0	0	0	0	0	Brodie et al. 2021
Hylopetes_phayrei	Rodentia	Sciuridae	Hylopetes	phayrei	Indochinese Flying Squirrel	Nocturnal	Nocturnal	1	227	227	44	LC	Stable	Bland et al. 2015	na	0	0	0	0	0	0	0	0	0	0	Brodie et al. 2021
Hylopetes_platyurus	Rodentia	Sciuridae	Hylopetes	platyurus	Jentink's Flying Squirrel	Nocturnal	Nocturnal	1	59.2	59.2	44	DD	Decreasing	Brodie et al. 2021	na	1	0	0	0	0	0	0	0	0	0	Brodie et al. 2021
Hylopetes_sipora	Rodentia	Sciuridae	Hylopetes	sipora	Sipora Flying Squirrel	Nocturnal	Nocturnal	1	89.2	89.2	44	EN	Stable	Handbook of Mammals of the World	na	0	0	0	0	0	0	0	0	0	0	Brodie et al. 2021
Hylopetes_spadiceus	Rodentia	Sciuridae	Hylopetes	spadiceus	Red-cheeked Flying Squirrel	Nocturnal	Nocturnal	1	84.3	84.3	44	LC	Decreasing	Bland et al. 2015	na	1	0	0	0	0	0	0	0	0	0	Brodie et al. 2021
Hylopetes_winstoni	Rodentia	Sciuridae	Hylopetes	winstoni	Sumatran Flying Squirrel	Nocturnal	Nocturnal	1	74.6	74.6	44	DD	Stable	Bland et al. 2015	na	0	0	0	0	0	0	0	0	0	0	Brodie et al. 2021
Hyomys_dammermani	Rodentia	Muridae	Hyomys	dammermani	Western White-eared Giant Rat	Nocturnal	Nocturnal	1	932.5	932.5	44	DD	Stable	Handbook of Mammals of the World	na	0	0	0	0	0	0	0	0	0	0	Brodie et al. 2021
Hyomys_goliath	Rodentia	Muridae	Hyomys	goliath	Eastern White-eared Giant Rat	Nocturnal	Nocturnal	1	817.5	817.5	44	LC	Stable	Handbook of Mammals of the World	na	0	0	0	0	0	0	0	0	0	0	Brodie et al. 2021
Hyosciurus_heinrichi	Rodentia	Sciuridae	Hyosciurus	heinrichi	Montane Long-nosed Squirrel	Diurnal	Diurnal	1	296	296	44	LC	Decreasing	Brodie et al. 2021	na	1	0	0	0	0	0	0	0	0	0	Brodie et al. 2021
Hyosciurus_ileile	Rodentia	Sciuridae	Hyosciurus	ileile	Lowland Long-nosed Squirrel	Diurnal	Diurnal	1	315	315	44	VU	Decreasing	Estimated based on 'Vu' or higher IUCN status	na	0	0	1	0	0	0	0	1	0	0	Brodie et al. 2021
Hypogeomys_antimena	Rodentia	Nesomyidae	Hypogeomys	antimena	Malagasy Giant Jumping Rat	Nocturnal	Nocturnal	1	1250	1250	44	EN	Stable	Handbook of Mammals of the World	na	1	1	0	0	0	0	0	0	0	0	Brodie et al. 2021
Hypsignathus_monstrosus	Chiroptera	Pteropodidae	Hypsignathus	monstrosus	Hammer-headed Fruit Bat	Nocturnal	Nocturnal	1	335.1	335.1	44	LC	Stable	Brodie et al. 2021	na	0	0	0	0	0	0	0	0	0	0	Brodie et al. 2021
Hypsiprymnodon_moschatus	Diprotodontia	Hypsiprymnodontidae	Hypsiprymnodon	moschatus	Musky Rat Kangaroo	Diurnal	Diurnal	1	520	520	44	LC	Unknown	Handbook of Mammals of the World	na	0	0	0	0	0	0	0	0	0	0	Brodie et al. 2021
Hypsugo_anthonyi	Chiroptera	Vespertilionidae	Hypsugo	anthonyi	Anthony's Pipistrelle	Nocturnal	Nocturnal	1	9.4	9.4	44	DD	Unknown	Handbook of Mammals of the World	na	0	0	0	0	0	0	0	0	0	0	Brodie et al. 2021
Hypsugo_joffrei	Chiroptera	Vespertilionidae	Hypsugo	joffrei	Joffre's Pipistrelle	Nocturnal	Nocturnal	1	9.4	9.4	44	DD	Unknown	Handbook of Mammals of the World	na	0	0	0	0	0	0	0	0	0	0	Brodie et al. 2021
Hypsugo_kitcheneri	Chiroptera	Vespertilionidae	Hypsugo	kitcheneri	Red-brown Pipistrelle	Nocturnal	Nocturnal	1	7.4	7.4	44	DD	Stable	Handbook of Mammals of the World	na	0	0	0	0	0	0	0	0	0	0	Brodie et al. 2021
Hypsugo_macrotis	Chiroptera	Vespertilionidae	Hypsugo	macrotis	Big-eared Pipistrelle	Nocturnal	Nocturnal	1	5.1	5.1	44	DD	Stable	Brodie et al. 2021	na	0	0	0	0	0	0	0	0	0	0	Brodie et al. 2021
Hypsugo_savii	Chiroptera	Vespertilionidae	Hypsugo	savii	Savi's Pipistrelle	Nocturnal	Nocturnal	1	6.4	6.4	44	LC	Unknown	Handbook of Mammals of the World	na	0	0	0	0	0	0	0	0	0	0	Brodie et al. 2021
Hypsugo_vordermanni	Chiroptera	Vespertilionidae	Hypsugo	vordermanni	Vordermann's Pipistrelle	Nocturnal	Nocturnal	1	6	6	44	DD	Stable	Brodie et al. 2021	na	0	0	0	0	0	0	0	0	0	0	Brodie et al. 2021
Hystrix_africaeaustralis	Rodentia	Hystricidae	Hystrix	africaeaustralis	Cape Porcupine	Nocturnal	Nocturnal	1	14936	14936	44	LC	Decreasing	Brodie et al. 2021	na	0	1	1	0	0	0	0	0	0	0	IUCN Red List
Hystrix_brachyura	Rodentia	Hystricidae	Hystrix	brachyura	Malayan Porcupine	Nocturnal	Nocturnal	1	8450	8450	44	LC	Stable	Brodie et al. 2021	na	0	0	0	0	0	0	0	0	0	0	Brodie et al. 2021
Hystrix_crassispinis	Rodentia	Hystricidae	Hystrix	crassispinis	Thick-spined Porcupine	Nocturnal	Nocturnal	2	5445	5445	44	LC	Stable	Handbook of Mammals of the World	na	0	0	0	0	0	0	0	0	0	0	Brodie et al. 2021
Hystrix_cristata	Rodentia	Hystricidae	Hystrix	cristata	Crested Porcupine	Nocturnal	Nocturnal	1	16250	16250	44	LC	Stable	Brodie et al. 2021	na	0	0	0	0	0	0	0	0	0	0	Brodie et al. 2021
Hystrix_indica	Rodentia	Hystricidae	Hystrix	indica	Indian Crested Porcupine	Nocturnal	Nocturnal	1	12435.8	12435.8	44	LC	Stable	Brodie et al. 2021	na	0	0	0	0	0	0	0	0	0	0	Brodie et al. 2021
Hystrix_javanica	Rodentia	Hystricidae	Hystrix	javanica	Sunda Porcupine	Nocturnal	Nocturnal	2	23014.4	23014.4	44	LC	Decreasing	Brodie et al. 2021	na	1	1	0	0	0	0	0	0	0	0	Brodie et al. 2021
Hystrix_pumila	Rodentia	Hystricidae	Hystrix	pumila	Phillipine Porcupine	Nocturnal	Nocturnal	2	2740	2740	44	VU	Stable	Brodie et al. 2021	na	0	0	0	0	0	0	0	0	0	0	Brodie et al. 2021
Hystrix_sumatrae	Rodentia	Hystricidae	Hystrix	sumatrae	Sumatran Porcupine	Nocturnal	Nocturnal	2	3260	3260	44	LC	Unknown	Handbook of Mammals of the World	na	0	0	0	0	0	0	0	0	0	0	Brodie et al. 2021
Ia_io	Chiroptera	Vespertilionidae	Ia	io	Great Evening Bat	Nocturnal	Nocturnal	1	49.2	49.2	44	LC	Stable	Brodie et al. 2021	na	0	0	0	0	0	0	0	0	0	0	Brodie et al. 2021
Ichneumia_albicauda	Carnivora	Herpestidae	Ichneumia	albicauda	White-tailed Mongoose	Nocturnal	Nocturnal	1	3500	3500	44	LC	Decreasing	Brodie et al. 2021	na	1	0	0	0	0	1	0	0	0	0	The Handbook of Mammals of the World
Ichthyomys_hydrobates	Rodentia	Cricetidae	Ichthyomys	hydrobates	Crab-eating Rat	Cathemeral	Cathemeral	1	66.4	66.4	44	NT	Decreasing	Brodie et al. 2021	na	1	0	0	0	0	0	0	0	0	0	Brodie et al. 2021
Ichthyomys_pittieri	Rodentia	Cricetidae	Ichthyomys	pittieri	Pittier's Crab-eating Rat	Nocturnal	Nocturnal	1	69.1	69.1	44	VU	Decreasing	Jetz & Freckleton 2015	na	1	0	0	0	0	0	0	0	0	0	Brodie et al. 2021
Ichthyomys_stolzmanni	Rodentia	Cricetidae	Ichthyomys	stolzmanni	Stolzmann's Crab-eating Rat	Cathemeral	Cathemeral	1	84.7	84.7	44	DD	Decreasing	Jetz & Freckleton 2015	na	1	0	0	0	0	0	0	0	0	0	Brodie et al. 2021
Ichthyomys_tweedii	Rodentia	Cricetidae	Ichthyomys	tweedii	Tweedy's Crab-eating Rat	Cathemeral	Cathemeral	1	118.5	118.5	44	DD	Stable	Brodie et al. 2021	na	0	0	0	0	0	0	0	0	0	0	Brodie et al. 2021
Ictidomys_mexicanus	Rodentia	Sciuridae	Ictidomys	mexicanus	Mexican Ground Squirrel	Diurnal	Diurnal	1	189.6	189.6	44	LC	Stable	Brodie et al. 2021	na	0	0	0	0	0	0	0	0	0	0	Brodie et al. 2021
Ictidomys_tridecemlineatus	Rodentia	Sciuridae	Ictidomys	tridecemlineatus	Thirteen-lined Ground Squirrel	Diurnal	Diurnal	1	131.7	131.7	44	LC	Unknown	Handbook of Mammals of the World	na	0	0	0	0	0	0	0	0	0	0	Brodie et al. 2021
Ictonyx_libycus	Carnivora	Mustelidae	Ictonyx	libycus	Libyan Striped Weasel	Nocturnal	Nocturnal	1	2062.5	2062.5	44	LC	Stable	Brodie et al. 2021	na	0	0	0	0	0	0	0	0	0	0	Brodie et al. 2021
Ictonyx_striatus	Carnivora	Mustelidae	Ictonyx	striatus	Zorilla	Nocturnal	Nocturnal	1	1300	1300	44	LC	Stable	Brodie et al. 2021	na	0	0	0	0	0	0	0	0	0	0	Brodie et al. 2021
Idionycteris_phyllotis	Chiroptera	Vespertilionidae	Idionycteris	phyllotis	Allen's Big-eared Bat	Nocturnal	Nocturnal	1	12	12	44	LC	Stable	Handbook of Mammals of the World	na	0	0	0	0	0	0	0	0	0	0	Brodie et al. 2021
Idiurus_macrotis	Rodentia	Anomaluridae	Idiurus	macrotis	Long-eared Scaly-tailed Flying Squirrel	Nocturnal	Nocturnal	1	30	30	44	LC	Stable	Handbook of Mammals of the World	na	1	0	0	0	0	0	0	0	0	0	Brodie et al. 2021
Idiurus_zenkeri	Rodentia	Anomaluridae	Idiurus	zenkeri	Pygmy Scaly-tailed Flying Squirrel	Nocturnal	Nocturnal	1	100	100	44	LC	Decreasing	Brodie et al. 2021	na	1	1	0	0	0	0	0	0	0	0	Brodie et al. 2021
Indri_indri	Primates	Indriidae	Indri	indri	Indri	Nocturnal	Nocturnal	1	8000	8000	44	CR	Stable	Brodie et al. 2021	na	0	0	0	0	0	0	0	0	0	0	Brodie et al. 2021
Iomys_horsfieldii	Rodentia	Sciuridae	Iomys	horsfieldii	Javanese Flying Squirrel	Nocturnal	Nocturnal	1	147.5	147.5	44	LC	Decreasing	Brodie et al. 2021	na	1	0	0	0	0	0	0	0	0	0	Brodie et al. 2021
Iomys_sipora	Rodentia	Sciuridae	Iomys	sipora	Mentawi Flying Squirrel	Diurnal	Diurnal	8	152.3	152.3	44	EN	Stable	Brodie et al. 2021	na	0	0	0	0	0	0	0	0	0	0	Brodie et al. 2021
Irenomys_tarsalis	Rodentia	Cricetidae	Irenomys	tarsalis	Chilean Climbing Mouse	Nocturnal	Nocturnal	1	43.2	43.2	44	LC	Decreasing	Brodie et al. 2021	na	1	0	0	0	1	0	0	0	0	0	Brodie et al. 2021
Isoodon_auratus	Peramelemorphia	Peramelidae	Isoodon	auratus	Golden Bandicoot	Nocturnal	Nocturnal	1	425	425	44	VU	Stable	Brodie et al. 2021	na	0	0	0	0	0	0	0	0	0	0	Brodie et al. 2021
Isoodon_macrourus	Peramelemorphia	Peramelidae	Isoodon	macrourus	Northern Brown Bandicoot	Nocturnal	Nocturnal	1	1600	1600	44	LC	Decreasing	Brodie et al. 2021	na	1	0	0	0	1	0	0	0	0	0	Brodie et al. 2021
Isoodon_obesulus	Peramelemorphia	Peramelidae	Isoodon	obesulus	Southern Brown Bandicoot	Nocturnal	Nocturnal	1	775	775	44	LC	Stable	Handbook of Mammals of the World	na	0	0	0	0	0	0	0	0	0	0	Brodie et al. 2021
Isothrix_barbarabrownae	Rodentia	Echimyidae	Isothrix	barbarabrownae	Barbara Brown's Brush-tailed Rat	Nocturnal	Nocturnal	11	130.3	130.3	44	DD	Stable	Handbook of Mammals of the World	na	0	0	0	0	0	0	0	0	0	0	Brodie et al. 2021
Isothrix_bistriata	Rodentia	Echimyidae	Isothrix	bistriata	Yellow-crowned Brush-tailed Rat	Nocturnal	Nocturnal	1	445	445	44	LC	Stable	Handbook of Mammals of the World	na	0	0	0	0	0	0	0	0	0	0	Brodie et al. 2021
Isothrix_negrensis	Rodentia	Echimyidae	Isothrix	negrensis	Rio Negri brush-tailed rat	Nocturnal	Nocturnal	8	467.7	467.7	44	LC	Stable	Handbook of Mammals of the World	na	0	0	0	0	0	0	0	0	0	0	Brodie et al. 2021
Isothrix_orinoci	Rodentia	Echimyidae	Isothrix	orinoci	Orinoco Brush-tailed Rat	NA	Nocturnal	Imputed	NA	324.3	Imputed	DD	Stable	Handbook of Mammals of the World	na	0	0	0	0	0	0	0	0	0	0	Brodie et al. 2021
Isothrix_pagurus	Rodentia	Echimyidae	Isothrix	pagurus	Plain Brush-tailed Rat	Nocturnal	Nocturnal	1	210	210	44	LC	Unknown	Handbook of Mammals of the World	na	0	0	0	0	0	0	0	0	0	0	Brodie et al. 2021
Isothrix_sinnamariensis	Rodentia	Echimyidae	Isothrix	sinnamariensis	Sinnamary Brush-tailed Rat	Nocturnal	Nocturnal	1	260	260	44	LC	Decreasing	Estimated based on 'Vu' or higher IUCN status	na	1	0	0	0	0	0	0	0	0	0	The Handbook of Mammals of the World
Isthmomys_flavidus	Rodentia	Cricetidae	Isthmomys	flavidus	Yellow Isthmus Rat	NA	Nocturnal	Imputed	233.7	233.7	44	NT	Unknown	Handbook of Mammals of the World	na	0	0	0	0	0	0	0	0	0	0	Brodie et al. 2021
Isthmomys_pirrensis	Rodentia	Cricetidae	Isthmomys	pirrensis	Mt Pirri Isthmus Rat	Nocturnal	Nocturnal	1	138	138	44	LC	Decreasing	Brodie et al. 2021	na	1	0	0	0	0	0	0	0	0	0	Brodie et al. 2021
Jaculus_blanfordi	Rodentia	Dipodidae	Jaculus	blanfordi	Blanford's Jerboa	Nocturnal	Nocturnal	1	54.7	54.7	44	LC	Unknown	Handbook of Mammals of the World	na	0	0	0	0	0	0	0	0	0	0	Brodie et al. 2021
Jaculus_jaculus	Rodentia	Dipodidae	Jaculus	jaculus	Lesser Egyptian Jerboa	Nocturnal	Nocturnal	1	56.6	56.6	44	LC	Stable	Brodie et al. 2021	na	0	0	0	0	0	0	0	0	0	0	Brodie et al. 2021
Jaculus_orientalis	Rodentia	Dipodidae	Jaculus	orientalis	Greater Egyptian Jerboa	Nocturnal	Nocturnal	1	138	138	44	LC	Unknown	Handbook of Mammals of the World	na	0	0	0	0	0	0	0	0	0	0	Brodie et al. 2021
Jaculus_thaleri	Rodentia	Dipodidae	Jaculus	thaleri	Thaler's Jerboa	Nocturnal	Nocturnal	1	NA	75.4	Imputed	DD	Stable	Handbook of Mammals of the World	na	1	0	0	0	0	0	0	0	0	0	Brodie et al. 2021
Juliomys_pictipes	Rodentia	Cricetidae	Juliomys	pictipes	Lesser Wilfred's Mouse	Nocturnal	Nocturnal	1	22.9	22.9	44	LC	Decreasing	Estimated based on 'Vu' or higher IUCN status	na	1	0	0	0	0	0	0	0	0	0	The Handbook of Mammals of the World
Juliomys_rimofrons	Rodentia	Cricetidae	Juliomys	rimofrons	Cleft-headed Juliomys	Nocturnal	Nocturnal	1	19.8	19.8	44	VU	Unknown	Handbook of Mammals of the World	na	0	0	0	0	0	0	0	0	0	0	Brodie et al. 2021
Juscelinomys_guaporensis	Rodentia	Cricetidae	Juscelinomys	guaporensis	NA	Nocturnal	Nocturnal	1	88	88	44	DD	Decreasing	Bland et al. 2015	na	1	0	0	0	0	0	0	0	0	0	Brodie et al. 2021
Juscelinomys_huanchacae	Rodentia	Cricetidae	Juscelinomys	huanchacae	Huanchaca burrowing mouse	Nocturnal	Nocturnal	1	109.9	109.9	44	DD	Decreasing	Brodie et al. 2021	na	1	0	0	0	0	0	0	0	0	0	The Handbook of Mammals of the World
Kadarsanomys_sodyi	Rodentia	Muridae	Kadarsanomys	sodyi	Javan Bamboo Rat	Nocturnal	Nocturnal	1	199.5	199.5	44	VU	Unknown	Handbook of Mammals of the World	na	0	0	0	0	0	0	0	0	0	0	Brodie et al. 2021
Kannabateomys_amblyonyx	Rodentia	Echimyidae	Kannabateomys	amblyonyx	Atlantic Bamboo Rat	Nocturnal	Nocturnal	1	600	600	44	LC	Decreasing	Brodie et al. 2021	na	1	0	0	0	0	0	0	0	0	0	Brodie et al. 2021
Kerivoula_africana	Chiroptera	Vespertilionidae	Kerivoula	africana	Tanzanian Woolly Bat	Nocturnal	Nocturnal	1	15.2	15.2	44	EN	Decreasing	Bland et al. 2015	na	1	0	0	0	0	0	0	0	0	0	The Handbook of Mammals of the World
Kerivoula_agnella	Chiroptera	Vespertilionidae	Kerivoula	agnella	Louisiade Woolly Bat	Nocturnal	Nocturnal	1	11.3	11.3	44	DD	Unknown	Handbook of Mammals of the World	na	0	0	0	0	0	0	0	0	0	0	Brodie et al. 2021
Kerivoula_argentata	Chiroptera	Vespertilionidae	Kerivoula	argentata	Damara Woolly Bat	Nocturnal	Nocturnal	1	10	10	44	LC	Stable	Bland et al. 2015	na	0	0	0	0	0	0	0	0	0	0	Brodie et al. 2021
Kerivoula_cuprosa	Chiroptera	Vespertilionidae	Kerivoula	cuprosa	Copper Woolly Bat	Nocturnal	Nocturnal	1	8.3	8.3	44	DD	Decreasing	Jetz & Freckleton 2015	na	1	0	0	0	0	0	0	0	0	0	The Handbook of Mammals of the World
Kerivoula_eriophora	Chiroptera	Vespertilionidae	Kerivoula	eriophora	Ethiopian Woolly Bat	Nocturnal	Nocturnal	1	6.1	6.1	44	DD	Decreasing	Brodie et al. 2021	na	1	0	0	0	0	0	0	0	0	0	Brodie et al. 2021
Kerivoula_flora	Chiroptera	Vespertilionidae	Kerivoula	flora	Flores Woolly Bat	Nocturnal	Nocturnal	1	6	6	44	VU	Stable	Brodie et al. 2021	na	0	0	0	0	0	0	0	0	0	0	Brodie et al. 2021
Kerivoula_hardwickii	Chiroptera	Vespertilionidae	Kerivoula	hardwickii	Common Woolly Bat	Nocturnal	Nocturnal	1	4.6	4.6	44	LC	Decreasing	Brodie et al. 2021	na	1	0	0	0	0	0	0	0	0	0	Brodie et al. 2021
Kerivoula_intermedia	Chiroptera	Vespertilionidae	Kerivoula	intermedia	Small Woolly Bat	Nocturnal	Nocturnal	1	3.6	3.6	44	NT	Stable	Brodie et al. 2021	na	0	0	0	0	0	0	0	0	0	0	Brodie et al. 2021
Kerivoula_kachinensis	Chiroptera	Vespertilionidae	Kerivoula	kachinensis	Kachin Woolly Bat	Nocturnal	Nocturnal	1	4.8	4.8	44	LC	Unknown	Handbook of Mammals of the World	na	0	0	0	0	0	0	0	0	0	0	Brodie et al. 2021
Kerivoula_krauensis	Chiroptera	Vespertilionidae	Kerivoula	krauensis	Krau Woolly Bat	Nocturnal	Nocturnal	1	3	3	44	DD	Unknown	Handbook of Mammals of the World	na	0	0	0	0	0	0	0	0	0	0	Brodie et al. 2021
Kerivoula_lanosa	Chiroptera	Vespertilionidae	Kerivoula	lanosa	Lesser Woolly Bat	Nocturnal	Nocturnal	1	6.5	6.5	44	LC	Unknown	Handbook of Mammals of the World	na	0	0	0	0	0	0	0	0	0	0	Brodie et al. 2021
Kerivoula_lenis	Chiroptera	Vespertilionidae	Kerivoula	lenis	Lenis Woolly Bat	Nocturnal	Nocturnal	1	6.8	6.8	44	LC	Decreasing	Brodie et al. 2021	na	1	0	0	0	0	0	0	0	0	0	Brodie et al. 2021
Kerivoula_minuta	Chiroptera	Vespertilionidae	Kerivoula	minuta	Least Woolly Bat	Nocturnal	Nocturnal	1	2.1	2.1	44	NT	Stable	Handbook of Mammals of the World	na	1	0	0	0	0	0	0	0	0	0	Brodie et al. 2021
Kerivoula_muscina	Chiroptera	Vespertilionidae	Kerivoula	muscina	Fly River Woolly Bat	Nocturnal	Nocturnal	1	5.2	5.2	44	LC	Decreasing	Bland et al. 2015	na	1	0	0	0	0	0	0	0	0	0	The Handbook of Mammals of the World
Kerivoula_myrella	Chiroptera	Vespertilionidae	Kerivoula	myrella	Manus Island Woolly Bat	Nocturnal	Nocturnal	1	11.3	11.3	44	DD	Stable	Handbook of Mammals of the World	na	0	0	0	0	0	0	0	0	0	0	Brodie et al. 2021
Kerivoula_papillosa	Chiroptera	Vespertilionidae	Kerivoula	papillosa	Papillose Woolly Bat	Nocturnal	Nocturnal	1	9.8	9.8	44	LC	Decreasing	Brodie et al. 2021	na	1	0	0	0	0	0	0	0	0	0	The Handbook of Mammals of the World
Kerivoula_pellucida	Chiroptera	Vespertilionidae	Kerivoula	pellucida	Clear-winged Woolly Bat	Nocturnal	Nocturnal	1	4.1	4.1	44	NT	Unknown	Handbook of Mammals of the World	na	0	0	0	0	0	0	0	0	0	0	Brodie et al. 2021
Kerivoula_phalaena	Chiroptera	Vespertilionidae	Kerivoula	phalaena	Spurrell's Woolly Bat	Nocturnal	Nocturnal	1	3	3	44	LC	Stable	Handbook of Mammals of the World	na	0	0	0	0	0	0	0	0	0	0	Brodie et al. 2021
Kerivoula_picta	Chiroptera	Vespertilionidae	Kerivoula	picta	Painted Woolly Bat	Nocturnal	Nocturnal	1	4.5	4.5	44	LC	Unknown	Handbook of Mammals of the World	na	0	0	0	0	0	0	0	0	0	0	Brodie et al. 2021
Kerivoula_smithii	Chiroptera	Vespertilionidae	Kerivoula	smithii	Smith's Woolly Bat	Nocturnal	Nocturnal	1	13.1	13.1	44	LC	Stable	Handbook of Mammals of the World	na	0	0	0	0	0	0	0	0	0	0	Brodie et al. 2021
Kerivoula_titania	Chiroptera	Vespertilionidae	Kerivoula	titania	Titania's Woolly Bat	Nocturnal	Nocturnal	1	4.6	4.6	44	LC	Stable	Handbook of Mammals of the World	na	0	0	0	0	0	0	0	0	0	0	Brodie et al. 2021
Kerivoula_whiteheadi	Chiroptera	Vespertilionidae	Kerivoula	whiteheadi	Whitehead's Woolly Bat	Nocturnal	Nocturnal	1	3.9	3.9	44	LC	Decreasing	Bland et al. 2015	na	1	0	0	0	0	0	0	0	0	0	The Handbook of Mammals of the World
Kerodon_acrobata	Rodentia	Caviidae	Kerodon	acrobata	Acrobatic cavy	Crepuscular	Crepuscular	1	1305.2	1305.2	44	DD	Stable	Brodie et al. 2021	na	0	0	0	0	0	0	0	0	0	0	Brodie et al. 2021
Kerodon_rupestris	Rodentia	Caviidae	Kerodon	rupestris	Rock Cavy	Crepuscular	Crepuscular	1	800	800	44	LC	Decreasing	Brodie et al. 2021	na	0	1	0	0	0	0	0	0	0	0	Brodie et al. 2021
Kobus_ellipsiprymnus	Cetartiodactyla	Bovidae	Kobus	ellipsiprymnus	Waterbuck	Crepuscular	Diurnal	1	210000	210000	44	LC	Decreasing	Brodie et al. 2021	na	1	1	0	0	0	0	0	0	0	0	Brodie et al. 2021
Kobus_kob	Cetartiodactyla	Bovidae	Kobus	kob	Kob	Cathemeral	Cathemeral	1	78500.1	78500.1	44	LC	Decreasing	Brodie et al. 2021	na	1	1	0	0	0	0	0	0	0	0	Brodie et al. 2021
Kobus_leche	Cetartiodactyla	Bovidae	Kobus	leche	Southern Lechwe	Diurnal	Diurnal	1	110749	110749	44	LC	Decreasing	Brodie et al. 2021	na	1	1	1	0	0	0	0	0	0	0	Brodie et al. 2021
Kobus_megaceros	Cetartiodactyla	Bovidae	Kobus	megaceros	Nile Lechwe	Diurnal	Diurnal	1	87500.4	87500.4	44	EN	Decreasing	Brodie et al. 2021	Zambia	1	1	0	0	0	0	0	0	0	0	Brodie et al. 2021
Kobus_vardonii	Cetartiodactyla	Bovidae	Kobus	vardonii	Puku	Crepuscular	Crepuscular	1	71500.7	71500.7	44	NT	Stable	Brodie et al. 2021	na	0	0	0	0	0	0	0	0	0	0	Brodie et al. 2021
Komodomys_rintjanus	Rodentia	Muridae	Komodomys	rintjanus	Nusa Tenggara Komodomys	Nocturnal	Nocturnal	1	115	115	44	VU	Decreasing	Brodie et al. 2021	na	1	0	0	0	0	0	0	0	0	0	The Handbook of Mammals of the World
Kunsia_fronto	Rodentia	Cricetidae	Kunsia	fronto	Fossorial Giant Rat	Nocturnal	Nocturnal	4	168	168	44	EN	Decreasing	Brodie et al. 2021	na	1	0	0	0	0	0	0	0	0	0	Brodie et al. 2021
Kunsia_tomentosus	Rodentia	Cricetidae	Kunsia	tomentosus	Woolly Giant Rat	Cathemeral	Cathemeral	1	115.6	115.6	44	LC	Stable	Bland et al. 2015	na	0	0	0	0	0	0	0	0	0	0	Brodie et al. 2021
Laephotis_angolensis	Chiroptera	Vespertilionidae	Laephotis	angolensis	Angolan Long-eared Bat	Nocturnal	Nocturnal	1	4.6	4.6	44	DD	Unknown	Handbook of Mammals of the World	na	0	0	0	0	0	0	0	0	0	0	Brodie et al. 2021
Laephotis_botswanae	Chiroptera	Vespertilionidae	Laephotis	botswanae	Botswanan Long-eared Bat	Nocturnal	Nocturnal	1	7.2	7.2	44	LC	Stable	Brodie et al. 2021	na	0	0	0	0	0	0	0	0	0	0	Brodie et al. 2021
Laephotis_namibensis	Chiroptera	Vespertilionidae	Laephotis	namibensis	Namibian Long-eared Bat	Nocturnal	Nocturnal	1	7.7	7.7	44	LC	Unknown	Handbook of Mammals of the World	na	0	0	0	0	0	0	0	0	0	0	Brodie et al. 2021
Laephotis_wintoni	Chiroptera	Vespertilionidae	Laephotis	wintoni	Winton's Long-eared Bat	Nocturnal	Nocturnal	1	6	6	44	LC	Decreasing	Handbook of Mammals of the World	na	1	0	0	0	0	0	0	0	0	0	Brodie et al. 2021
Lagidium_ahuacaense	Rodentia	Chinchillidae	Lagidium	ahuacaense	Ecuadorean Viscacha	NA	Diurnal	Imputed	2000	2000	44	DD	Stable	Brodie et al. 2021	na	0	0	0	0	0	0	0	0	0	0	Brodie et al. 2021
Lagidium_viscacia	Rodentia	Chinchillidae	Lagidium	viscacia	Southern Mountain Viscacha	Cathemeral	Cathemeral	1	1540	1540	44	LC	Decreasing	Bland et al. 2015	na	0	1	0	0	0	0	0	0	0	0	IUCN Red List
Lagidium_wolffsohni	Rodentia	Chinchillidae	Lagidium	wolffsohni	Wolffsohn's Viscacha	Diurnal	Diurnal	1	2682	2682	44	DD	Decreasing	Brodie et al. 2021	na	0	0	0	1	1	0	0	0	0	0	The Handbook of Mammals of the World
Lagorchestes_conspicillatus	Diprotodontia	Macropodidae	Lagorchestes	conspicillatus	Spectacled Hare-wallaby	Nocturnal	Nocturnal	1	3050	3050	44	LC	Stable	Brodie et al. 2021	na	1	0	0	0	1	0	0	0	0	0	Brodie et al. 2021
Lagorchestes_hirsutus	Diprotodontia	Macropodidae	Lagorchestes	hirsutus	Rufous Hare-wallaby	Nocturnal	Nocturnal	1	1265	1265	44	VU	Stable	Handbook of Mammals of the World	na	0	0	0	0	0	0	0	0	0	0	Brodie et al. 2021
Lagostomus_maximus	Rodentia	Chinchillidae	Lagostomus	maximus	Plains Viscacha	Nocturnal	Nocturnal	1	4647.5	4647.5	44	LC	Stable	Brodie et al. 2021	na	1	0	0	0	1	0	0	0	1	0	Brodie et al. 2021
Lagostrophus_fasciatus	Diprotodontia	Macropodidae	Lagostrophus	fasciatus	Banded Hare Wallaby	Nocturnal	Nocturnal	1	1700	1700	44	VU	Decreasing	Brodie et al. 2021	na	1	1	0	0	0	0	0	0	0	0	Brodie et al. 2021
Lagothrix_lagotricha	Primates	Atelidae	Lagothrix	lagotricha	Common Woolly Monkey	Diurnal	Diurnal	1	6788.9	6788.9	44	VU	Stable	Brodie et al. 2021	na	0	0	0	0	0	0	0	0	0	0	Brodie et al. 2021
Lagurus_lagurus	Rodentia	Cricetidae	Lagurus	lagurus	Steppe Lemming	Cathemeral	Cathemeral	1	20.3	20.3	44	LC	Increasing	Brodie et al. 2021	na	1	1	0	0	0	0	0	1	0	0	Brodie et al. 2021
Lama_guanicoe	Cetartiodactyla	Camelidae	Lama	guanicoe	Guanaco	Diurnal	Diurnal	1	120000	120000	44	LC	Decreasing	Brodie et al. 2021	na	1	0	0	0	0	0	0	0	0	0	Brodie et al. 2021
Lamottemys_okuensis	Rodentia	Muridae	Lamottemys	okuensis	Mount Oku Rat	NA	Nocturnal	Imputed	56.1	56.1	44	EN	Stable	Brodie et al. 2021	na	0	0	0	0	0	0	0	0	0	0	Brodie et al. 2021
Lampronycteris_brachyotis	Chiroptera	Phyllostomidae	Lampronycteris	brachyotis	Yellow-throated Big-eared Bat	Nocturnal	Nocturnal	1	11	11	44	LC	Decreasing	Brodie et al. 2021	na	0	0	0	0	0	0	0	0	0	1	Brodie et al. 2021
Laonastes_aenigmamus	Rodentia	Diatomyidae	Laonastes	aenigmamus	Kha-nyou	Cathemeral	Cathemeral	1	375	375	44	LC	Decreasing	Brodie et al. 2021	na	1	0	0	0	0	0	0	0	0	0	The Handbook of Mammals of the World
Lariscus_hosei	Rodentia	Sciuridae	Lariscus	hosei	Four-striped Ground Squirrel	Diurnal	Diurnal	1	170.7	170.7	44	NT	Decreasing	Brodie et al. 2021	na	1	0	0	0	0	0	0	0	0	0	The Handbook of Mammals of the World
Lariscus_insignis	Rodentia	Sciuridae	Lariscus	insignis	Three-striped Ground Squirrel	Diurnal	Diurnal	1	175	175	44	LC	Stable	Bland et al. 2015	na	0	0	0	0	0	0	0	0	0	0	Brodie et al. 2021
Lariscus_niobe	Rodentia	Sciuridae	Lariscus	niobe	Niobe Ground Squirrel	Diurnal	Diurnal	1	179.2	179.2	44	DD	Decreasing	Brodie et al. 2021	na	1	0	0	0	0	0	0	0	0	0	Brodie et al. 2021
Lariscus_obscurus	Rodentia	Sciuridae	Lariscus	obscurus	Mentawai Three-striped Squirrel	Diurnal	Diurnal	1	188.3	188.3	44	NT	Stable	Brodie et al. 2021	na	0	0	0	0	0	0	0	0	0	0	Brodie et al. 2021
Lasionycteris_noctivagans	Chiroptera	Vespertilionidae	Lasionycteris	noctivagans	Silver-haired Bat	Nocturnal	Nocturnal	1	10.5	10.5	44	LC	Stable	Brodie et al. 2021	na	0	0	0	0	0	0	0	0	0	0	Brodie et al. 2021
Lasiopodomys_brandtii	Rodentia	Cricetidae	Lasiopodomys	brandtii	Brandt's Vole	Diurnal	Diurnal	1	93.8	93.8	44	LC	Unknown	Handbook of Mammals of the World	na	0	0	0	0	0	0	0	0	0	0	Brodie et al. 2021
Lasiopodomys_fuscus	Rodentia	Cricetidae	Lasiopodomys	fuscus	Smokey Vole	Diurnal	Diurnal	1	42.5	42.5	44	LC	Stable	Brodie et al. 2021	na	0	0	0	0	0	0	0	0	0	0	Brodie et al. 2021
Lasiorhinus_krefftii	Diprotodontia	Vombatidae	Lasiorhinus	krefftii	Northern Hairy-nosed Wombat	Nocturnal	Nocturnal	1	31450	31450	44	CR	Unknown	Handbook of Mammals of the World	na	0	0	0	0	0	0	0	0	0	0	Brodie et al. 2021
Lasiurus_atratus	Chiroptera	Vespertilionidae	Lasiurus	atratus	NA	Nocturnal	Nocturnal	1	19.4	19.4	44	LC	Stable	Handbook of Mammals of the World	na	0	0	0	0	0	0	0	0	0	0	Brodie et al. 2021
Lasiurus_blossevillii	Chiroptera	Vespertilionidae	Lasiurus	blossevillii	Southern Red Bat	Nocturnal	Nocturnal	1	13	13	44	LC	Stable	Brodie et al. 2021	na	0	0	0	0	0	0	0	0	0	0	Brodie et al. 2021
Lasiurus_borealis	Chiroptera	Vespertilionidae	Lasiurus	borealis	Eastern Red Bat	Nocturnal	Nocturnal	1	10.7	10.7	44	LC	Stable	Bland et al. 2015	na	0	0	0	0	0	0	0	0	0	0	Brodie et al. 2021
Lasiurus_castaneus	Chiroptera	Vespertilionidae	Lasiurus	castaneus	Tacarcunan Bat	Nocturnal	Nocturnal	1	13.5	13.5	44	DD	Stable	Handbook of Mammals of the World	Mexico	0	0	0	0	0	0	0	0	0	0	Brodie et al. 2021
Lasiurus_cinereus	Chiroptera	Vespertilionidae	Lasiurus	cinereus	Hoary Bat	Nocturnal	Nocturnal	1	25.3	25.3	44	LC	Decreasing	Estimated based on 'Vu' or higher IUCN status	na	1	0	0	0	0	0	0	0	0	0	The Handbook of Mammals of the World
Lasiurus_degelidus	Chiroptera	Vespertilionidae	Lasiurus	degelidus	Jamaican Red Bat	Nocturnal	Nocturnal	1	12.8	12.8	44	VU	Stable	Handbook of Mammals of the World	na	0	0	0	0	0	0	0	0	0	0	Brodie et al. 2021
Lasiurus_ega	Chiroptera	Vespertilionidae	Lasiurus	ega	Southern Yellow Bat	Nocturnal	Nocturnal	1	13.2	13.2	44	LC	Stable	Bland et al. 2015	na	0	0	0	0	0	0	0	0	0	0	Brodie et al. 2021
Lasiurus_egregius	Chiroptera	Vespertilionidae	Lasiurus	egregius	Big Red Bat	Nocturnal	Nocturnal	1	20	20	44	DD	Decreasing	Estimated based on 'Vu' or higher IUCN status	na	1	0	0	1	0	0	0	0	0	0	The Handbook of Mammals of the World
Lasiurus_insularis	Chiroptera	Vespertilionidae	Lasiurus	insularis	Cuban Yellow Bat	Nocturnal	Nocturnal	1	31.6	31.6	44	VU	Stable	Handbook of Mammals of the World	na	0	0	0	0	0	0	0	0	0	0	Brodie et al. 2021
Lasiurus_intermedius	Chiroptera	Vespertilionidae	Lasiurus	intermedius	Northern Yellow Bat	Nocturnal	Nocturnal	1	23	23	44	LC	Decreasing	Brodie et al. 2021	na	1	0	0	0	0	0	0	0	0	0	Brodie et al. 2021
Lasiurus_minor	Chiroptera	Vespertilionidae	Lasiurus	minor	Minor Red Bat	Nocturnal	Nocturnal	1	9.4	9.4	44	VU	Decreasing	Estimated based on 'Vu' or higher IUCN status	na	1	0	0	1	0	0	0	0	0	0	The Handbook of Mammals of the World
Lasiurus_pfeifferi	Chiroptera	Vespertilionidae	Lasiurus	pfeifferi	Pfeiffer's Red Bat	Nocturnal	Crepuscular	1	11.1	11.1	44	NT	Stable	Handbook of Mammals of the World	na	0	0	0	0	0	0	0	0	0	0	Brodie et al. 2021
Lasiurus_seminolus	Chiroptera	Vespertilionidae	Lasiurus	seminolus	Seminole Bat	Nocturnal	Nocturnal	1	9.9	9.9	44	LC	Stable	Handbook of Mammals of the World	na	0	0	0	0	0	0	0	0	0	0	Brodie et al. 2021
Lasiurus_varius	Chiroptera	Vespertilionidae	Lasiurus	varius	Cinnamon Red Bat	Nocturnal	Nocturnal	1	11.4	11.4	44	LC	Stable	Brodie et al. 2021	na	0	0	0	0	0	0	0	0	0	0	Brodie et al. 2021
Lasiurus_xanthinus	Chiroptera	Vespertilionidae	Lasiurus	xanthinus	Western Yellow Bat	Nocturnal	Nocturnal	1	10.7	10.7	44	LC	Decreasing	Brodie et al. 2021	na	1	1	0	0	0	0	0	0	0	0	Brodie et al. 2021
Latidens_salimalii	Chiroptera	Pteropodidae	Latidens	salimalii	Salim Ali's Fruit Bat	Nocturnal	Nocturnal	1	55.2	55.2	44	EN	Stable	Brodie et al. 2021	na	0	0	0	0	0	0	0	0	0	0	Brodie et al. 2021
Lavia_frons	Chiroptera	Megadermatidae	Lavia	frons	Yellow-winged Bat	Diurnal	Nocturnal	1	23.9	23.9	44	LC	Decreasing	Handbook of Mammals of the World	na	0	0	0	0	1	0	0	0	0	0	Brodie et al. 2021
Leggadina_forresti	Rodentia	Muridae	Leggadina	forresti	Central Short-tailed Mouse	Nocturnal	Nocturnal	1	20	20	44	LC	Decreasing	Brodie et al. 2021	na	1	0	0	0	1	0	0	0	0	0	The Handbook of Mammals of the World
Leggadina_lakedownensis	Rodentia	Muridae	Leggadina	lakedownensis	Northern Short-tailed Mouse	Nocturnal	Nocturnal	1	17.5	17.5	44	LC	Decreasing	Bland et al. 2015	na	1	0	0	0	0	0	0	0	0	0	The Handbook of Mammals of the World
Leimacomys_buettneri	Rodentia	Muridae	Leimacomys	buettneri	Groove-toothed Forest Mouse	Nocturnal	Nocturnal	1	60	60	44	DD	Stable	Brodie et al. 2021	na	0	0	0	0	0	0	0	0	0	0	Brodie et al. 2021
Lemmiscus_curtatus	Rodentia	Cricetidae	Lemmiscus	curtatus	Sagebrush Vole	Crepuscular	Crepuscular	1	28.3	28.3	44	LC	Unknown	Handbook of Mammals of the World	na	0	0	0	0	0	0	0	0	0	0	Brodie et al. 2021
Lemmus_amurensis	Rodentia	Cricetidae	Lemmus	amurensis	Amurskii Lemming	Cathemeral	Cathemeral	1	33.6	33.6	1	LC	Stable	Brodie et al. 2021	na	0	0	0	0	0	0	0	0	0	0	Brodie et al. 2021
Lemmus_lemmus	Rodentia	Cricetidae	Lemmus	lemmus	Norway Lemming	Cathemeral	Cathemeral	1	47.5	47.5	44	LC	Stable	Brodie et al. 2021	na	0	0	0	0	0	0	0	0	0	0	Brodie et al. 2021
Lemniscomys_barbarus	Rodentia	Muridae	Lemniscomys	barbarus	Barbary Striped Grass Mouse	Nocturnal	Nocturnal	1	49	49	44	LC	Stable	Brodie et al. 2021	na	0	0	0	0	0	0	0	0	0	0	Brodie et al. 2021
Lemniscomys_bellieri	Rodentia	Muridae	Lemniscomys	bellieri	Bellier's Lemniscomys	Nocturnal	Nocturnal	1	36	36	44	LC	Stable	Brodie et al. 2021	na	0	0	0	0	0	0	0	0	0	0	Brodie et al. 2021
Lemniscomys_griselda	Rodentia	Muridae	Lemniscomys	griselda	Griselda's Striped Grass Mouse	Nocturnal	Nocturnal	1	58	58	44	LC	Decreasing	Bland et al. 2015	na	1	0	0	0	0	0	0	0	0	0	The Handbook of Mammals of the World
Lemniscomys_hoogstraali	Rodentia	Muridae	Lemniscomys	hoogstraali	Hoogstraal's Striped Grass Mouse	Nocturnal	Nocturnal	1	58.3	58.3	44	DD	Unknown	Handbook of Mammals of the World	na	0	0	0	0	0	0	0	0	0	0	Brodie et al. 2021
[truncated: 3,033 more rows]

## Sheet: Metadata
Meta data
Functional traits with missing data (DD) and imputed data (IM), along with the source were extracted from Cox et al. 2021.
Binomial_iucn	Taxonomy following PHYLACINE 1.0
Complete data	Yes, complete data available; No, at least one trait was phylogenetically imputted. See Cox et al. (2021).
Vol_Page
IUCN	IUCN status downloaded February 2021
Literature cited
1	Wilson, D.E. Rylands, A.B., Lacher, T.E., Mittermeier, R.A. (2001-2019) Handbook of the mammals of the world - Volume 1-3, 5-9, (Lynx Edicions, Barcelona)
2	Nowak, R.M. (1999). Walker's mammals of the world. Sixth edition edn. The Johns Hopkins University Press, Baltimore, Maryland
3	Kemp, A.D. & Christopher Kirk, E. (2014) Eye size and visual acuity influence vestibular anatomy in mammals. Anat. Rec., 297: 781-790. doi:10.1002/ar.22892
4	Alho, C.J.R. (1982) Brazilian rodents: their habitats and habits. In M. A. Mares & H. H. Genoways, eds. Mammalian biology in South America. Linesville, Pennsylvania: Pymatuning Laboratory of Ecology Special Publications No. 6, pp. 143–166.
5	Leslie, D.M. & Schaller, G.B. (2009) Bos grunniens and Bos mutus (Artiodactyla: Bovidae). Mammalian Species, 836, pp.1–17.
6	Apps, P. (2012) Smithers' mammals of Southern Africa: a field guide. 2nd Edition. Penguin Random House, South Africa
7	Baumgardner, D.J., Ward, S.E. & Dewsbury, DA (1980) Diurnal patterning of eight activities in 14 species of muroid rodents. Anim. Learn. Behav. 8:322-330.
8	Bennie, J.J., Duffy, J.P., Inger, R. & Gaston, K. J. (2014). Biogeography of time partitioning in mammals. PNAS, 111(38), 13727-13732. https://doi.org/10.1073/pnas.1216063110
9	Braun, J.K. & Mares, M.A. (1996) Unusual morphological and behavioral traits in Abrocoma (Rodentia: Abrocomidae) from Argentina. J. Mammal 77:891-897. https://doi.org/10.2307/1382695
10	Evolutionary Distinct & Globally Endangered (EDGE), www.edgeofexistence.org. Accessed 12th June 2019
11	Wilman, H., Belmaker, J., Simpson, J., Rosa, Carolina de la., Rivadeneira, M.M. & Walter, J. (2014) EltonTraits 1.0: Species-level foraging attributes of the world's birds and mammals. Ecology. 95; 2027-2027. DOI:10.1890/13-1917.1
12	Encyclopedia of Life. National Museum of Natural History, www.eol.org. Accessed 12th June 2019
13	Jones, K.E., Bielby, J., Cardillo, M., et al. (2009) PanTHERIA: A species-level database of life history, ecology and geography of extant and recently extinct mammals. Ecology, 90, p.2648. https://doi.org/10.1890/08-1494.1
14	Feldhamer, G.A., Drickamer, L.C., Vessey, S.H., Merritt, J.F. & Krajewski, C. (2007) Mammalogy: adaptation, diversity, ecology. The Johns Hopkins University Press, Baltimore.
15	Figueroa, R.R.A., Cádiz, R., Figueroa, R., Corales, E. S., & Murúa, R. (2012) Abundance, habitat and body measurements of the rare Long-clawed Mouse (Pearsonomys annectens) in the coastal temperate rainforest of southern Chile. Stu. Neotro. Fau. E. 47(1), 1-10. https://doi.org/10.1080/01650521.2011.652829
16	Gliwicz, J. & Dąbrowski, M.J. (2008) Ecological factors affecting the diel activity of voles in a multi-species community. Annales Zoologici Fennici 45:242-247. https://doi.org/10.5735/086.045.0401
17	Helgen, K.M., Lim, N,T-L. & Helgen, L.E. (2008) The hog-badger is not an edentate: systematics and evolution of the genus Arctonyx (Mammalia: Mustelidae). Zoo. J. Linn. Soc. 154(2): 353-385. https://doi.org/10.1111/j.1096-3642.2008.00416.x
18	Helgen, K.M., Pinto, C.M., Kays, R., Helgen, L.E. Tsuchiya, M.T.N., Quinn, A., Wilson, D.E. & Maldonado, J.E. (2013) Taxonomic revision of the olingos (Bassaricyon), with description of a new species, the Olinguito. ZooKeys 324: 1-83. doi: 10.3897/zookeys.324.5827
19	Hengjan, Y., Iida, K., Doysabas, K., Phichitrasilp, T., Ohmori, Y., & Hondo, E. (2017) Diurnal behavior and activity budget of the golden-crowned flying fox (Acerodon jubatus) in the Subic bay forest reserve area, the Philippines. JVMS 79(10), 1667–1674. https://doi.org/10.1292/jvms.17-0329
20	Borneo Bay Cat. Cat Specialist Group. http://www.catsg.org/index.php?id=118. Accessed 13th June 2019
21	Gardner, A.L. (2005). Order Didelphimorphia. In Wilson, D. E.; Reeder, D. M. Mammal Species of the World (3rd ed.). Johns Hopkins University Press. p. 18. ISBN 978-0-8018-8221-0. OCLC 62265494
22	Harris, J.M. (2015) Acrobates pygmaeus (Diprotodontia: Acrobatidae), Mammalian Species, 47, 32–44, https://doi.org/10.1093/mspecies/sev003
[truncated: 41 more rows]

## Sheet: Updated activity pattern
Order	Family	Genus	Species	Common name	Previous activity	Updated activity	Reference	Source	Notes
[truncated: 111 more rows]
